# Supplementary material for: Interruption of KLF5 acetylation promotes PTEN-deficient prostate cancer progression by reprogramming cancer-associated fibroblasts
Source: J Clin Invest. 2024 May 23;134(14):e175949. doi: 10.1172/JCI175949 (PMC11245161; doi:10.1172/JCI175949)
Supplement: Supplemental data sets 1-4 [file jci-134-175949-s064.xlsx]

## Sheet: Supplemental dataset 1. AP
Supplemental Dataset 1. RNA-seq analysis of differentially expressed genes in anterior prostates
ENTREZID	SYMBOL	geneExonSize	KRKR_5759_AP	KRKR_5760_AP	KRKR_5762_AP	KRKR_5763_AP	KRW_5696_AP	KRW_5764_AP	KRW_5816_AP	WW_5705_AP	WW_5831_AP	WW_5834_AP	KRKR_AP.v.WW_AP.logFC	KRKR_AP.v.WW_AP.PValue
11287	Pzp	4681	0.134137	0.26402	0.126966	0.0491559	0.146038	0	0.0906224	0.00684415	0.0951682	0.300252	NA	NA
11298	Aanat	1544	0.334903	0.0941694	0.158499	0.198704	0.163118	0.125322	0.343429	0.145248	0.0480875	0.177616	NA	NA
11302	Aatk	6919	1.12102	1.2556	1.15709	0.875743	0.930808	0.564914	0.751047	1.34744	0.933587	1.32284	-0.15214	0.736357
11303	Abca1	10260	22.4634	25.0442	26.912	25.3983	13.3221	15.774	27.0054	10.9696	16.7454	20.2673	0.603874	0.0122029
11304	Abca4	8251	0.165628	0.171813	0.194907	0.125493	0.0741298	0.0750443	0.102825	0.112603	0.179971	0.112175	NA	NA
11305	Abca2	8061	25.1365	25.96	24.9073	28.3877	23.2853	23.8361	24.9614	26.2548	23.0174	20.3826	0.137757	0.441308
11306	Abcb7	11435	1.94446	1.89773	2.29604	1.73387	2.04202	2.71082	2.51023	1.50452	2.15242	2.00254	0.0254743	0.915496
11307	Abcg1	6274	9.77829	10.2084	13.4124	16.8827	9.77182	12.3426	13.5733	11.9183	7.57973	7.14121	0.470377	0.0262121
11308	Abi1	3504	29.4299	30.5298	35.1001	30.9075	35.7224	38.2245	38.3163	25.7836	32.8539	33.693	-0.00263182	0.982534
11350	Abl1	7433	30.1572	30.0116	25.0315	26.6999	23.0841	21.2579	23.708	27.1196	24.8572	26.9287	0.0594802	0.756571
11352	Abl2	10714	6.47758	6.82611	6.77084	6.48947	4.54692	5.34944	7.96817	4.43752	7.52588	9.08032	-0.116168	0.612759
11354	Scgb1b27	409	0.180611	0	0	0.375059	0.175937	0.756957	0	0.469988	0	0	NA	NA
11363	Acadl	1892	49.6241	54.0438	65.5415	66.7067	60.2821	63.3263	61.9004	49.7834	43.6378	50.6228	0.262963	0.10351
11364	Acadm	1845	40.098	44.5846	37.6322	36.4791	46.3146	43.7964	36.4233	46.8668	38.3107	41.8792	-0.122774	0.446391
11370	Acadvl	2158	33.529	36.5852	35.252	34.0314	36.3126	36.8523	36.628	40.4848	32.0143	32.8186	-0.0406555	0.786662
11409	Acads	1837	29.5761	29.681	28.2614	33.1933	30.358	28.8824	29.7504	38.3508	26.2512	24.7816	-0.00970434	0.953614
11416	Slc33a1	3505	16.1439	16.1783	16.0588	13.272	18.8877	19.5429	17.8214	23.1438	20.0499	19.9323	-0.478776	0.00214759
11418	Asic2	3789	0.194959	0.0767472	0.212217	0.0607281	0.142435	0.163418	0.065308	0.760985	0.509481	0.542834	-2.16237	0.000105596
11419	Asic1	4496	1.86482	1.94844	2.06061	2.20068	1.80856	1.95391	1.94993	2.47264	1.67617	2.09675	-0.0747973	0.773795
11421	Ace	5268	56.1387	43.4633	48.8968	63.3922	45.9983	71.7497	46.8251	84.0528	58.9128	45.6481	-0.273923	0.243236
11423	Ache	4534	0.342141	0.46499	0.693964	0.270665	0.29361	0.273132	0.483396	0.53702	0.761466	0.914838	-0.773896	0.249815
11425	Apoc4	464	0	0.156678	0	0.165301	0.0775412	0.166808	0.152372	0	0.400038	0	NA	NA
11426	Macf1	25369	8.42681	8.89786	10.1013	9.05949	7.08832	7.56171	10.593	5.80663	7.80985	9.26826	0.221351	0.27717
11428	Aco1	4319	20.6097	21.9493	20.034	20.2715	20.8011	20.4384	18.2685	18.5816	19.4514	19.1441	0.0879882	0.523634
11429	Aco2	2768	104.627	112.541	104.54	110.879	102.062	126.724	108.975	137.71	113.208	95.9047	-0.126176	0.450257
11430	Acox1	4394	65.1196	70.3577	70.239	73.0601	72.4168	92.5122	69.3329	82.2082	72.9121	63.3797	-0.0951244	0.575807
11431	Acp1	3221	13.6227	14.1064	14.8698	15.5971	15.6159	17.9981	13.4663	14.9893	12.8394	12.388	0.0865275	0.604019
11432	Acp2	4653	12.5974	13.6945	13.6445	14.4564	14.1736	13.5735	11.3808	11.7326	11.4171	12.0308	0.180683	0.215072
11433	Acp5	1616	35.1522	41.3879	31.91	27.8605	41.7901	30.6051	31.9815	29.6981	37.1695	38.4589	-0.0760189	0.698278
11434	Acr	1566	0.0707567	0.0464232	0.0446493	0.048978	0.0919007	0.123561	0.135442	0.102291	0.0474119	0.262682	NA	NA
11435	Chrna1	4288	0.0258407	0	0.00815308	0.0357741	0.0167813	0	0	0.0149429	0	0	NA	NA
11438	Chrna4	4437	0.0166486	0.0819233	0.0157586	0.0172864	0.0162178	0.017444	0.0796716	0.0144411	0	0.0154519	NA	NA
11440	Chrna6	2906	0.0508396	0.0250168	0.0481217	0.0263935	0.0742858	0.0799025	0.0243292	0	0.0255496	0.0235926	NA	NA
11441	Chrna7	2091	0	0.13907	0.0668778	0.0733616	0.0688266	0.0185076	0.101436	0.122573	0.0532619	0.0983644	NA	NA
11443	Chrnb1	2149	8.67946	8.9478	8.34559	7.26308	6.16115	5.61853	7.64909	5.85888	6.25347	7.21012	0.335641	0.155955
11444	Chrnb2	5384	0.651713	0.749402	0.818167	0.705169	0.634847	0.855355	0.663146	0.999684	0.730886	0.783142	-0.227606	0.484042
11447	Chrnd	3041	0	0	0.0459854	0	0	0.0254518	0	0	0	0.0338178	NA	NA
11448	Chrne	1591	0.0464299	0.137081	0.175791	0.216938	0.0678424	0.0486479	0.0444378	0.12082	0.233334	0	NA	NA
11449	Chrng	2876	0	0	0	0	0	0	0	0	0	0	NA	NA
11450	Adipoq	1232	0.479675	7.11055	1.30534	2.89491	2.10268	0.879532	1.09035	0.728125	6.81	2.53204	-0.245401	0.772788
11451	Acrv1	3641	0.213028	0.0599001	0.115222	0.0947949	0.0988166	0.329493	0.0388358	1.05589	0.305879	0.386015	-2.27083	0.00140078
11459	Acta1	1433	11.7532	3.09464	5.92838	6.02142	2.91248	6.31938	1.60347	35.5252	32.02	26.4097	-2.24447	7.32778e-05
11461	Actb	1889	746.052	694.352	748.493	765.859	771.37	677.742	704.236	686.457	719.516	748.806	0.00786657	0.966585
11464	Actc1	1390	0.106288	0.0523013	0.251514	0.0551795	0.207074	0.0556826	0.101727	0.138291	0.427321	0.197295	-1.13913	0.230337
11465	Actg1	1894	544.898	550.48	587.626	616.937	648.422	639.542	560.435	576.726	612.479	602.723	-0.0886112	0.583708
11468	Actg2	1419	42.5833	44.8796	47.5501	34.7013	23.2761	23.9178	22.0472	53.3732	67.2618	80.663	-0.695778	0.0717082
11470	Actl7a	1504	0	0.048337	0	0	0	0	0.0470084	0	0.0493664	0	NA	NA
11471	Actl7b	1421	0	0	0	0	0	0.0544679	0	0.135274	0	0	NA	NA
11472	Actn2	3665	0.191477	0.327293	0.295709	0.188348	0.137437	0.116151	0.299007	0.314693	0.202584	0.205773	0.0254823	0.999927
11474	Actn3	2869	0.450584	0.190046	0.121856	0.106936	0.401301	0.161866	0.184822	0.268003	0.310549	0.358452	-0.538114	0.45106
11475	Acta2	2534	111.694	106.796	95.7755	80.8463	78.8303	71.8093	61.1167	187.003	146.531	174.877	-0.805968	0.00290025
11477	Acvr1	3298	8.91457	9.69905	10.2719	8.94208	10.0366	8.26088	9.36815	6.88738	9.25274	9.88486	0.0890674	0.629313
11479	Acvr1b	3277	23.9846	28.3629	24.8574	24.3299	24.6046	23.1346	21.1864	21.2052	19.0659	21.4132	0.272384	0.065353
11480	Acvr2a	5872	3.75514	4.92128	4.33433	3.5659	4.39323	4.83743	4.89438	3.78099	4.69102	4.64111	-0.111727	0.581872
11481	Acvr2b	1701	3.84332	3.11994	3.00072	2.11927	1.58638	1.79733	2.82636	2.03413	2.3134	2.74079	0.325551	0.342476
11482	Acvrl1	3773	19.3045	19.0466	16.6046	15.1346	18.1755	10.6775	14.4943	9.85834	15.2705	17.6079	0.264544	0.227372
11484	Aspa	5332	7.70287	11.4257	9.59247	5.20009	9.42663	9.99421	7.41879	8.60422	9.3505	6.99486	-0.00550191	0.978684
11486	Ada	1626	3.52086	4.13569	3.63364	4.00951	4.62462	4.47447	3.15239	3.19193	3.69865	3.37318	0.127041	0.664475
11487	Adam10	4589	70.4574	75.0355	94.3222	92.3855	94.3031	107.412	106.043	62.0574	75.8407	76.6425	0.178664	0.33773
11488	Adam11	5102	1.88946	1.12568	1.35675	1.05984	1.05779	1.03158	0.789873	3.65461	1.06233	2.5196	-0.844332	0.056345
11489	Adam12	9170	1.03917	0.574772	0.941681	0.648224	1.05544	0.286975	0.555119	0.0139749	0.801576	2.79997	-0.625974	0.439434
11490	Adam15	3966	52.2268	44.6073	42.0212	45.0799	46.058	36.9625	43.301	48.5813	46.9801	43.1222	-0.0369665	0.840841
11491	Adam17	4509	14.3349	15.5829	19.9109	17.7673	18.209	19.4398	19.7018	14.992	17.3638	16.6344	0.0130352	0.942352
11492	Adam19	6397	6.43201	3.92644	5.61815	5.15567	4.99444	3.13975	3.86825	1.62767	4.30603	6.20008	0.348658	0.294721
11495	Adam2	2551	0	0	0	0	0	0	0	0	0	0	NA	NA
11496	Adam22	10834	0.439783	0.358998	0.38723	0.375215	0.42176	0.314339	0.365445	0.434697	0.400909	0.658135	NA	NA
11497	Adam3	2819	0	0.0257889	0.0248034	0.0408121	0.0127631	0	0	0.0227297	0.0263381	0.036481	NA	NA
11498	Adam4	2330	0.618225	0.296411	0.345103	0.263346	0.247067	0.448448	0.576528	0.5775	0.286791	0.48551	NA	NA
11499	Adam5	3129	0.51938	0.232339	0.268153	0.245125	0.344958	0.296832	0.248548	0.102389	0.332201	0.262934	NA	NA
11500	Adam7	3654	0.0202162	0	0	0	0	0.0423639	0	0	0	0.018763	NA	NA
11501	Adam8	3052	6.30509	5.07367	7.33114	6.06912	7.58013	3.88009	7.54032	3.81049	5.36418	9.05297	-0.00769837	0.973939
11502	Adam9	4039	55.4253	56.5085	63.7579	60.3399	59.211	68.9193	64.6615	51.0506	61.5079	58.6129	0.0132873	0.940092
11504	Adamts1	4885	11.054	11.4517	11.0714	10.3784	16.9253	8.033	12.4468	5.56147	17.0609	20.6171	-0.431973	0.196963
11512	Adcy6	6413	56.275	56.216	50.2355	49.359	54.1173	51.2694	57.4821	74.9357	60.7649	55.0896	-0.290663	0.0823681
11513	Adcy7	6330	13.5253	10.0951	12.0235	10.0327	9.85589	7.44643	8.90738	4.07428	7.77072	9.83992	0.624557	0.0176262
11514	Adcy8	6201	12.4904	12.222	8.33276	5.55364	9.84624	5.13621	9.80528	4.2727	9.74036	12.0348	0.118956	0.724265
11515	Adcy9	5181	7.62796	7.8087	6.6196	6.71362	6.95138	6.87193	8.69258	6.8453	7.86035	6.69588	-0.0200298	0.898679
11516	Adcyap1	2270	0.325418	0.192155	0.0308021	0.236518	0.126799	0.085241	0.155728	0.0564537	0.261664	0.241621	0.043135	0.999133
11517	Adcyap1r1	6243	2.95811	3.14993	3.62316	2.60457	2.80664	1.6241	2.43483	1.19057	2.64021	3.31104	0.334145	0.330887
11518	Add1	4134	82.6257	86.4507	81.5573	91.7	84.6823	82.3229	81.1244	84.1081	78.4587	76.081	0.0738517	0.643601
11519	Add2	5120	0.100994	0.028398	0.0614538	0.104863	0.0772989	0.120936	0.172609	0.112632	0.0870082	0.294594	-1.17762	0.107236
11520	Plin2	1887	26.1109	24.9071	23.5663	23.0058	23.6238	20.3444	24.7283	17.8948	23.726	22.708	0.152769	0.456919
11522	Adh1	1334	99.7023	124.689	96.888	115.107	118.105	167.852	86.2028	206.49	120.443	98.2401	-0.403467	0.0803479
11529	Adh7	2079	0.071063	0.279745	0.269055	0.0737851	0.224978	0.0744578	0.0510105	0.0308201	0.178564	0.164887	NA	NA
11532	Adh5	1533	55.9687	62.2658	61.4144	65.0671	60.4346	75.6318	59.0786	70.4699	59.233	52.1467	-0.0179784	0.905214
11534	Adk	3549	4.58955	5.30543	6.18628	4.90583	5.58594	6.25908	5.27914	5.12744	5.32428	6.61645	-0.151447	0.514658
11535	Adm	1381	2.64777	3.29013	2.17711	2.02718	2.03213	3.27866	2.71335	2.55186	2.39246	3.10282	-0.111083	0.753551
11536	Gpr182	1694	1.13378	1.28746	1.63038	1.38095	1.52922	1.00518	2.06593	1.79667	1.70935	1.41653	-0.305937	0.387818
11537	Cfd	923	9.96404	56.0797	20.1126	41.9646	24.2849	6.1634	13.4048	10.8296	60.4112	33.4629	-0.178794	0.805204
11538	Adnp	5813	24.3226	25.4002	25.5362	25.0233	24.4854	25.6243	23.0419	23.1201	24.5106	23.8421	0.0404747	0.805101
11539	Adora1	5786	1.90229	0.816699	1.25679	0.954436	0.901654	1.57848	0.476551	6.04094	1.68102	3.47776	-1.61046	0.00272886
11540	Adora2a	2534	2.12806	1.39143	1.72457	1.27126	1.63283	1.11486	0.948627	0.531008	1.64082	1.74511	0.28414	0.529679
11541	Adora2b	1844	2.00298	1.75439	2.33196	1.24782	2.00968	1.38512	1.57198	1.2683	2.95941	4.42442	-0.689375	0.19753
11542	Adora3	2789	0.0794586	0.143364	0.112816	0.137504	0.0645018	0.249763	0.0506996	0.0918967	0.212971	0.270405	NA	NA
11544	Adprh	1583	39.7349	33.7776	33.9445	36.0241	35.4336	27.405	33.2958	35.0328	32.0346	34.8863	0.0482859	0.764797
11545	Parp1	3827	22.0336	22.6816	26.0262	24.1102	23.5505	23.1165	24.6538	25.9515	22.0006	21.247	0.00820986	0.956807
11546	Parp2	2972	8.48809	9.56434	9.59881	9.60035	9.49112	9.53162	8.11201	8.11717	8.31906	7.75106	0.174572	0.318654
11548	Adra1b	3382	0.174737	0.107479	0.248093	0.113394	0.212768	0.0686566	0.188145	0.293661	0.131722	0.273672	NA	NA
11549	Adra1a	8004	1.43052	1.0854	1.12254	0.752238	0.988931	1.56171	0.892149	0.680456	1.15025	0.796611	0.294094	0.382466
11550	Adra1d	2394	4.56673	4.66135	3.65083	3.25188	1.99884	1.87516	2.84988	2.44898	1.50417	2.27674	0.931236	0.0227076
11551	Adra2a	3801	15.4406	22.7315	12.564	13.6207	10.7057	7.6564	22.2555	15.5341	14.7674	11.2463	0.185981	0.630793
11552	Adra2b	3936	0.0187678	0	0.0177644	0.0194867	0.0182821	0	0.0179625	0.0162792	0	0.0174187	NA	NA
11553	Adra2c	3198	0.0461976	0.0909303	0.10932	0.0479672	0.135006	0.0726068	0.0663233	0.500899	0.232167	0.214384	-2.10602	0.00303131
11554	Adrb1	2491	12.4402	12.4034	14.4838	14.1021	11.6705	13.3607	15.7522	18.5974	11.0432	7.21104	0.094031	0.755075
11555	Adrb2	2144	3.53156	3.56034	4.01131	3.8636	2.41651	5.03598	3.59439	5.05069	2.59726	1.82272	0.21878	0.507358
11556	Adrb3	2893	1.45544	2.03547	0.845913	1.36537	1.3929	1.16379	0.965321	0.863783	1.8735	0.864998	0.21014	0.764219
11564	Adsl	2109	18.8966	23.1988	23.3567	21.9297	23.0137	21.4691	23.3322	22.6495	20.5948	20.6915	0.00258554	0.991269
11565	Adssl1	1860	5.83811	6.23412	6.20265	4.78341	5.95783	4.14042	3.7821	6.59697	3.55268	6.02664	0.0695438	0.837526
11566	Adss	3570	22.9266	25.8417	29.4568	27.1993	27.2615	31.0246	26.9435	21.3852	21.4422	22.5172	0.240632	0.111452
11567	Avil	3033	8.5244	16.0474	6.82379	3.11047	3.68925	5.01447	5.96748	3.08439	4.81027	5.66247	0.898765	0.147484
11568	Aebp1	4095	131.757	86.9367	85.066	82.9179	106.303	42.1961	62.6896	28.2822	89.5497	120.729	0.246679	0.527395
11569	Aebp2	6743	14.5976	15.4335	15.4763	14.5824	15.9219	15.0884	19.3134	13.6218	14.8483	17.2798	-0.0550698	0.701586
11571	Crisp1	1416	3.13008	0	0.197516	0.379165	0.304908	2.67835	0	5.88259	1.62546	32.7306	-3.8457	0.00627845
11572	Crisp3	1387	2.13035	5.1104	1.51235	0.608288	1.40077	1.11606	1.29983	0.277181	0.642368	1.48291	1.50938	0.0660864
11576	Afp	2086	0.0177061	0.0697016	0.0502786	0.0367687	0.0344958	0.0927599	0.0677858	0	0.071186	0.0657334	NA	NA
11593	Aga	2323	12.7675	12.1738	13.936	14.8248	14.3576	17.0757	14.7153	12.4675	13.0404	11.5988	0.0848374	0.670998
11595	Acan	7469	0.187914	0.0778672	0.168506	0.154036	0.202319	0.0725388	0.0946587	0.0128682	0.119288	0.348812	NA	NA
11596	Ager	1767	1.79763	1.72798	1.78066	2.34396	1.66966	1.7521	1.90055	3.13666	1.95387	2.07581	-0.350652	0.25871
11600	Angpt1	5019	2.3181	2.04234	1.67871	1.77269	2.32979	1.69633	1.8876	1.12345	2.19679	2.62274	-0.054514	0.859554
11601	Angpt2	2475	1.50725	1.65959	1.86455	1.7974	1.94796	1.09453	1.98533	0.867277	1.51494	2.04987	0.171153	0.643593
11602	Angpt4	1530	12.191	5.93944	7.88322	5.53941	12.2047	3.38936	3.78918	0.43973	7.40044	11.0458	0.288991	0.693013
11603	Agrn	8169	97.2364	100.1	96.0608	97.5809	95.7593	83.0837	89.8925	83.943	83.5268	91.3335	0.148168	0.444506
11604	Agrp	898	2.63234	2.55012	2.1023	3.6727	2.08342	1.98238	3.42481	2.46168	2.35639	2.36677	0.160536	0.686567
11605	Gla	3032	5.31123	5.3589	5.73064	6.17239	6.21803	7.22423	5.2699	5.86438	4.7139	5.33646	0.057783	0.775567
11606	Agt	1839	5.58343	7.86681	3.2508	9.61351	3.07163	5.1978	4.47886	3.76297	3.04821	3.9518	0.843238	0.0618208
11607	Agtr1a	2284	1.6818	1.89386	2.64805	7.00169	3.05602	10.9626	1.85728	5.70896	3.08821	1.42583	-0.0756891	0.877293
11608	Agtr1b	2147	0.154828	0	0.0325667	0	0	0.0360498	0.0329299	0	0.103745	0.0319329	NA	NA
11609	Agtr2	2868	0.0772699	0.101393	0.0243796	0	0.12545	0.0539741	0	0.111707	0.103552	0.0717154	NA	NA
11610	Agtrap	4029	26.1634	27.6883	26.0402	28.1365	25.3077	26.7697	25.3655	26.4633	22.6113	20.003	0.199522	0.195967
11611	Agxt	1517	0.0486948	0.0479227	0.16132	0.07584	0.0474346	0	0	0.021119	0	0	NA	NA
11614	Nr0b1	1794	0	0	0	0.0427534	0.0401105	0	0	0.0357163	0	0	NA	NA
11622	Ahr	5494	22.5886	34.1528	24.1936	19.6216	20.7073	19.0116	29.8361	15.6164	22.6093	23.5355	0.251833	0.367864
11624	Ahrr	9206	0.0882652	0.0473813	0.060761	0.0624861	0.0625316	0.0252223	0.0230395	0.0208804	0.0403253	0.0409602	NA	NA
11625	Ahsg	1474	0.400923	0.197283	0.284616	0.31221	0.146455	0.105019	0.0479651	0.0434701	0.302227	0.32559	NA	NA
11628	Aicda	2397	0	0	0.102095	0.0159991	0.10507	0.0161449	0.0442432	0.0133657	0	0.0143012	NA	NA
11629	Aif1	896	15.1285	13.9556	16.8559	17.42	17.4274	14.4259	12.8224	9.47537	11.1039	11.7837	0.519561	0.0596778
11630	Crybg1	7416	42.792	47.8042	44.8036	46.8358	40.1514	44.8467	46.9526	30.6724	42.8552	39.4247	0.238795	0.17928
11632	Aip	1377	40.5024	37.0357	37.4993	38.5447	37.6775	32.8257	38.5336	41.5301	36.3417	36.9686	-0.0255366	0.879542
11634	Aire	2257	0.605492	0.90189	0.697039	0.764617	0.765174	0.805881	0.422888	0.951046	0.641479	0.425272	0.110304	0.812886
11636	Ak1	2365	17.2103	14.0787	15.8763	14.4318	16.415	9.11441	11.6738	5.63535	14.0646	20.423	0.165873	0.643278
11637	Ak2	1909	34.3811	37.7965	36.3156	39.6154	37.8638	37.3615	40.5167	38.7504	38.0181	39.1104	-0.0938546	0.531495
11639	Ak4	5162	0.930172	1.2323	1.5848	1.76073	2.091	2.66893	2.6297	1.11715	2.04244	2.08522	-0.386436	0.220194
11640	Akap1	4018	16.1786	17.1162	15.305	14.2881	17.3359	14.062	14.4199	14.8865	14.8106	16.0565	0.012592	0.940743
11641	Akap2	7734	13.1331	10.2929	14.5239	15.2824	13.5096	13.4702	12.2177	11.5739	16.1617	21.2887	-0.332504	0.113002
11642	Akap3	3153	0.0117142	0.023057	0	0	0	0.0245477	0.0224233	0.0203219	0	0.0217444	NA	NA
11643	Akap4	2991	0	0	0	0	0	0	0	0	0	0	NA	NA
11647	Alpl	2516	8.04466	4.42087	5.00228	4.20689	6.13475	2.90707	2.72574	1.93549	6.69876	6.45815	0.0724078	0.913139
11648	Akp3	2098	0	0	0	0	0	0	0	0	0	0	NA	NA
11650	Alppl2	2141	0	0	0	0	0	0.0361508	0	0	0	0.0320224	NA	NA
11651	Akt1	2690	150.568	139.101	133.811	150.505	139.101	118.904	132.255	163.355	138.323	138.751	-0.0622295	0.735238
11652	Akt2	3311	55.0734	54.4966	54.2303	53.2102	53.2786	48.4824	51.1944	61.685	54.166	53.8582	-0.0906797	0.594034
11655	Alas1	2702	47.1461	54.4299	48.1708	45.8437	54.8608	52.2915	54.687	71.9599	53.4732	46.8907	-0.261041	0.138464
11656	Alas2	1979	2.89284	3.98576	3.33881	5.54221	4.69056	4.45855	5.60889	5.35847	3.69547	2.68489	-0.0221541	0.940303
11657	Alb	2043	0.108473	0.0355843	0	0	0	0.0757698	0	0.0627264	0.0363422	0.0335585	NA	NA
11658	Alcam	5254	37.7294	47.5711	48.8674	47.0504	45.9634	48.5032	57.9169	38.7084	39.8368	39.2125	0.171842	0.411317
11666	Abcd1	5919	7.38825	7.15442	6.42033	6.22641	6.87487	5.83205	5.93054	7.03645	6.59806	6.37067	-0.00211846	0.987615
11668	Aldh1a1	2032	27.883	36.2599	31.6398	35.4056	49.8077	76.9037	23.1551	36.6413	38.6581	30.2649	-0.135956	0.612385
11669	Aldh2	2499	115.032	122.532	77.9369	67.6607	94.9077	67.813	74.5624	87.5358	99.9468	104.006	-0.0496841	0.833156
11670	Aldh3a1	1727	4.17042	7.70346	5.14183	5.5293	4.70833	5.62453	6.05888	10.3514	3.61132	2.65982	0.0020125	1
11671	Aldh3a2	3131	33.632	34.8634	33.5088	33.3279	35.5195	40.9613	33.2729	39.2001	34.2186	33.8968	-0.110912	0.574164
11674	Aldoa	1824	400.919	447.193	429.971	486.416	459.089	508.269	530.061	519.292	448.8	407.281	-0.0871989	0.621853
11676	Aldoc	1745	22.1398	27.4964	25.5642	21.3836	19.6081	21.135	23.2562	20.8198	19.9765	15.7354	0.325237	0.178855
11677	Akr1b3	1402	0.684957	0.362975	0.548594	0.875316	0.513254	0.469251	0.731212	0.754092	0.635495	0.63572	NA	NA
11682	Alk	7398	0.0199703	0.024567	0.0661592	0.0051838	0.0583603	0	0.0286702	0.038975	0.0301083	0.0787726	-0.78431	0.397766
11684	Alox12	3989	24.5832	29.6335	25.5915	28.1302	22.6842	20.6255	27.5075	27.9254	21.1908	18.0724	0.239163	0.327376
11685	Alox12e	2309	0.767813	1.38534	0.81761	0.614527	1.16866	0.737451	0.658321	0.679877	0.819965	1.52916	-0.205512	0.722091
11686	Alox12b	2347	0	0	0	0	0	0	0	0.0273008	0.0316349	0	NA	NA
11687	Alox15	2414	1.13222	2.19843	1.15859	0.984957	2.98087	1.2825	0.600399	1.88456	2.1376	2.05907	-0.599623	0.159727
11688	Alox8	3515	0.210156	0.103412	0.119353	0.0436413	0.081887	0.0770686	0.020114	0.401038	0.0211229	0.282822	NA	NA
11689	Alox5	2989	2.74325	4.17124	2.60829	2.01436	2.09447	1.79967	1.60844	0.986099	1.85059	2.16759	0.753994	0.0341669
11690	Alox5ap	854	40.8707	33.753	31.1532	25.821	30.2073	24.2891	21.6903	51.245	26.6907	39.3778	-0.27106	0.319596
11692	Gfer	1775	15.3566	14.2531	15.2841	14.3677	15.243	14.6731	15.9325	16.3346	14.4729	15.4501	-0.0881895	0.596651
11694	Alx3	1867	0	0	0	0	0	0	0	0	0	0	NA	NA
11695	Alx4	7010	0.126454	0.134819	0.0598466	0.0547073	0.102651	0.0772884	0.0605141	0.0731241	0.0741411	0.0391212	NA	NA
11698	Ambn	1897	0	0	0	0	0	0	0	0	0	0	NA	NA
11699	Ambp	1233	1.85723	2.26999	2.38173	2.14609	1.80917	2.35398	3.2684	1.53302	1.47531	1.69593	0.430027	0.292699
11702	Amd1	3203	59.917	70.7241	86.4787	87.7148	87.2687	129.437	94.043	108.695	85.3968	60.5331	-0.188057	0.404077
11704	Amelx	1009	0.0366055	0	0	0	0	0	0	0.0317517	0	0	NA	NA
11705	Amh	1665	0.48803	0.545787	0.398947	0.276395	0.2377	0.0929716	0.44586	1.07754	0.334446	0.494126	-0.591943	0.288716
11717	Ampd3	4549	11.2453	11.8661	10.306	7.89083	9.60972	8.40515	7.96528	9.42321	11.0008	10.2561	-0.0175342	0.916468
11720	Mat1a	3208	0.103621	0.124639	0.0435915	0.21518	0.0672926	0.0723805	0.121214	0.079894	0.0231443	0.0641147	NA	NA
11722	Amy1	1822	1.3582	1.43642	1.2664	1.28394	1.38229	2.31517	1.28053	2.39138	1.38551	0.903095	-0.248597	0.625852
11727	Ang	1275	6.28619	5.84441	5.3743	5.62464	4.91009	3.91547	4.87973	4.02039	4.68775	4.49001	0.362563	0.219178
11730	Ang3	696	0	0	0	0	0	0	0	0	0	0	NA	NA
11731	Ang2	438	0	0	0	0.175113	0	0	0	0	0	0.15653	NA	NA
11732	Ank	3608	24.1081	24.0482	17.7418	15.9862	24.1523	35.8249	18.1258	30.8743	35.148	30.2135	-0.677828	0.212536
11733	Ank1	9281	0.588986	0.391654	0.376688	0.466924	0.341144	0.341919	0.163782	1.62241	0.843989	1.15978	-1.4267	0.00110608
11735	Ank3	27844	4.95181	5.36546	4.90681	4.71728	5.1635	5.73459	5.10373	5.32961	5.5064	4.89995	-0.105501	0.54749
11736	Ankfy1	10500	12.178	13.9097	14.7466	13.1485	11.4825	12.9846	13.7933	9.22985	13.0639	12.9284	0.163795	0.414234
11737	Anp32a	2089	75.3375	77.0663	91.4928	102.254	91.627	110.819	98.9267	100.989	76.1307	72.1701	0.0273225	0.882922
11739	Slc25a4	1531	78.2848	76.9249	77.365	76.4741	76.7758	69.0321	71.3702	83.0338	63.5052	77.2699	0.0213247	0.910732
11740	Slc25a5	1238	163.851	188.97	180.789	198.409	193.003	224.819	174.296	222.451	179.41	173.283	-0.0981834	0.548331
11744	Anxa11	5519	41.4724	44.76	41.7574	52.7475	38.0131	47.0928	37.3231	51.8846	42.9218	33.2365	0.0515557	0.826644
11745	Anxa3	2598	153.654	182.992	186.213	189.815	182.998	226.596	167.472	153.911	166.756	141.751	0.173987	0.324939
11746	Anxa4	3622	92.7658	103.799	111.985	120.026	104.173	141.613	110.745	106.612	94.3565	86.9398	0.126035	0.495053
11747	Anxa5	1723	106.968	110.145	131.198	118.433	108.689	130.406	114.176	114.204	102.451	95.6577	0.132088	0.416347
11749	Anxa6	3086	43.1347	33.2869	37.9398	40.5369	35.7809	33.6331	30.9516	54.2748	35.6559	45.4993	-0.247583	0.165686
11750	Anxa7	5079	36.9277	38.9473	38.6636	36.9227	41.3841	40.4672	33.9583	36.3394	35.3474	36.9392	0.0324123	0.839179
11752	Anxa8	1868	65.2887	53.2592	58.991	48.5121	81.5693	26.1656	46.0424	6.86028	43.483	74.7443	0.398645	0.372377
11754	Aoc3	4620	3.52561	3.47758	2.67878	1.94239	2.51542	1.29836	1.691	1.71976	4.07394	4.67454	-0.298857	0.418375
11757	Prdx3	1445	38.4431	43.0155	45.5574	48.4348	48.1298	56.7235	45.6741	57.8892	44.9336	39.7126	-0.14652	0.350368
11758	Prdx6	2334	203.237	189.97	170.892	175.515	203.82	249.623	157.895	247.337	205.929	150.133	-0.149112	0.511596
11761	Aox1	4382	3.31252	3.4259	2.43335	2.81804	2.68489	1.91643	1.96032	2.20797	1.90616	2.91794	0.3256	0.211133
11764	Ap1b1	4397	38.5226	38.0193	37.0753	38.6899	37.632	37.9689	35.5915	42.945	36.9884	34.7166	-0.0353636	0.82235
11765	Ap1g1	3543	25.0403	27.4647	30.2733	24.5382	24.4634	28.4866	29.6232	20.219	30.4176	26.917	0.0162326	0.939953
11766	Ap1g2	2811	23.9138	23.8062	22.3493	24.2159	21.1958	22.6745	21.8566	25.9856	22.9265	19.2802	0.0222156	0.900922
11767	Ap1m1	1964	21.5705	20.3771	20.4707	22.3967	21.3237	17.8916	17.9811	20.3741	19.9227	21.0672	0.0202455	0.90156
11768	Ap1m2	1738	41.9503	48.9399	48.2968	54.6341	48.4828	57.7597	51.0728	59.5219	47.4617	41.7947	-0.0649759	0.67072
11769	Ap1s1	1277	81.8817	87.3581	79.1468	84.5377	89.99	79.9142	82.9639	89.991	77.2995	81.982	-0.0280334	0.872553
11770	Fabp4	641	11.7547	36.6329	16.9621	22.7347	17.0073	8.51267	12.1879	8.29676	35.9073	21.1242	-0.0338177	0.937744
11771	Ap2a1	3552	41.1983	39.2455	37.8442	40.833	36.5058	34.4721	36.7735	42.1033	39.7677	36.4321	-0.0180929	0.910498
11772	Ap2a2	5433	30.0959	27.7923	28.3583	27.5218	30.8402	27.5804	27.3992	26.5298	28.9923	29.5099	-0.0271187	0.862283
11773	Ap2m1	2051	97.1727	101.888	104.233	96.37	110.99	103.079	102.587	108.125	105.271	104.745	-0.118128	0.457847
11774	Ap3b1	4020	29.7042	33.2208	33.7516	34.7915	36.3282	38.7572	33.3366	33.4959	33.365	30.0419	-0.00836704	0.955195
11775	Ap3b2	5732	0.708801	0.481953	0.414743	0.334524	0.552366	0.175538	0.314526	0.234748	0.446881	0.974814	-0.21594	0.742506
11776	Ap3d1	4730	55.4337	59.0428	59.5287	60.8326	57.0189	61.8209	62.9056	66.9942	59.9941	54.0725	-0.0714356	0.650221
11777	Ap3s1	1520	18.4432	18.6291	25.2083	22.1773	24.6883	26.5295	24.5592	22.7846	23.0068	23.6802	-0.167893	0.355567
11778	Ap3s2	5804	9.66012	10.4777	10.6074	11.6952	10.4515	10.1149	10.0192	11.0895	8.21271	8.83578	0.147324	0.328343
11781	Ap4m1	1716	18.6397	19.4033	19.2934	21.4544	16.417	17.5906	14.8117	17.2323	15.8575	15.6617	0.24543	0.144373
11782	Ap4s1	1179	9.27291	9.37253	11.4755	10.0835	11.2606	12.4075	9.74457	12.9889	8.47008	10.3218	-0.105975	0.627839
11783	Apaf1	8246	4.6807	4.35082	5.2572	5.33437	4.07525	4.28012	4.36413	2.5487	3.70515	4.71007	0.388298	0.0569952
11784	Apba2	3319	0.189182	0.251894	0.305469	0.138655	0.249328	0	0.298225	0.212361	0.301999	0.247882	-0.233015	0.752185
11785	Apbb1	2751	3.94725	3.42221	3.25331	2.50926	2.27567	1.87096	2.9812	2.52713	2.59095	2.99062	0.251317	0.54481
11787	Apbb2	7391	6.55145	7.60824	6.48028	5.43777	6.97579	5.25696	6.13644	3.88819	6.64014	8.13054	0.0316669	0.90227
11789	Apc	12933	10.5724	12.8585	13.0997	10.8944	7.47235	9.57237	13.2075	7.33	10.3135	11.4558	0.252461	0.228136
11790	Speg	11925	3.24594	2.46292	2.30724	1.85558	2.19646	1.04497	1.58298	1.78926	2.14803	3.00112	0.0647691	0.849901
11792	Apex1	1185	17.4545	17.3925	18.8521	18.7056	15.3329	12.9978	16.9443	15.0049	14.1289	14.4063	0.286461	0.195599
11793	Atg5	2352	14.9656	16.2738	17.6883	17.202	20.1771	24.9934	17.9006	20.4457	18.8616	16.2364	-0.196012	0.240267
11796	Birc3	3403	37.1629	36.8514	45.6961	47.354	40.9695	56.0761	38.9653	32.6118	32.3999	33.1719	0.31759	0.0724613
11797	Birc2	3140	18.244	19.205	25.9865	23.9381	19.9375	28.014	22.685	20.6815	17.7223	18.0352	0.181738	0.297203
11798	Xiap	9270	7.21965	8.08941	9.10026	7.69892	7.72367	9.81054	10.1017	6.34183	7.94531	8.13918	0.0666121	0.73926
11799	Birc5	3416	1.68673	1.54293	1.55561	1.68398	1.70627	1.57471	1.366	1.29425	1.19543	1.94681	0.0976099	0.772381
11800	Api5	5633	17.3561	17.9392	21.3188	17.8371	20.5157	22.7401	21.7323	15.9078	19.0725	19.1817	0.00867666	0.962679
11801	Cd5l	2037	0.0725282	0.107067	0.205952	0.0376532	0.105977	0.0379965	0.138833	0.220189	0	0.168287	NA	NA
11803	Aplp1	2550	4.09906	3.02199	3.81137	2.24083	2.93477	2.04879	3.49344	3.76912	3.14458	5.22938	-0.324977	0.455875
11804	Aplp2	3879	141.998	164.908	176.821	185.323	162.736	198.146	173.863	164.466	148.628	132.843	0.136905	0.416322
11806	Apoa1	985	0.0749949	0	0.0709856	0	0.073054	0.157155	0.143555	0.260203	0.150755	0	NA	NA
11807	Apoa2	521	1.41785	1.04653	0.53682	0.883296	1.24304	1.55986	0.81421	2.21372	1.06882	1.8423	-0.838105	0.0832901
11808	Apoa4	1666	0	0	0	0	0	0	0	0	0	0	NA	NA
11810	Apobec1	2265	13.1922	14.6842	16.2994	13.2912	15.1223	11.5329	8.97414	6.52065	9.01454	10.458	0.692977	0.0145617
11811	Apobec2	1218	0.394216	0.895305	0.401844	0.283373	0.384013	0.349502	0.522418	0.447157	0.640061	0.534745	-0.161018	0.799077
11812	Apoc1	540	1.98355	10.5009	5.50302	13.9196	2.06547	5.80491	5.17162	4.68697	4.33108	3.55496	0.885892	0.16862
11813	Apoc2	763	1.64586	0.905162	1.46623	1.10576	1.32033	0.10144	0.555968	0.251933	0.681165	0.943486	0.996711	0.152238
11814	Apoc3	524	0	0	0.133437	0	0	0	0	0	0	0	NA	NA
11815	Apod	1862	41.8147	87.2229	30.4354	41.8511	44.1913	79.02	37.7045	116.175	37.0438	38.183	-0.360321	0.334414
11816	Apoe	1251	1210.62	1003.66	1022.04	1003.44	1060.02	683.597	1033.64	764.316	869.242	938.137	0.27497	0.289927
11818	Apoh	1186	0.186855	0.0306487	0.11791	0.194012	0.182019	0.424193	0.089419	0.162078	0.250412	0.0578077	NA	NA
11819	Nr2f2	4870	59.7786	59.928	55.6208	61.6038	61.7851	68.2683	58.3026	70.2785	60.8307	46.6475	-0.0302548	0.865754
11820	App	3357	336.211	314.714	322.048	310.168	327.885	287.369	321.101	266.731	298.735	327.329	0.0756474	0.662363
11821	Aprt	1218	38.0873	34.9467	29.2772	31.0451	35.2702	24.0203	28.4428	27.7237	27.0045	36.5315	0.102745	0.647163
11826	Aqp1	2760	28.357	26.9855	22.6609	22.3012	26.1761	19.1534	22.5422	20.9753	29.2146	35.9443	-0.228089	0.315733
11827	Aqp2	1416	5.89499	1.95096	2.86399	1.40833	3.88757	0.655923	1.04853	0.226253	2.51685	8.66683	-0.353572	0.637618
11828	Aqp3	1763	1.0475	0.98966	1.82437	1.89247	2.3265	2.32679	1.86476	1.25388	1.43188	2.43051	-0.283659	0.500485
11829	Aqp4	6190	0.751827	1.11573	0.937548	0.77443	1.30199	0.412627	0.999403	0.331244	0.533763	1.04667	0.451855	0.445343
11830	Aqp5	1551	9.4064	10.8978	9.0613	7.86282	7.12159	6.96141	8.93444	14.1907	8.56881	7.93457	-0.16235	0.603435
11831	Aqp6	2423	0	0	0.0288571	0	0	0	0	0.0264445	0	0	NA	NA
11832	Aqp7	2557	0.101113	0.184803	0.0410173	0.0449939	0.16885	0.136212	0.0552996	0.075176	0.319405	0.160876	NA	NA
11833	Aqp8	1483	0	0	0	0	0	0.104381	0	0.172825	0	0	NA	NA
11834	Aqr	11358	5.53472	5.95582	6.14069	5.98308	5.70825	6.48738	5.42797	4.91084	5.63488	5.04632	0.149547	0.322942
11835	Ar	2999	20.8875	19.5989	19.8991	15.946	6.4904	11.1362	23.5983	21.3761	15.6218	16.6428	0.0667559	0.863809
11836	Araf	4999	30.2041	30.765	30.8832	32.9337	27.7454	30.718	30.0325	35.338	30.4474	27.6626	-0.0286114	0.853672
11837	Rplp0	1360	731.231	742.249	661.163	651.467	703.762	636.037	629.885	728.782	706.657	708.991	-0.0680017	0.682575
11838	Arc	3057	2.22311	2.71104	2.48165	3.39967	4.80192	4.44341	3.87385	2.55713	5.82901	4.02568	-0.655239	0.035619
11839	Areg	1199	2.15634	3.18322	5.19012	10.0112	5.85148	5.48699	7.45924	3.52706	3.96314	4.60307	0.305681	0.546468
11840	Arf1	2293	179.231	191.877	195.476	200.128	204.97	219.927	206.321	230.41	203.346	193.167	-0.156282	0.32483
11841	Arf2	2722	14.4646	13.0067	14.539	12.9054	14.5793	13.4211	11.4155	13.1822	13.311	16.9385	-0.108251	0.520509
11842	Arf3	5008	84.151	93.2251	90.1375	90.3379	91.0829	92.5371	91.7851	98.537	85.3441	83.6738	-0.0267562	0.865583
11843	Arf4	2042	86.5675	88.2567	101.115	97.5835	112.8	126.522	102.952	102.686	104.771	102.739	-0.180733	0.299408
11844	Arf5	933	170.701	171.578	148.872	157.304	159.997	139.077	147.88	217.635	152.234	144.321	-0.107014	0.611328
11845	Arf6	3731	109.142	95.9737	90.3948	88.1192	105.662	92.2625	113.185	107.301	116.356	110.833	-0.24786	0.196067
11846	Arg1	1477	25.0318	37.6537	28.5459	30.145	45.8935	50.8307	55.0479	29.6515	39.9888	41.0803	-0.319403	0.196656
11847	Arg2	1417	6.46427	5.4896	9.49876	11.3669	8.45522	20.6743	6.78566	14.6283	7.15224	5.22546	-0.161657	0.670325
11848	Rhoa	2126	141.746	143.944	158.703	151.289	163.497	175.986	144.245	142.315	140.619	145.134	0.0287408	0.866148
11852	Rhob	2227	106.062	92.269	101.129	95.6075	99.3747	71.2994	110.368	87.3083	87.3995	103.871	0.0577307	0.771488
11853	Rhoc	1056	94.7508	86.1577	84.5869	72.378	77.6481	60.6144	87.1706	79.1836	74.5986	100.73	-0.0360278	0.863485
11854	Rhod	1708	9.44999	11.2155	10.1115	10.2386	9.9427	10.06	9.56197	9.20984	9.80252	9.81435	0.0603584	0.775494
11855	Arhgap5	6715	9.78516	10.9887	12.3338	10.297	9.64444	13.284	14.3296	7.05636	11.2227	11.4403	0.0930488	0.733003
11856	Arhgap6	11770	0.79393	0.972817	0.959406	0.830858	0.788667	1.23957	0.714815	0.979906	0.728592	0.582498	0.189025	0.459984
11857	Arhgdib	1131	40.3313	37.2171	40.4316	43.436	45.4272	31.7876	28.099	24.191	32.2328	38.3111	0.318829	0.142852
11858	Rnd2	1092	9.43669	8.85434	7.97174	9.06066	8.86299	7.54852	9.35553	9.15357	7.81906	8.75835	0.0123902	0.972983
11859	Phox2a	1609	0.091821	0.0451826	0.260736	0.119173	0.178889	0.0481037	0	0.517697	0	0.213051	-0.922495	0.408223
11861	Arl4a	4612	3.90813	4.69736	4.0024	4.25739	4.84454	6.35201	4.90551	3.4177	5.19987	4.25155	-0.0612476	0.785259
11863	Arnt	7122	10.0609	10.7946	11.1135	10.0801	10.821	10.8947	10.6617	9.02826	10.988	11.2726	-0.0231626	0.866351
11864	Arnt2	6518	1.41665	0.485179	0.80455	0.258882	0.767275	0.872786	0.314562	3.11626	0.899895	1.8986	-1.418	0.0049686
11865	Arntl	5942	1.29291	1.199	1.28851	1.19399	1.17468	1.43934	2.32615	1.55281	2.48032	2.68263	-0.883388	0.0105503
11867	Arpc1b	1563	447.993	420.216	390.984	450.506	439.691	375.209	466.475	389.656	393.276	410.504	0.0723538	0.693003
11870	Art1	2383	0	0	0	0	0	0	0	0.0134442	0	0	NA	NA
11871	Art2a-ps	1308	0.338853	0.16674	0.374194	0.674346	0.467618	0.26628	0.243236	0.122467	0.567638	0.0524159	0.608966	0.471888
11872	Art2b	870	0.169816	0.0835618	0.321475	0.0881604	0.206776	0.711714	0.609488	0.0736494	0	0.0788045	NA	NA
11875	Art5	1901	0.427443	0.650121	0.294248	0.40347	0.208191	0.264646	0.148765	0.0842648	0.175756	0.360652	NA	NA
11876	Artn	2409	3.71036	4.99446	3.8603	3.05652	3.19615	2.89161	3.9327	2.9391	3.59061	3.5148	0.188414	0.583865
11877	Arvcf	5593	11.6095	12.8812	11.2138	14.406	10.2026	13.0151	13.8481	18.078	10.3346	9.22427	-0.0282836	0.901475
11878	Arx	2767	0	0	0	0	0	0	0	0	0	0	NA	NA
11881	Arsb	5988	12.0711	10.9206	10.5967	11.5664	11.5724	11.646	10.2485	11.0751	11.0354	11.6328	-0.0256705	0.866079
11883	Arsa	3491	9.56437	7.75717	7.50081	6.9647	8.26561	5.83097	6.80476	4.89143	7.8054	8.78848	0.11716	0.627534
11886	Asah1	2664	53.8774	54.606	59.1072	62.8942	61.6939	73.6219	55.905	53.1072	54.1803	50.9053	0.0945478	0.600248
11889	Asgr1	1428	0.258648	0.0509095	0.0979283	0	0.100782	0.325205	0.198041	0.269223	0	0.0960223	NA	NA
11890	Asgr2	1372	1.50755	1.00676	1.19762	1.28578	1.38986	0.733371	1.00486	0.630475	1.0282	1.04939	0.436732	0.324449
11891	Rab27a	3269	29.8847	39.3628	30.3297	30.4663	40.0074	43.3992	36.2046	31.3417	36.3967	31.4382	-0.0582337	0.794305
11898	Ass1	1639	21.859	20.1153	20.1145	22.2284	23.5763	18.3698	18.2683	16.5563	19.7962	22.1701	0.0784928	0.812441
11899	Astn1	8148	0.126924	0.267669	0.180208	0.122373	0.0706512	0.0949912	0.138833	0.133686	0.136685	0.28188	NA	NA
11905	Serpinc1	2161	0.188008	0.117744	0.0808894	0.319434	0.183142	0.393978	0.490749	0.311331	0.412293	0.380712	NA	NA
11906	Zfhx3	16439	9.31519	8.98619	8.55561	8.32829	6.21137	6.71867	8.93273	8.90244	8.73494	9.07933	-0.0486177	0.802532
11907	Ate1	4907	10.6281	11.2226	11.3566	9.74571	11.0716	12.1059	10.6188	10.7205	9.52486	10.416	0.0402347	0.802588
11908	Atf1	2329	19.5697	19.3218	19.6943	21.4719	20.2991	19.6571	18.6845	21.1978	19.542	21.1508	-0.0754724	0.589609
11909	Atf2	6987	6.13733	7.46549	7.56549	7.22866	7.44608	8.90635	7.57904	7.66204	7.40664	7.38391	-0.109921	0.555324
11910	Atf3	2146	7.07376	8.35054	11.4037	10.758	10.3444	11.7938	10.8061	9.65902	10.6907	11.613	-0.218672	0.353629
11911	Atf4	1725	67.1467	70.2333	71.8461	69.5409	78.6117	73.6074	64.8396	95.351	83.0921	86.9817	-0.375471	0.0264267
11920	Atm	12165	3.54928	3.92328	4.41136	3.73568	2.78901	3.83018	3.96074	2.60198	2.61528	3.07435	0.464751	0.0110236
11921	Atoh1	2090	0.918957	0.486977	1.20438	9.21129	1.37719	2.99967	2.50327	2.46796	0.497349	0.787291	1.21069	0.125517
11922	Neurod6	2153	0	0	0	0	0	0	0	0	0	0	NA	NA
11923	Neurod4	3345	0	0	0	0	0	0	0	0	0.0221964	0	NA	NA
11924	Neurog2	2217	0	0	0	0	0	0	0	0	0.0334899	0	NA	NA
11925	Neurog3	1540	0	0	0	0.0498049	0	0	0.0459095	0	0	0	NA	NA
11927	Atox1	438	241.342	237.516	221.416	259.43	259.986	218.413	218.155	228.505	204.01	222.507	0.105337	0.564696
11928	Atp1a1	3648	572.229	622.184	557.996	569.055	651.115	749.112	657.333	748.262	701.978	561.41	-0.239438	0.171907
11931	Atp1b1	2422	312.011	353.198	325.426	311.453	378.226	412.895	378.68	390.64	349.669	290.573	-0.109123	0.54861
11932	Atp1b2	2959	1.32312	1.69524	1.8195	1.45156	1.48342	1.12476	1.02742	1.64572	1.75644	2.36334	-0.324253	0.373876
11933	Atp1b3	1830	96.8181	77.4262	93.3614	68.1285	90.7539	112.334	67.861	217.312	96.4603	139.199	-0.868658	0.000144529
11936	Fxyd2	1017	2.10642	2.14451	1.65005	2.26252	1.69813	0.951313	1.80749	2.67767	1.2776	1.55052	0.126377	0.801669
11937	Atp2a1	3440	0.461687	0.422667	0.396353	0.312149	0.386985	0.483743	0.390497	0.596046	0.366918	0.597907	-0.410304	0.573808
11938	Atp2a2	5725	75.6829	79.1242	81.6638	77.8584	85.3632	81.9617	101.988	73.6219	92.6564	93.4511	-0.17488	0.351864
11941	Atp2b2	9943	0.16716	0.0731155	0.133611	0.123423	0.104938	0.0700583	0.110214	0.141773	0.190415	0.113772	-0.287168	0.653495
11944	Atp4a	3564	2.70484	2.70275	3.80601	4.87443	2.25122	2.71461	3.11448	4.38673	2.28116	2.28918	0.208794	0.594536
11945	Atp4b	1458	0	0	0	0	0.0493541	0	0	0	0	0.0235116	NA	NA
11946	Atp5a1	2864	213.124	238.429	221.664	231.17	232.03	257.83	226.272	273.079	222.547	197.972	-0.0624603	0.708271
11947	Atp5b	1879	365.242	395.22	399.709	410.643	404.636	443.18	399.276	467.928	392.355	362.959	-0.0853012	0.601153
11949	Atp5c1	1799	60.0527	68.0111	67.5694	69.3451	71.0382	86.6274	67.5369	73.4244	59.2449	59.0896	0.0204167	0.905803
11950	Atp5f1	3686	26.594	30.0578	31.2709	32.5234	32.9727	41.0617	31.9745	35.8444	29.9425	27.9652	-0.0854745	0.597957
11951	Atp5g1	868	62.2108	72.4056	68.8736	78.8645	74.2795	84.9337	75.5877	94.0824	66.7624	67.6121	-0.139601	0.387458
11957	Atp5j	776	107.235	108.861	120.019	132.593	127.132	142.081	130.696	142.27	105.965	106.948	-0.0453319	0.77585
11958	Atp5k	292	79.6885	68.9643	74.231	123.849	80.2137	83.4953	96.7291	101.489	67.1275	76.0734	0.0584898	0.851955
11964	Atp6v1a	6798	21.108	25.3825	25.2097	23.9926	26.0872	31.4924	27.9454	24.7091	24.2684	22.929	-0.0363379	0.815289
11966	Atp6v1b2	4154	24.9049	25.2713	28.3201	28.9424	30.3146	31.349	28.9083	31.0117	27.159	24.8559	-0.0750759	0.628647
11972	Atp6v0d1	1617	53.952	62.628	55.9323	68.3276	65.9506	73.1627	59.9228	74.0805	60.5409	50.2858	-0.0647221	0.694832
11973	Atp6v1e1	1204	75.7413	86.4958	85.8911	93.167	88.1847	109.091	82.8266	104.521	81.3079	73.8557	-0.0516619	0.748423
11974	Atp6v0e	3263	18.609	19.673	20.2284	19.3923	21.9976	23.2339	21.4074	22.6805	18.5106	19.8347	-0.0935761	0.496401
11975	Atp6v0a1	4447	33.3719	31.1181	29.245	37.8755	32.2736	37.0634	29.7063	37.7001	34.2852	29.0459	-0.0640295	0.717351
11977	Atp7a	8146	7.76696	7.97402	10.2358	6.8781	7.86187	10.1191	9.14352	5.77745	8.31246	9.38849	0.0327943	0.879594
11979	Atp7b	4711	0.337127	0.416656	0.259735	0.122107	0.137471	0.271085	0.27764	0.190416	0.204885	0.422042	NA	NA
11980	Atp8a1	9526	6.07182	7.07069	6.3234	5.01212	4.95534	5.00094	6.05994	3.4237	6.29767	6.90206	0.105871	0.685918
11981	Atp9a	4232	57.7153	60.7598	49.5658	52.595	52.8379	57.1987	52.399	60.8198	55.8958	51.2985	-0.0517305	0.780484
11982	Atp10a	5469	5.4771	5.52319	5.6829	4.78233	4.36828	3.29748	5.58469	3.27463	4.58868	5.37172	0.247847	0.30587
11983	Atpif1	815	89.0518	101.867	96.8596	119.473	109.262	118.995	100.846	121.349	84.9969	92.9976	-0.001131	0.991862
11984	Atp6v0c	1152	223.213	220.084	218.958	231.131	221.684	245.835	187.277	268.119	222.773	187.171	-0.0468934	0.803306
11987	Slc7a1	7239	9.44421	8.69192	9.53333	8.68817	9.09045	10.3605	7.73028	16.0696	12.995	13.6429	-0.676582	0.0064657
11988	Slc7a2	7857	3.30944	2.97476	3.26155	2.29406	2.95361	2.29034	2.33959	0.676877	1.90413	2.96683	0.64102	0.0650333
11989	Slc7a3	2371	0.701001	0.505917	1.19434	0.873424	1.03188	0.848743	0.685835	1.16205	0.594978	0.520489	0.0786487	0.908753
11990	Atrn	8737	39.3362	53.5318	44.1757	41.238	35.2008	34.8902	46.7075	33.0129	39.0993	39.2393	0.228838	0.316457
11991	Hnrnpd	6810	24.645	26.2452	26.4641	29.8239	25.1431	28.7774	27.2784	24.4821	17.9567	22.1536	0.285326	0.122621
11992	Auh	7279	4.5008	4.4594	4.02484	5.1263	4.99229	5.21025	4.71564	5.86701	4.43197	4.51635	-0.154487	0.382221
11993	Aup1	1573	55.7899	56.0146	54.452	55.0013	55.9929	53.51	47.1038	67.7003	53.9742	53.1525	-0.104631	0.488026
11994	Pcdh15	17127	0.0172523	0.00424469	0.00408249	0	0.00420145	0	0.00825604	0	0.00433509	0.0120091	NA	NA
11997	Akr1b7	1248	48.8027	77.4172	37.1454	18.5603	58.0048	36.0326	40.8171	14.5812	61.813	183.678	-0.966299	0.0536593
11998	Avp	507	0	0	0	0	0	0	0	0	0	0.135227	NA	NA
12000	Avpr2	2375	0.186619	0.21427	0.309123	0.242209	0.106044	0.0814725	0.193496	0.107916	0.109417	0.202071	NA	NA
12005	Axin1	3779	31.1196	31.3188	27.8277	30.3835	27.9531	29.534	30.1492	32.1986	30.2961	30.9327	-0.0767642	0.613617
12006	Axin2	4293	8.04431	6.6721	5.74122	5.94051	5.77443	4.37205	4.60303	12.6419	6.2694	7.03486	-0.410916	0.0929807
12007	Azgp1	1314	3.62604	4.06648	4.23037	10.4484	7.58464	24.4154	4.54658	16.2382	6.52628	1.59138	-0.561929	0.333685
12009	Cep131	3578	8.83632	8.84861	8.61796	9.67855	7.62218	7.01954	9.65267	8.34515	6.31868	6.70654	0.306949	0.147295
12010	B2m	2414	324.964	256.403	354.137	351.074	334.007	429.798	302.191	516.847	378.202	388.469	-0.440663	0.0678127
12012	Baat	1946	0.15184	0.523013	0.143722	0.039414	0.184888	0	0.108994	0.0329265	0.152615	0.422775	NA	NA
12013	Bach1	6170	11.5893	11.2229	12.4656	12.0084	12.4557	11.8858	12.6562	7.35253	12.4968	16.7789	-0.0838184	0.669252
12014	Bach2	10170	0.624663	0.328824	0.433138	0.335608	0.367928	0.258757	0.413637	0.355972	0.350428	0.711217	NA	NA
12015	Bad	1480	33.1167	33.3285	30.4014	32.0791	35.2012	29.4691	34.8248	37.0379	29.6737	28.9527	-0.0135928	0.940916
12017	Bag1	1349	109.354	110.099	106.695	112.917	125.007	110.734	108.96	118.128	111.123	121.187	-0.121197	0.434761
12018	Bak1	2022	31.5829	28.2238	30.8972	35.1824	31.9933	27.9623	34.4762	28.8211	26.4748	31.2283	0.0943649	0.570344
12020	Nkx3-2	1472	0.577109	0.493878	0.261253	0.286581	0.171096	0.420646	0.192121	0.0435292	0.100879	0.326032	1.32571	0.0772484
12021	Bard1	5448	0.338978	0.346947	0.577539	0.330844	0.383038	0.355171	0.44123	0.246985	0.36115	0.578884	NA	NA
12022	Barx1	1361	0	0	0	0	0.0528716	0	0	0	0	0.0503747	NA	NA
12023	Barx2	1791	96.3279	110.002	66.5438	54.8374	87.9891	47.8395	76.3851	54.1113	81.7505	92.5808	0.0735179	0.819812
12028	Bax	1339	83.1106	79.7026	75.8476	93.1393	80.906	71.2139	77.5383	102.309	72.334	76.9059	-0.0436168	0.856038
12029	Bcl6b	3426	1.69258	1.19891	1.05106	0.962662	1.27072	0.91496	0.877051	0.345997	1.50618	2.09122	-0.134345	0.756602
12031	Bc1-ps1	166	0	0	0	0	0	0	0	0	0	0	NA	NA
12032	Bcan	3808	0.0872938	0.0190911	0.0642654	0.0201417	0.0472415	0	0	0.0336528	0.0194976	0.099023	-0.108731	0.966108
12033	Bcap29	2008	7.61508	6.89697	8.16555	8.57523	9.40689	9.42431	7.35878	6.60534	6.93293	7.73348	0.10673	0.61893
12034	Phb2	1962	94.4459	97.9507	91.8735	97.3991	93.652	85.9001	90.5018	110.351	85.1078	88.3382	-0.0167487	0.924252
12035	Bcat1	8335	0.363368	0.156998	0.335553	0.12883	0.233098	0.074288	0.110271	0.00768746	0.106894	0.353699	NA	NA
12036	Bcat2	2740	17.8205	17.2726	18.2585	19.6368	17.9764	17.8243	15.9592	27.1149	17.0172	15.989	-0.162644	0.368497
12038	Bche	6439	0.470363	0.350002	0.336627	0.131029	0.245858	0.396671	0.236071	0.696575	0.565011	0.649504	-1.00551	0.0460041
12039	Bckdha	1773	14.9157	13.0185	12.245	16.2873	12.2974	14.4932	13.9766	25.6408	14.3218	14.8489	-0.397135	0.0677026
12040	Bckdhb	1606	8.39432	9.8682	9.66526	9.76654	9.58846	11.5424	9.2668	15.1011	9.52359	8.00435	-0.235661	0.276848
12041	Bckdk	2857	27.8079	24.0972	23.0296	25.8663	22.3783	27.4702	18.1391	43.7446	25.9358	26.9128	-0.378015	0.0541734
12042	Bcl10	3978	11.4946	12.0159	13.1299	13.4967	13.3497	14.4563	12.8942	12.0966	13.0464	13.581	-0.0765602	0.588384
12043	Bcl2	7738	6.90204	6.91475	7.13846	6.95827	6.82106	6.5816	6.5785	5.85022	6.12169	6.32173	0.161867	0.378978
12044	Bcl2a1a	796	2.96965	1.59828	2.98657	1.68623	2.44079	1.84746	1.90963	1.56968	1.44577	1.55035	0.572337	0.156199
12045	Bcl2a1b	764	13.1013	10.0865	13.9567	11.9467	12.4326	8.91505	8.46741	5.11593	6.65697	6.37141	0.987148	0.00091363
12046	Bcl2a1c	444	0	0	0	0	0	0	0	0	0	0	NA	NA
12047	Bcl2a1d	796	4.40807	1.73527	3.20617	3.37247	4.74599	3.6463	4.21894	1.52943	2.75162	2.92844	0.373119	0.36186
12048	Bcl2l1	4042	33.5631	38.2649	36.2751	37.7331	35.9257	40.193	32.4292	42.8091	32.7242	30.3109	0.0173596	0.933169
12049	Bcl2l10	1228	0.0902321	0.355206	0.0854081	0.0936884	0.146495	0.37817	0.172721	0.208713	0.0604617	0	NA	NA
12050	Bcl2l2	4031	25.564	27.1245	26.9293	27.6183	27.1071	28.2157	29.7904	29.8995	28.4758	28.5652	-0.144552	0.343859
12051	Bcl3	1835	71.1929	61.2492	63.7289	62.948	68.0172	42.6221	68.9475	51.9234	97.735	110.014	-0.454553	0.102322
12053	Bcl6	3285	28.4799	26.8554	24.5734	14.9196	25.848	23.9972	22.9642	12.9613	22.8731	23.1142	0.236792	0.382886
12054	Bcl7b	1936	24.8395	24.258	21.1279	23.2357	24.8471	22.0883	22.0392	29.2408	22.9146	21.5312	-0.100277	0.550484
12055	Bcl7c	4675	10.5156	9.35365	8.02406	8.79379	8.51955	6.82103	9.34609	10.0053	8.67936	9.74505	-0.0752245	0.743235
12057	Opn1sw	2410	0.0613029	0.105579	0.0870383	0.0954766	0.104504	0.0963471	0	0.119642	0.107828	0.128017	NA	NA
12061	Bdkrb1	1338	7.67409	3.74904	4.41577	3.21015	6.10408	1.53294	2.53634	0.454942	8.76759	11.0167	-0.538312	0.391582
12062	Bdkrb2	1680	1.95667	1.42801	1.14454	1.52943	2.14161	0.64499	1.13626	0.629308	2.78426	3.79528	-0.701022	0.150739
12064	Bdnf	6253	0.466634	0.645255	0.413732	0.331183	0.397019	0.278502	0.486187	0.24593	0.581817	0.537252	NA	NA
12068	Bet1	1466	13.5042	11.0585	13.7361	12.6873	16.8851	16.5251	14.0822	18.3352	14.7127	17.0932	-0.420406	0.0936097
12069	Bex2	902	2.37498	1.97463	2.94566	5.187	2.07418	3.30361	4.03667	6.9971	2.30479	2.20426	-0.322546	0.556747
12070	Bex3	938	75.445	90.4084	87.5873	98.3275	85.6134	105.66	95.0463	143.486	77.2549	63.5532	-0.134317	0.586451
12075	Bfsp1	2390	2.13265	2.14446	1.53592	1.60459	2.24305	1.14965	1.49388	0.857908	1.47562	1.62077	0.459763	0.215706
12091	Glb1	7166	14.9163	13.4573	14.2603	15.7659	14.6156	17.7566	13.1713	20.3017	14.1531	12.9351	-0.141305	0.43269
12095	Bglap3	1362	33.0842	24.3664	11.5508	5.71586	19.8651	27.4476	7.86427	92.984	25.3759	55.7238	-1.64105	0.000660952
12096	Bglap	624	0	0	0	0	0	0	0	0.154026	0	0	NA	NA
12097	Bglap2	471	0.0784182	0.0771749	0	0	0	0	0	0	0.157637	0.436688	NA	NA
12111	Bgn	3416	450.248	343.851	341.13	305.092	393.874	204.271	236.162	60.8675	311.279	416.759	0.414547	0.297342
12116	Bhmt	5339	0.0276718	0.0136166	0	0	0.0404335	0.0144969	0	0.0360039	0	0.038524	NA	NA
12121	Bicd1	10847	1.25988	1.00533	1.37946	1.03944	0.935384	1.17379	1.45025	0.871306	1.11572	1.52959	-0.0351494	0.897797
12122	Bid	2519	9.09079	11.2988	9.71507	9.45423	10.5981	10.8924	10.1181	9.72953	9.12245	7.36223	0.146639	0.415737
12123	Hrk	5366	0	0	0	0	0	0	0	0	0	0	NA	NA
12124	Bik	1348	12.5217	18.9297	16.1575	21.4508	15.3739	17.5124	17.3867	21.5801	11.1811	8.67172	0.2935	0.272306
12125	Bcl2l11	7759	5.67425	4.86751	4.63195	4.57687	5.04051	3.3218	4.39658	3.21242	3.44489	5.39449	0.267	0.202836
12140	Fabp7	762	0.0969422	0.286216	0.458798	0.100656	0.377733	0.203147	0.278349	0.21022	0.194874	0.71979	-0.690385	0.485954
12142	Prdm1	5433	1.82194	1.32472	1.71166	1.45409	1.78803	1.22516	1.32734	0.448159	1.1821	2.04431	0.329064	0.414374
12143	Blk	2475	0.746161	0.734331	1.96343	0.836723	1.19204	0.390903	0.571318	0.258889	0.689972	0.941834	0.719318	0.183305
12144	Blm	5287	0.509978	0.508768	0.720765	0.732614	0.66691	0.5563	0.454666	0.527192	0.315975	0.421449	NA	NA
12145	Cxcr5	2634	0.70112	0.662403	0.650364	0.509583	1.35229	0.426076	0.738142	0.401381	0.352349	1.05417	0.0352846	0.963792
12151	Bmi1	3696	9.0139	9.74628	11.0103	9.42143	11.7594	11.0256	11.3435	9.97704	10.3255	11.4359	-0.144482	0.375512
12153	Bmp1	6004	51.4039	38.2746	39.642	38.6947	44.7761	20.7355	30.7931	14.1084	35.9858	56.3302	0.207924	0.544758
12154	Bmp10	1317	0	0	0	0	0	0	0	0	0	0	NA	NA
12155	Bmp15	3063	0.120584	0.189876	0.228275	0.0500813	0.0939709	0.25269	0.0461643	0.470678	0.39996	0.335749	NA	NA
12156	Bmp2	2515	5.38972	5.70895	6.00512	6.7703	5.00703	7.52446	4.89141	5.847	5.75673	4.29352	0.138375	0.571189
12159	Bmp4	1993	5.80063	6.94888	5.47298	4.27178	4.22434	2.89323	3.58292	4.85465	2.88718	4.88485	0.390836	0.22199
12160	Bmp5	2528	0.379869	0.747693	0.276585	0.12136	0.284645	0.0306166	0.349588	0.278807	0.264329	0.461044	NA	NA
12161	Bmp6	2410	4.61304	5.17338	2.79973	3.30986	2.77681	1.47732	2.44958	1.26289	2.58786	2.98705	0.768058	0.0662602
12162	Bmp7	2315	10.1472	7.39549	6.49372	7.27238	7.00932	7.23838	5.43616	11.5556	9.14056	11.7426	-0.491485	0.0382275
12163	Bmp8a	1951	0.643665	1.04334	0.555496	0.786259	0.682331	1.07113	0.797239	0.870316	0.970425	0.896094	-0.301476	0.463341
12164	Bmp8b	3508	0.210576	0.248685	0.209284	0.52474	0.184613	0.286826	0.211618	0.273981	0.179903	0.127035	NA	NA
12165	Gdf2	2988	0	0	0	0	0	0	0	0	0	0.0229451	NA	NA
12166	Bmpr1a	5571	19.9294	22.1515	24.9825	20.8167	22.9205	28.1545	24.5377	18.5865	23.2097	22.3241	0.00365287	0.991794
12167	Bmpr1b	5742	3.60859	0.683688	1.97877	2.02368	2.97006	8.00004	1.48986	13.0002	4.59033	6.90734	-1.98811	0.000164921
12168	Bmpr2	3507	8.46756	8.5406	10.2479	5.28171	2.62636	3.70773	9.83801	1.90014	7.04997	8.41604	0.449173	0.360252
12169	Bmx	3005	1.97888	3.68937	1.78001	1.11029	0.77825	1.31359	0.776413	0.362487	1.06244	1.1864	1.25901	0.00977843
12173	Bnc1	4663	1.47328	1.66039	1.36453	0.978688	1.95983	0.680539	1.65266	0.467199	1.76741	2.27161	-0.172657	0.724683
12175	Bnip2	6108	12.2028	12.7651	13.8227	12.9905	14.2903	13.1279	12.8252	10.2123	11.9977	14.3338	0.0530664	0.736513
12176	Bnip3	1756	16.932	17.74	19.0928	27.4301	23.8085	39.4708	34.6054	24.2288	23.1071	21.6104	-0.213397	0.318203
12177	Bnip3l	3279	28.7685	32.2588	33.8835	34.1277	36.1547	42.3699	38.315	31.9984	31.4514	31.4991	-0.00609006	0.965349
12180	Smyd1	3890	0.161413	0.121476	0.071898	0.157737	0.129488	0.0397938	0.0908748	0.0658869	0.181323	0.105748	NA	NA
12181	Bop1	2476	25.2548	26.2344	23.3258	22.6134	23.3225	21.5379	21.5728	28.6215	25.2638	25.6961	-0.153008	0.337564
12182	Bst1	2444	1.58681	1.35343	1.97403	1.30239	1.28076	1.15592	1.34516	0.57678	1.00252	1.87951	0.394864	0.342705
12183	Bpgm	3201	28.3041	14.6828	19.255	12.963	21.9067	29.9343	12.2362	80.2388	50.9709	48.3946	-1.69019	0.00164251
12189	Brca1	8262	0.719745	0.52795	0.66434	0.59878	0.439832	0.590187	0.556226	0.283071	0.422369	0.742691	0.345336	0.415441
12190	Brca2	11393	0.661348	0.717863	0.730323	0.723708	0.451594	0.451771	0.546094	0.55397	0.391014	0.532569	NA	NA
12192	Zfp36l1	2984	252.641	310.358	234.12	202.493	230.597	199.774	254.157	184.441	220.987	192.48	0.293382	0.205914
12193	Zfp36l2	3532	89.0121	82.2698	72.5537	61.0643	77.3062	46.3254	72.6222	45.0629	61.319	68.8511	0.351788	0.173379
12209	Brs3	2772	0	0	0	0	0	0	0	0	0	0	NA	NA
12211	Birc6	21749	6.60105	7.45907	8.67057	6.92973	5.52532	7.19576	8.7624	5.27796	6.81909	6.60097	0.213827	0.316653
12212	Chic1	7401	2.62003	3.08928	3.04209	2.14523	1.98831	2.78703	2.73211	2.3895	2.36254	2.42243	0.155585	0.550646
12215	Bsg	1752	440.353	468.061	462.407	491.083	486.704	529.621	509.048	506.858	467.688	407.486	-0.016862	0.915892
12217	Bsn	15937	1.37663	1.82009	1.42588	1.99485	1.55548	1.10729	1.61258	1.66248	1.1647	1.27337	0.245083	0.54291
12223	Btc	2795	3.13188	4.34372	4.56549	3.883	4.27373	4.58301	4.78083	2.84268	4.30341	4.79552	-0.0380596	0.875979
12224	Klf5	3579	110.464	99.1356	83.9968	96.2441	99.8046	86.8818	95.2848	86.4627	101.465	92.0263	0.0314337	0.885329
12226	Btg1	5008	50.5275	57.6742	54.9537	63.6049	61.9792	66.0317	73.5735	48.5552	55.5593	58.4909	0.0296992	0.881947
12227	Btg2	3083	42.4579	62.0875	56.5853	59.8073	68.8656	65.5995	63.0641	46.4403	50.2486	39.6949	0.244825	0.175191
12228	Btg3	1403	20.7973	16.7886	22.1025	17.3298	18.8999	22.2598	18.7208	38.2486	25.3488	32.252	-0.757931	0.000579783
12229	Btk	2535	1.82125	1.53427	1.97212	1.87589	2.0012	1.23655	1.58972	0.644541	1.03975	1.67681	0.648664	0.108097
12231	Btn1a1	3914	0	0.018574	0	0	0	0	0	0.0327414	0	0	NA	NA
12234	Btrc	12075	4.76561	5.65034	6.13797	6.28524	4.02847	5.45798	6.13324	5.55051	4.65773	4.51956	0.184986	0.247385
12235	Bub1	4848	0.419023	0.509851	0.612961	0.427163	0.57145	0.502901	0.495838	0.290769	0.421162	0.650528	NA	NA
12236	Bub1b	3669	2.70796	3.12076	3.28736	3.48064	3.15761	3.45964	2.53397	2.08693	2.72178	3.01783	0.235046	0.417083
12237	Bub3	2055	27.0497	29.3979	31.5919	27.9179	30.4816	30.9219	31.2562	32.4272	29.7349	30.6435	-0.126025	0.361292
12238	Commd3	881	50.3087	48.3558	51.7858	55.1088	52.6822	64.0891	41.2086	58.7657	45.9303	48.3655	-0.0197135	0.906068
12257	Tspo	856	241.415	234.233	236.677	263.117	254.796	209.592	256.042	237.437	202.618	213.889	0.13133	0.510604
12258	Serping1	1846	250.081	211.244	167.908	165.656	202.153	111.633	123.305	76.2062	181.837	220.35	0.28263	0.369481
12259	C1qa	1082	226.048	155.207	166.401	169.03	177.036	104.224	148.164	91.9671	135.147	175.55	0.384895	0.1854
12260	C1qb	1061	184.153	136.901	152.56	145.7	163.754	92.171	123.609	73.5262	115.044	152.338	0.41271	0.136462
12261	C1qbp	1165	40.359	47.925	44.7733	45.1639	44.7191	47.9341	40.357	43.6975	40.6606	43.4311	0.0322467	0.835393
12262	C1qc	1054	180.119	124.498	133.606	139.318	143.097	83.1634	113.698	71.8564	103.199	143.56	0.411261	0.144664
12263	C2	2644	44.8975	41.3811	38.4379	31.8373	45.2188	25.1166	30.6574	17.4001	33.3325	38.7659	0.356272	0.175744
12265	Ciita	7862	4.12947	2.60761	2.89484	3.2389	3.08902	2.12645	3.10248	1.28769	1.99264	1.87053	0.874285	0.00294791
12266	C3	5133	281.297	227.04	243.837	172.152	258.176	92.1383	166.042	60.948	197.732	258.753	0.384155	0.357467
12267	C3ar1	4299	4.51055	3.66961	6.33499	4.06781	3.89167	3.74482	2.77934	2.04193	2.04659	2.45597	1.05636	0.00128016
12268	C4b	5393	55.9607	46.5606	43.271	38.4493	51.3568	21.7213	34.354	15.5584	46.678	50.8256	0.251808	0.525785
12269	C4bp	1883	0.470759	1.23545	0.501291	0.244396	0.382147	0.534352	0.93867	0.799661	0.552023	0.873839	-0.303693	0.577313
12270	C4bp-ps1	754	0	0	0.0927331	0.0508618	0	0.102651	0	0	0	0	NA	NA
12273	C5ar1	2570	8.09121	5.89794	7.61783	5.75993	6.80383	3.22244	5.62579	2.3436	5.99465	7.97643	0.294318	0.437518
12274	C6	2856	1.4743	1.19637	1.02825	1.14136	1.6881	0.840114	0.65601	0.269223	1.07887	0.840196	0.691418	0.28051
12279	C9	1767	0	0	0	0.06511	0	0	0	0	0	0.0388002	NA	NA
12282	Hyou1	4796	46.9004	41.9807	51.5513	46.4419	56.1142	54.2405	66.6909	64.1685	65.4306	60.3616	-0.471301	0.0130924
12283	Cab39	3917	36.2655	39.6994	42.1542	43.5388	42.3446	52.1064	47.3172	44.7233	41.758	41.8676	-0.115198	0.480176
12286	Cacna1a	10070	1.81191	1.60991	1.71157	1.80134	1.5292	1.48341	1.53056	2.41474	1.41195	1.65102	-0.100866	0.733303
12287	Cacna1b	8330	0.137453	0.148365	0.184665	0.138114	0.16413	0.0929158	0.148531	0.123073	0.227287	0.283952	-0.511307	0.441327
12288	Cacna1c	9411	1.38541	1.21281	1.12931	1.0595	0.734033	0.489346	0.886481	0.800001	1.16763	2.04347	-0.192571	0.622495
12289	Cacna1d	11822	1.01851	0.691813	0.863512	0.658519	0.748677	0.779095	0.669808	0.796737	0.662583	0.98879	-0.0415171	0.881914
12290	Cacna1e	12697	0.0814507	0.0830222	0.137672	0.0724892	0.0623407	0.00609584	0.0640354	0.0100929	0.0760189	0.17279	NA	NA
12291	Cacna1g	8502	2.43279	1.49211	1.75583	1.41635	1.64619	0.810221	1.2141	0.542625	1.67235	2.67321	0.0885921	0.849879
12292	Cacna1s	6260	0.0708019	0.0580661	0.128449	0.0490093	0.0459797	0.0309101	0.0395291	0.102356	0.0474422	0.0930926	NA	NA
12293	Cacna2d1	12749	1.70639	1.69929	2.01278	1.24835	1.56063	1.25062	1.48899	0.954918	1.50544	1.95747	0.142676	0.634967
12294	Cacna2d3	3695	0.119951	0.177074	0.113538	0.0830307	0.0486862	0	0.0382683	0.069364	0.0803757	0.185548	NA	NA
12295	Cacnb1	2455	5.56658	5.06374	4.88449	5.45176	5.11475	3.21576	5.93251	6.5641	5.50426	5.54344	-0.192743	0.512802
12296	Cacnb2	6672	0.254648	0.245162	0.345831	0.212671	0.291198	0.127606	0.132458	0.254494	0.172486	0.333963	NA	NA
12297	Cacnb3	3490	30.2994	26.6736	25.5241	32.449	23.8143	22.388	24.3806	28.6042	21.8486	20.568	0.25158	0.258978
12298	Cacnb4	8488	0.352466	0.57813	0.415999	0.365968	0.279762	0.46049	0.408144	0.64543	0.398002	0.436173	NA	NA
12299	Cacng1	1203	0.0614048	0	0	0	0.0598156	0.128676	0	0	0.123436	0	-1.21673	0.520279
12300	Cacng2	2887	0	0	0	0.0531344	0	0	0	0.0221943	0	0	NA	NA
12301	Cacybp	1446	21.6604	22.2722	26.3291	22.4105	28.0418	29.9479	33.4679	25.8117	26.5205	24.4654	-0.177501	0.390428
12304	Pdia4	2481	85.6457	85.8262	105.868	90.3175	97.612	101.202	103.643	93.0391	97.9636	91.7725	-0.0704788	0.671313
12305	Ddr1	4127	121.509	111.629	103.577	116.61	105.4	91.9522	111.096	131.41	112.54	103.538	-0.0603147	0.794555
12306	Anxa2	2587	176.223	197.835	192.559	190.533	218.044	200.124	204.983	158.912	196.667	205.004	-0.0166747	0.918578
12307	Calb1	2867	0	0	0.0243881	0	0	0.0269965	0	0	0	0	NA	NA
12308	Calb2	1737	0.0425273	0	0.0402538	0	0.0828534	0.0445589	0	0.0737766	0.0427444	0	NA	NA
12309	S100g	483	2.2941	1.65567	0.289527	0.238197	2.08575	1.20185	0.878268	1.79092	1.53721	2.34211	-0.766761	0.243809
12310	Calca	1489	1.26507	1.75766	1.36179	0.901439	1.01486	1.40347	1.42446	3.03377	0.972342	1.22017	-0.419507	0.415583
12311	Calcr	3864	0	0	0	0	0	0	0	0	0	0	NA	NA
12313	Calm1	4001	78.3195	77.95	77.6189	79.6518	100.456	98.4171	81.6388	76.2061	87.2741	94.0922	-0.16486	0.35077
12314	Calm2	1216	176.747	185.633	209.532	218.02	209.424	262.812	203.642	234.564	185.221	189.104	-0.0708373	0.679015
12315	Calm3	2208	208.378	212.137	197.745	188.57	223.875	179.686	223.277	198.464	201.657	214.219	-0.0533643	0.765637
12316	Aspm	11401	0.317483	0.392156	0.377171	0.26237	0.328202	0.33265	0.353472	0.168604	0.234444	0.414932	NA	NA
12317	Calr	1943	359.104	337.303	406.948	375.287	392.345	428.004	434.428	391.111	432.07	415.365	-0.193428	0.268582
12319	Car8	5722	14.2718	20.3282	18.1706	14.0812	15.7134	15.7517	14.234	16.9594	11.2305	11.9519	0.291331	0.170911
12321	Calu	3410	65.1616	61.4422	67.3474	61.3259	71.8844	61.9872	56.9751	41.3481	62.1411	75.7678	0.0591079	0.792082
12322	Camk2a	7355	0.231001	0.20757	0.161612	0.125139	0.234806	0.0631398	0.163414	0.117609	0.0908529	0.130502	NA	NA
12323	Camk2b	8439	5.37021	7.86084	6.78163	5.63045	3.73903	7.31433	4.05906	9.42257	4.31546	4.92732	0.0177786	0.963259
12325	Camk2g	3703	15.2907	14.1451	14.4166	13.4944	13.9039	12.9068	11.2552	18.5667	13.0729	16.1541	-0.179893	0.271381
12326	Camk4	12331	0.302525	0.235824	0.340219	0.279903	0.268435	0.3107	0.384149	0.340354	0.331164	0.400318	NA	NA
12328	Caml	1387	21.5964	20.9658	21.7778	22.2025	23.1128	24.1348	26.4299	22.7519	21.9208	23.2817	-0.0980293	0.523715
12330	Canx	4289	75.799	77.538	92.3528	85.4353	94.2386	104.973	98.2127	84.0564	91.5581	94.216	-0.154453	0.421832
12331	Cap1	4610	70.6251	75.6083	78.4447	81.0503	80.4886	85.9027	76.8505	70.3226	71.2675	68.9318	0.0898134	0.563621
12332	Capg	1249	123.077	113.123	115.546	143.236	141.727	113.341	120.627	96.0868	110.301	138.053	0.0744038	0.701299
12333	Capn1	3199	62.1395	59.4612	60.6752	71.0652	63.5792	61.6602	65.7611	74.6907	60.0661	55.7117	-0.0333493	0.837699
12334	Capn2	4672	46.6589	46.6193	47.9957	47.3955	47.3535	44.1333	50.7404	37.0913	43.1783	42.7766	0.167772	0.314503
12335	Capn3	4277	1.61488	1.72526	1.97812	1.54224	1.32072	1.312	1.43815	1.28839	0.954778	1.26636	0.520409	0.0703713
12336	Capns1	1442	295.326	292.156	276.459	314.484	295.842	302.081	266.255	329.928	287.308	272.195	-0.0393767	0.809677
12337	Capn5	4470	64.8635	77.464	78.4536	108.846	77.512	88.9914	89.7834	69.2784	67.6777	64.227	0.262203	0.176937
12338	Capn6	7787	0.730447	0.45746	0.484875	0.354589	0.656098	0.183881	0.272379	0.156341	0.314646	0.510656	NA	NA
12339	Capn7	4561	11.7826	12.7753	15.2152	13.512	15.7295	16.4691	15.8576	12.9527	13.8287	13.5136	-0.0467127	0.776567
12340	Capza1	3187	32.589	35.0035	41.1144	34.6075	42.1318	43.763	36.9254	28.69	34.7472	35.9687	0.076981	0.654123
12343	Capza2	5071	18.6095	20.0348	21.8477	20.3811	24.8895	27.8016	21.6731	18.1636	19.3121	20.3273	0.0353512	0.842586
12344	Capza3	1262	0	0	0	0	0	0	0	0	0	0	NA	NA
12345	Capzb	2302	113.709	117.528	119.582	134.874	128.896	129.077	130.99	128.247	114.112	117.002	-0.012235	0.932614
12346	Car1	1248	1.00624	0.757279	0.168079	0.122916	1.58562	0.558165	0.226604	0.616106	0.594928	1.81288	-0.983607	0.391617
12348	Car11	1440	6.61752	4.64464	2.67059	3.06266	4.52237	2.66059	2.84766	5.67331	4.38264	4.66589	-0.227972	0.553655
12349	Car2	1790	224.891	302.837	206.403	186.993	237.683	281.079	179.062	290.431	190.222	188.693	0.0192005	0.955309
12350	Car3	2632	2.80661	22.4283	6.0304	8.62579	6.9443	2.1614	3.26372	4.50375	21.9469	9.45565	-0.317488	0.653459
12351	Car4	1300	0.0568231	0.0559221	0.0537852	0	0	0	0	0.0246442	0.0571131	0.0263692	NA	NA
12352	Car5a	1239	0.208672	0.0586754	0.0564332	0.0619044	0.145194	0.0624688	0.0855939	0.258575	0.11985	0.0276675	NA	NA
12353	Car6	1558	0	0.0466616	0.0897571	0.0492295	0.0461863	0	0	0.0411264	0	0.0880102	NA	NA
12354	Car7	2118	0.645229	1.01257	0.742784	0.561305	0.407695	0.913584	0.550784	0.589925	0.438191	0.663588	0.360073	0.411274
12355	Nr1i3	2906	0.127099	0.212643	0.0240608	0.0263935	0.0866668	0.0266342	0.0486584	0.0440984	0	0.141555	NA	NA
12359	Cat	2551	30.492	36.4634	33.7133	38.3648	36.8677	44.1759	32.0938	34.7125	34.7078	28.7839	0.0529584	0.729115
12361	Cask	8639	5.6435	5.77282	6.03784	5.68211	5.85561	6.01613	5.10675	6.32294	5.89576	7.08694	-0.185843	0.30711
12362	Casp1	1513	8.15353	12.7811	7.20928	4.41035	10.3681	5.06443	6.37847	4.21379	9.49557	12.348	-0.130424	0.727416
12363	Casp4	3181	4.96956	5.79351	7.66029	5.72655	6.08512	5.59627	5.28976	3.4646	4.70317	6.412	0.275207	0.243818
12364	Casp12	3796	8.39697	9.02032	9.00718	6.87993	8.64409	8.6044	7.60832	4.97104	6.04382	6.42072	0.485218	0.0109273
12365	Casp14	2331	0.0475354	0.0623756	0.0899881	0	0.0926103	0.0664083	0.0758265	0.0549764	0.127408	0.0882368	NA	NA
12366	Casp2	3493	10.2885	11.2597	11.6201	13.8226	11.9999	14.9347	12.8629	11.1622	12.0628	11.2958	-0.00481986	0.973344
12367	Casp3	2260	10.9498	12.2559	13.9377	14.746	14.4394	17.2949	14.0619	12.8008	11.5149	13.1204	0.0221286	0.909354
12368	Casp6	1455	44.0428	45.9926	49.377	47.0213	51.3104	52.4238	55.2728	43.6414	43.4766	42.4553	0.0769287	0.588707
12369	Casp7	2372	20.1336	23.0785	23.6263	21.1959	22.1608	24.3095	21.3264	19.625	18.8122	17.3134	0.211244	0.151643
12370	Casp8	2777	30.5907	32.8021	37.3398	35.284	38.9331	37.1526	35.083	26.7075	31.7361	32.9098	0.123664	0.40098
12371	Casp9	6896	6.20761	7.04217	6.03797	6.38422	6.86087	6.98116	5.90539	6.94548	6.43309	5.64705	-0.0140418	0.927686
12372	Casq1	1978	0.466822	0.441044	0.318143	0.562257	0.254655	0.273909	0.268076	0.178166	0.300291	0.675894	0.181059	0.812609
12373	Casq2	2468	0.778209	1.03098	0.75077	0.590475	0.451926	0.517456	0.386733	1.71351	1.2184	1.33342	-0.878704	0.0506985
12374	Casr	4534	0.0896085	0.144307	0.0308429	0.0338331	0.0317416	0.119495	0.109154	0.0635945	0.0491268	0.0604852	NA	NA
12380	Cast	4764	25.6235	28.1013	28.6346	28.8428	30.1865	32.3795	28.4123	20.0066	26.44	29.3582	0.101713	0.57667
12385	Ctnna1	4631	120.751	131.677	129.129	136.754	130.53	146.943	135.149	124.67	128.485	122.826	0.0147717	0.929905
12386	Ctnna2	4130	0.14309	0.27284	0.372459	0.42714	0.148098	0.196777	0.205425	0.155145	0.161797	0.249007	0.6441	0.273609
12387	Ctnnb1	4098	318.508	370.439	364.456	340.17	352.978	371.422	366.477	322.634	310.205	301.819	0.128352	0.432347
12388	Ctnnd1	6596	68.5616	73.6962	78.0195	76.153	82.5349	88.7576	81.7355	69.5635	78.3669	72.0524	-0.019334	0.904315
12389	Cav1	2645	17.8461	18.9374	18.0419	16.6303	15.7247	17.2501	13.365	27.6528	23.2145	27.8387	-0.584649	0.0301371
12390	Cav2	3075	18.7618	18.7717	22.5907	22.6731	22.9915	33.4388	26.6363	28.3909	22.6242	21.627	-0.257663	0.15918
12391	Cav3	1157	1.245	1.00534	1.29931	0.464042	1.36826	0.535169	0.366641	0.110761	0.64172	1.39253	0.453433	0.52569
12393	Runx2	7092	9.04105	10.5942	8.6908	8.54921	9.43615	8.37615	8.31918	7.83319	8.55851	8.90351	0.0960437	0.619755
12394	Runx1	9356	19.1899	23.3963	20.2341	16.2195	19.0125	13.4141	22.7722	11.8651	17.8555	19.9832	0.218057	0.4079
12395	Runx1t1	8033	0.41841	0.2715	0.300295	0.224379	0.273214	0.168614	0.360852	0.247271	0.175612	0.268846	NA	NA
12396	Cbfa2t2	7980	5.20237	5.53895	5.37111	4.83938	4.53571	5.49939	5.64807	4.20743	4.97306	4.837	0.131338	0.445716
12398	Cbfa2t3	7964	2.62033	1.81199	1.94468	2.11877	2.04201	1.41406	1.41596	1.26718	1.64548	1.67009	0.444506	0.0872483
12399	Runx3	4183	4.61798	3.43247	3.41831	3.56636	3.67274	2.70147	3.30432	1.90708	4.53505	5.94143	-0.170276	0.591234
12400	Cbfb	2913	23.254	23.7338	27.3994	26.1984	26.8022	26.8624	33.1295	21.0394	25.1696	27.7252	-0.00616435	0.963479
12401	Serpina6	1462	0	0.0497256	0	0	0.0246095	0	0	0	0	0	NA	NA
12402	Cbl	5083	9.62068	9.33943	9.75287	7.9295	1.79082	2.51246	9.45132	1.311	6.14952	8.774	0.71795	0.181233
12404	Cbln1	2335	1.01235	0.529284	0.823478	4.7465	0.724205	1.47505	1.6956	1.87972	0.222582	0.293619	1.13369	0.232943
12405	Cbln2	2640	0	0	0.0264851	0	0	0	0	0.0242708	0.0281239	0.0259697	NA	NA
12406	Serpinh1	2444	132.023	96.7037	109.602	85.2043	114.871	48.5168	94.3639	31.0937	109.563	155.115	0.0653714	0.888992
12408	Cbr1	1081	99.8031	112.243	86.5116	78.1541	100.981	89.0337	102.094	124.534	94.337	84.3839	-0.129264	0.495895
12409	Cbr2	1021	1615.63	2136.35	1555.31	1489.52	1896.67	1932.47	1589.79	2291.95	1910.68	1319.09	-0.144725	0.543715
12411	Cbs	2418	12.6172	11.1393	11.7836	11.2607	10.0289	14.5323	11.6226	31.11	11.1309	14.177	-0.704151	0.0557283
12412	Cbx1	3189	26.0711	29.6358	31.7592	33.3832	31.0939	33.7361	36.1041	33.1426	28.7186	28.8408	-0.0338532	0.808048
12416	Cbx2	3740	4.51318	5.25803	4.10364	4.8091	4.4541	3.79751	4.43297	5.02834	3.88109	3.1072	0.192461	0.436747
12417	Cbx3	1803	28.0853	31.8536	35.736	34.1383	39.0522	44.5161	38.4285	34.0098	27.7757	31.5421	0.028557	0.861406
12418	Cbx4	5301	16.9381	16.1484	14.9246	16.4801	16.6287	14.6446	16.5782	24.2291	14.5735	12.9916	-0.123822	0.509392
12419	Cbx5	11081	8.30629	9.00124	10.036	7.36125	6.28604	7.57504	8.76021	5.75351	7.86626	8.50426	0.198471	0.307528
12421	Rb1cc1	10194	4.73191	5.03486	5.8576	4.5934	5.14592	5.95259	5.84664	4.85874	4.76699	5.34006	-0.0143242	0.940718
12424	Cck	849	1.13111	2.48323	2.92366	2.25853	1.61037	1.18514	2.3317	0.452827	0.874523	1.93809	0.969965	0.0775097
12425	Cckar	2929	0.0252202	0.074461	0.0477438	0.0261863	0.0245675	0.026425	0.0241381	0.10938	0	0.0702219	NA	NA
12426	Cckbr	2487	0	0.0292315	0.0281145	0	0	0	0	0	0.014927	0	NA	NA
12427	Ccna1	1585	0.0466057	0	0	0	0.0453995	0	0	0	0	0.0432555	NA	NA
12428	Ccna2	2811	2.91696	2.79312	3.75597	3.51983	3.85262	4.10261	2.6409	2.10848	2.56206	3.28044	0.256631	0.462831
12442	Ccnb2	1541	4.05062	4.00999	5.69439	5.4501	4.24932	5.47468	3.21158	3.45115	4.0713	4.60477	0.211604	0.532084
12443	Ccnd1	4614	35.0618	33.3636	34.7179	28.6751	34.7549	33.5244	30.8836	43.0569	37.8557	40.4539	-0.325629	0.202219
12444	Ccnd2	6135	11.7096	10.4812	12.9641	9.42648	13.0838	16.7666	9.34608	10.3397	13.7844	14.6675	-0.249065	0.454337
12445	Ccnd3	9699	11.5729	11.1795	10.2441	10.7628	11.6147	10.817	12.4395	13.5133	12.474	11.773	-0.232323	0.149303
12447	Ccne1	1956	1.47287	0.929177	1.00091	1.60771	1.30599	1.34538	1.03015	1.7198	0.854069	1.24431	-0.0501642	0.910785
12448	Ccne2	3217	0.424804	0.564958	0.532502	0.333787	0.503283	0.661632	0.62635	0.358517	0.288495	0.650009	NA	NA
12449	Ccnf	4900	1.2588	1.19434	1.21291	1.61226	1.12343	1.23206	1.17594	1.30111	1.01521	1.39918	0.059862	0.848656
12450	Ccng1	3487	37.0833	35.2236	44.6053	40.2524	46.8544	53.904	44.0992	41.6478	41.7333	42.3609	-0.126748	0.502198
12452	Ccng2	2561	13.6289	12.8734	14.0879	15.9479	13.9927	16.8639	15.5701	11.0336	11.0747	12.9437	0.241687	0.203673
12453	Ccni	2804	74.0676	72.5562	79.9451	79.9957	81.864	94.6645	82.5765	76.129	69.7324	74.0492	0.0323403	0.857806
12454	Ccnk	2632	15.5907	15.6474	15.262	18.3881	16.1578	17.0119	15.2441	16.8343	17.1654	16.2804	-0.0798339	0.578019
12455	Ccnt1	4421	5.84811	6.33915	6.82443	6.12417	5.38751	5.50598	7.66816	4.6741	7.72532	7.24214	-0.0971098	0.715224
12457	Noct	5765	4.20924	4.12359	4.4269	4.33057	5.08638	4.62514	5.9234	4.94594	6.82583	5.99974	-0.506753	0.0164536
12458	Ccr6	2080	0.248601	0.104854	0.453813	0.239686	0.501632	0.037211	0.390893	0.0616106	0	0.329615	NA	NA
12460	Ccs	1057	53.4981	53.8535	47.1982	54.2049	47.0418	50.1591	54.1458	70.531	49.8375	47.9985	-0.132427	0.458128
12461	Cct2	1962	87.1041	96.8946	98.9297	100.175	99.9053	112.469	96.934	98.6271	89.2705	89.5612	0.0180096	0.910887
12462	Cct3	3103	40.8749	45.2288	45.6637	46.9763	46.0551	48.2901	42.2426	47.2457	44.6846	44.786	-0.0611083	0.678527
12464	Cct4	2670	42.579	49.8817	51.8121	47.6859	52.136	56.8026	50.5628	46.2684	46.5226	47.6582	0.00178561	0.995576
12465	Cct5	1769	76.6051	85.233	84.8812	82.3577	85.097	93.6312	76.4757	84.395	81.8648	78.4041	-0.0201259	0.895195
12466	Cct6a	2050	48.7001	53.868	60.166	51.5197	56.9698	61.3905	55.4396	53.4792	52.4619	51.0354	0.000284263	0.997993
12467	Cct6b	1771	0.45882	0.759417	0.513252	0.541358	0.345367	0.742959	0.518977	0.850233	0.545009	0.464551	NA	NA
12468	Cct7	6227	23.8443	24.5929	25.9213	24.5298	25.3073	26.2202	25.0523	27.3813	24.2045	23.6167	-0.0513588	0.728081
12469	Cct8	2391	47.2694	54.4709	61.6449	58.9602	58.5958	68.335	56.4629	53.7308	54.0472	52.5598	0.0219545	0.896114
12475	Cd14	1497	115.32	122.257	129.052	101.19	109.524	87.5326	122.675	89.2427	98.7481	111.656	0.194118	0.40748
12476	Cd151	2012	88.8863	81.5693	85.2985	92.0814	88.6781	85.6119	88.323	93.7718	84.9302	89.7549	-0.072101	0.639908
12477	Ctla4	1931	0.153019	0.112945	0.271572	0.476642	0.912986	0.280576	0.292908	0	0.249925	0.195277	NA	NA
12478	Cd19	2932	1.23453	0.446309	1.64548	0.601668	1.34983	0.0527959	0.976594	0.20761	0.481137	2.37341	-0.0906922	0.894582
12479	Cd1d1	1843	7.45514	6.88331	7.17039	6.7419	7.34029	4.85055	5.46654	5.3193	7.21119	6.71463	0.104975	0.7058
12480	Cd1d2	1244	0.0296905	0.175319	0.168619	0.0616556	0.173533	0.186653	0.227333	0	0.0895262	0.192894	NA	NA
12481	Cd2	1144	3.74516	1.68402	2.13918	2.84942	3.05068	2.23266	2.41025	1.28822	1.71988	3.11636	0.322227	0.537364
12482	Ms4a1	4403	0.318767	0.231157	0.563749	0.243878	0.580176	0.0351573	0.377348	0.0436577	0.202354	0.770774	NA	NA
12483	Cd22	4873	1.74329	0.857825	1.564	1.12539	1.3733	0.365314	0.797975	0.236682	0.716111	1.88529	0.448619	0.498746
12484	Cd24a	1816	280.206	319.718	358.729	393.149	325.397	424.863	357.124	350.384	286.419	299.893	0.0814124	0.682881
12487	Cd28	5608	0.421512	0.200933	0.292999	0.34192	0.378525	0.427847	0.289963	0.159959	0.238311	0.195606	NA	NA
12488	Cd2ap	5399	56.5415	65.0707	73.0225	72.1536	64.8744	96.064	71.1393	55.2986	64.7169	57.9312	0.132841	0.528274
12489	Cd33	4531	2.98349	2.44682	2.96288	2.47145	1.96134	1.78508	2.13771	0.855559	1.4502	2.64041	0.685137	0.0541316
12490	Cd34	2621	22.5894	20.8166	19.421	17.1191	18.8201	13.8497	14.0403	10.6099	18.4555	20.037	0.253297	0.3351
12491	Cd36	3927	1.46724	3.41557	2.0832	1.79688	1.72245	1.51762	1.31427	1.35427	3.59229	1.99028	-0.121912	0.737185
12492	Scarb2	2110	77.651	77.6602	78.2715	86.8232	79.5462	84.0016	78.9099	58.8822	71.5024	73.2877	0.2041	0.216805
12493	Cd37	2695	8.31894	6.75734	7.82231	6.19004	7.48953	3.38889	5.52225	3.45934	4.72481	7.64463	0.429801	0.226155
12494	Cd38	2995	5.69748	6.78441	6.15163	4.63527	6.439	5.60786	3.8006	2.39613	6.54465	7.13069	0.0788421	0.844868
12495	Entpd1	4324	8.32831	6.57383	7.18774	7.16619	7.02275	4.8777	6.1397	4.54185	6.31031	9.11702	0.102825	0.676247
12496	Entpd2	1937	69.5224	60.2007	46.7282	52.6839	54.5538	45.5722	42.9058	43.2184	55.254	50.6678	0.173896	0.3238
12497	Entpd6	4661	16.3161	17.8355	17.2889	19.7138	17.3064	19.1131	16.7764	21.6722	16.5029	13.2825	0.0225452	0.901014
12499	Entpd5	5043	6.60626	7.1286	7.20976	6.25855	6.47809	7.24415	6.11953	5.63499	6.85346	6.49165	0.0701592	0.701385
12500	Cd3d	1330	2.52713	1.99512	2.23431	2.5951	3.40855	2.32779	1.83396	1.4453	1.00485	1.52069	0.789477	0.0767258
12501	Cd3e	1436	4.01244	3.46787	4.26049	3.65872	4.71036	4.66226	3.02792	2.20871	1.86135	2.50654	0.780493	0.0112233
12502	Cd3g	1023	5.63231	4.22833	4.85276	4.91087	5.87342	5.33394	4.31944	3.19435	3.19342	3.92058	0.482914	0.131095
12503	Cd247	5147	2.72689	2.90258	3.3011	3.53918	2.55146	3.32332	2.87775	2.58317	2.61819	2.61079	0.225283	0.291288
12504	Cd4	3993	1.89624	0.791985	1.12069	1.14291	1.75706	1.16302	1.10663	0.30489	0.6508	1.8887	0.355259	0.545004
12505	Cd44	6774	45.1573	49.7161	56.7293	47.8212	41.9172	43.7211	49.1481	27.3364	38.3018	46.4505	0.37892	0.0767155
12506	Cd48	1142	5.11009	2.73734	5.69407	4.73496	4.6943	4.5748	3.25025	2.46874	2.89316	2.82164	0.710742	0.068108
12507	Cd5	2069	1.83872	1.12439	1.55455	1.61258	2.05197	1.08486	1.05931	0.541958	0.520339	0.629598	1.40914	0.00234215
12508	Cd53	2802	5.78675	5.27987	8.659	4.94085	6.24049	4.39201	4.93289	2.52687	4.71662	6.92451	0.345779	0.294772
12509	Cd59a	1808	4.65773	2.9755	2.99716	3.0332	5.41279	2.8254	2.05298	5.33367	4.12712	9.29048	-0.896552	0.0303547
12511	Cd6	3151	2.03957	0.957474	1.06512	1.50916	1.3702	1.17904	0.931157	0.752388	0.636201	0.815931	0.896854	0.0800292
12512	Cd63	1033	261.262	285.517	281.544	261.877	305.979	265.014	273.323	229.008	249.515	266.607	0.100402	0.58044
12514	Cd68	1008	33.7105	26.8293	28.8215	29.1047	29.59	21.039	19.4637	19.356	21.2871	27.8865	0.343464	0.151668
12515	Cd69	5643	0.23563	0.206128	0.278791	0.244656	0.21678	0.23317	0.187934	0.102193	0.124995	0.164019	NA	NA
12516	Cd7	978	0.793083	1.00351	1.57286	2.8233	1.913	1.1871	1.80727	2.12928	1.51834	1.89276	-0.292822	0.525351
12517	Cd72	1503	13.4666	12.0923	19.469	15.2583	13.9081	13.5178	15.1703	8.8247	7.85448	12.4758	0.598705	0.0266249
12518	Cd79a	1327	4.59252	2.41051	5.87503	2.51427	5.69376	0.699914	2.61065	0.820855	1.90234	8.73145	-0.0242184	0.958618
12519	Cd80	3106	1.79562	1.22881	1.22688	0.654391	1.2858	0.548221	1.04708	0.299127	1.94821	2.04179	-0.256743	0.605462
12520	Cd81	1518	252.778	243.527	254.833	249.349	240.24	229.52	233.619	224.874	212.005	215.684	0.170129	0.323745
12521	Cd82	1854	104.171	107.186	104.655	104.376	101.883	103.011	113.392	125.904	99.2163	93.4841	-0.0444411	0.787421
12522	Cd83	2240	3.87488	2.70998	2.59081	4.36571	4.73832	3.26526	3.50347	1.43025	4.80617	5.81535	-0.285197	0.474972
12523	Cd84	4275	2.68697	2.24473	3.03399	2.92445	3.13081	1.90102	2.24919	1.10913	1.53704	1.93251	0.799301	0.00877994
12524	Cd86	2539	2.18206	2.0902	3.15318	2.77919	3.11753	2.5759	2.26944	1.12302	2.6757	4.61747	-0.17783	0.64707
12525	Cd8a	3130	2.66687	1.77682	2.59131	3.4184	2.93121	3.78339	2.69927	1.42275	1.56559	2.1247	0.582669	0.105259
12526	Cd8b1	1416	2.6084	1.51456	2.32082	2.13957	1.80404	3.22495	1.47293	1.35752	0.498126	1.57359	0.881001	0.0810993
12527	Cd9	1192	218.511	236.271	231.671	209.83	257.076	264.013	236.717	261.353	238.624	239.356	-0.168672	0.315964
12530	Cdc25a	4704	8.1816	8.09052	8.24958	8.53576	9.74434	9.80649	8.52946	12.0822	9.39137	9.29874	-0.341322	0.041695
12531	Cdc25b	3134	6.42296	5.7992	7.03893	7.0361	6.24526	5.54437	6.50833	7.55447	5.98193	6.80349	-0.0752671	0.701318
12532	Cdc25c	2146	0.258166	0.542023	0.716802	0.571851	0.402376	0.775431	0.461234	0.268721	0.15569	0.511165	0.700623	0.169381
12534	Cdk1	2860	2.02755	1.79205	2.48145	2.33317	2.5286	2.84157	1.76751	1.85952	1.96002	2.80473	-0.0669563	0.83322
12537	Cdk11b	3384	32.3399	34.5985	35.384	35.4373	39.0731	37.8532	32.394	35.0292	33.7447	32.6794	-0.00629166	0.963133
12539	Cdc37	2603	71.5713	71.037	74.9976	80.1029	76.2846	69.1624	80.8453	81.7122	67.2587	71.9708	-0.0155055	0.920683
12540	Cdc42	2881	95.3951	96.9611	110.233	104.48	114.806	124.494	103.548	99.2817	102.003	104.375	-0.0353291	0.827708
12544	Cdc45	2143	2.41293	1.83189	2.51232	1.70006	2.09864	1.80585	1.50111	1.46508	1.52444	2.47942	0.182744	0.602157
12545	Cdc7	3392	0.805775	0.696554	1.09251	0.712275	0.540959	1.1409	0.917107	0.868941	0.96311	1.07125	-0.260439	0.524182
12549	Arhgap31	8371	5.31677	3.66056	4.54807	4.02235	3.95852	3.90646	3.58951	5.54179	7.03799	8.1656	-0.688153	0.019361
12550	Cdh1	4951	339.487	367.73	367.271	382.042	366.724	408.81	386.861	346.388	351.267	315.367	0.0756597	0.662821
12552	Cdh11	7333	10.5924	7.21238	8.37657	6.7673	9.02299	4.89746	6.63812	1.87428	7.36091	12.2292	0.166508	0.679193
12554	Cdh13	9550	2.0846	2.12006	2.12325	2.05201	2.13614	1.92889	1.68423	1.87193	1.94364	2.3655	-0.00850323	0.967488
12555	Cdh15	2843	0	0	0	0	0.0506213	0	0	0.0225378	0	0	NA	NA
12556	Cdh16	2860	0.0258287	0	0.0244478	0	0.0503204	0.0811876	0	0.0448077	0.103842	0.311636	-3.47554	0.0196577
12557	Cdh17	4474	14.1334	14.0555	10.4944	9.09457	14.5316	14.5058	9.9556	4.86935	12.1477	15.8221	0.0900318	0.820897
12558	Cdh2	4646	0.588289	0.954504	0.872881	0.462244	0.820875	0.641381	0.700006	0.992983	0.846985	0.796866	-0.3207	0.480913
12560	Cdh3	3995	13.7293	15.3404	12.794	13.0936	13.8153	11.944	10.2025	12.2216	13.9387	13.9093	0.00788608	0.975674
12561	Cdh4	6683	0.0994807	0.0979035	0.136012	0.0803377	0.0646041	0.0463258	0.105792	0.402686	0.299966	0.523202	NA	NA
12562	Cdh5	3986	11.2769	8.91864	9.44615	8.58204	10.949	6.6991	8.09705	3.78566	9.7419	13.5451	0.0460016	0.884966
12563	Cdh6	3489	0.179964	0.0833463	0.120242	0.109916	0.154682	0	0.101319	0.0183649	0.063841	0.363531	NA	NA
12564	Cdh8	5264	0	0	0	0	0.0136699	0	0	0.0365169	0.0282094	0.0130243	NA	NA
12565	Cdh9	2902	0	0	0.048188	0.0528598	0	0	0	0.0441592	0.0255848	0.0236251	NA	NA
12566	Cdk2	3140	10.8688	11.4026	10.4436	12.1522	10.8166	10.8334	9.73822	10.8764	9.31635	9.62896	0.143262	0.378679
12567	Cdk4	1346	87.1238	86.6606	96.6216	97.7549	86.553	83.9254	86.0121	100.968	72.2888	86.3112	0.0594115	0.718092
12568	Cdk5	2058	20.5493	21.4423	21.6421	20.1066	21.0315	20.1583	20.3376	23.1174	18.2731	19.0389	0.0256267	0.884087
12569	Cdk5r1	4134	0.777297	0.826522	0.625803	0.705027	0.522193	0.37445	0.598578	0.573482	0.583703	0.621915	0.275799	0.463041
12570	Cdk5r2	2704	0.245869	0.161314	0.362016	0.0567305	0.266118	0.0572477	0.23532	0.52132	0.164749	0.35497	-0.765419	0.374094
12571	Cdk6	2742	10.7222	11.7718	12.189	9.34269	3.56904	3.57074	14.2716	2.64058	7.10789	10.5765	0.660056	0.153645
12572	Cdk7	7597	4.76941	4.73686	5.44401	5.28527	4.91119	5.48119	5.34186	4.30568	4.74978	4.93646	0.0832244	0.599859
12575	Cdkn1a	2216	33.9182	34.0858	34.5344	41.361	39.7459	34.578	47.6336	26.934	39.3013	46.8101	-0.10347	0.635139
12576	Cdkn1b	4380	18.7795	20.1664	22.2374	21.2938	21.686	25.9498	23.4135	22.119	17.8752	20.6541	-0.00312117	0.98015
12577	Cdkn1c	1942	11.3924	8.29185	6.93087	7.01039	7.33663	9.42576	6.75333	27.0224	9.73011	12.3916	-0.977648	0.00109194
12578	Cdkn2a	1136	12.9077	10.6552	8.80165	7.89952	11.2751	10.9012	13.2564	8.88363	8.75801	10.622	0.0682201	0.865176
12579	Cdkn2b	1393	22.6966	22.8847	16.8402	17.8672	18.4416	12.1127	24.159	11.0855	17.3225	17.7675	0.349639	0.226888
12580	Cdkn2c	2154	13.6491	13.2809	13.2765	10.4687	14.5152	14.4449	12.9158	16.807	14.7529	14.3709	-0.302586	0.084845
12581	Cdkn2d	2644	4.12096	4.71552	4.32377	3.72765	4.53141	3.39571	5.09397	6.09488	5.1108	5.57503	-0.436172	0.0624207
12583	Cdo1	1530	213.064	18.9825	97.1579	8.54724	106.879	194.635	9.84263	732.276	273.501	413.511	-2.48619	0.0157812
12585	Cdr2	2525	3.65693	2.60564	4.22294	2.77941	4.03251	3.31053	4.41004	3.78106	6.49845	6.3401	-0.776283	0.026862
12587	Mia	567	14.0053	13.7833	10.9136	12.9185	13.0083	22.3187	13.9032	17.1771	15.0589	12.6358	-0.241522	0.530754
12589	Ift81	3089	5.12953	6.06019	5.55699	5.28877	5.90528	5.72536	5.40153	5.32057	4.91535	5.23799	0.0628447	0.757741
12590	Cdx1	1750	8.71666	11.8811	3.75574	1.31485	4.64645	3.36132	3.11083	2.48977	5.28215	9.9314	0.0918571	0.948725
12591	Cdx2	2145	0	0	0	0	0	0	0	0	0	0	NA	NA
12592	Cdx4	1595	0	0	0	0	0	0	0	0	0	0	NA	NA
12593	Cdyl	4111	6.20824	5.9595	5.90185	5.47588	6.08258	6.22241	5.57212	6.2189	5.91484	6.24561	-0.0883594	0.617841
12606	Cebpa	2640	43.5105	39.7916	29.3455	30.6508	28.5652	16.4766	32.9534	37.9717	37.5454	40.3829	-0.136773	0.657098
12607	Cebpz	4077	9.12277	11.4567	12.2623	9.72619	10.0516	11.2861	11.7401	9.68118	11.4822	10.6111	-0.0289722	0.869416
12608	Cebpb	1504	60.5842	46.186	36.8432	35.8254	54.7342	18.4234	47.596	36.4682	74.0496	82.7597	-0.554694	0.137875
12609	Cebpd	2260	26.1323	23.804	19.0735	17.3422	24.2461	11.9694	30.1729	14.1192	35.3659	58.0333	-0.766389	0.0279897
12611	Cebpg	4702	15.4118	15.6545	17.1456	15.7086	18.7165	18.7818	20.735	17.8039	17.2511	18.4596	-0.191181	0.226876
12613	Cel	2038	0.0543695	0.0535074	0.0857713	0.169356	0.105925	0.151911	0.0867279	0.157201	0.0910783	0.0504612	NA	NA
12614	Celsr1	11083	16.8095	17.4417	12.6082	11.2769	13.0957	9.56399	13.9832	8.79347	14.0113	13.1423	0.245115	0.309445
12615	Cenpa	1528	4.47184	3.56833	4.16413	3.48863	4.4032	3.64707	2.2441	2.95634	3.40137	5.74324	-0.0716145	0.831062
12616	Cenpb	2724	220.417	215.574	181.104	206.32	183.7	168.294	197.334	244.233	174.742	179.013	0.0197949	0.934507
12617	Cenpc1	4594	2.9667	3.03043	3.38645	3.52277	3.35199	4.03505	3.37036	3.47991	3.68488	3.58171	-0.184643	0.351154
12622	Cer1	1742	0	0	0	0	0	0	0	0	0	0	NA	NA
12623	Ces1g	2289	0.129087	0.0317601	0.0916393	0	0.0157183	0	0.0308871	0.0699814	0	0	NA	NA
12626	Cetn3	1013	29.3146	32.3664	35.7542	34.034	33.1377	39.4253	34.8268	28.6851	28.5114	32.9602	0.0952688	0.605621
12627	Cfc1	1038	0	0	0.0673611	0.0738917	0	0	0	0.0617293	0	0	NA	NA
12628	Cfh	6852	21.9605	20.859	19.4241	13.7291	23.1144	15.2606	13.7181	8.36005	17.2994	21.4625	0.238278	0.381144
12630	Cfi	2073	15.8573	14.0979	13.2387	11.1183	17.6511	13.7959	13.8298	7.94369	14.5593	12.9976	0.163913	0.473829
12631	Cfl1	1184	323.743	292.729	330.765	356.031	345.387	293.22	330.752	312.663	282.596	334.027	0.0414157	0.813698
12632	Cfl2	2938	10.4469	12.1123	12.8989	11.2909	13.9483	15.4244	11.1417	12.4857	11.5237	11.9011	-0.0674241	0.690506
12633	Cflar	8639	12.3516	13.1403	14.528	11.9724	11.1948	14.4244	16.1877	10.4727	14.2237	15.6262	-0.0844108	0.647041
12638	Cftr	6393	2.95803	2.82016	2.77802	1.94358	2.34683	3.04486	2.32793	0.876984	2.78731	2.4344	0.32964	0.347329
12640	Cga	691	0	0	0	0	0	0	0	0	0	0	NA	NA
12642	Ch25h	1352	1.20203	2.09708	1.88765	1.47499	2.74101	1.25945	2.30091	0.687195	4.06382	4.48784	-0.93083	0.0506787
12643	Chad	1653	17.071	20.3847	17.3639	14.9873	15.1056	16.5286	17.6003	16.9781	22.3235	10.452	0.0391398	0.872356
12647	Chat	4671	0.284663	0.474698	0.209568	0.0492611	0.0616213	0.140846	0.0908164	0.0960233	0.0874242	0.102745	1.38048	0.165233
12648	Chd1	8832	7.4606	7.57279	8.00384	7.69861	6.57091	7.4095	9.21781	5.95625	8.12918	8.65538	-0.0160108	0.930061
12649	Chek1	3893	0.702078	0.812329	1.50869	1.22152	1.25691	1.67999	1.01701	1.39079	1.26828	1.05667	-0.259804	0.458145
12651	Chkb	2141	29.0684	25.3308	22.1258	28.7489	26.518	23.3534	25.0804	29.4039	23.9109	24.0808	0.000713039	1
12652	Chga	1882	3.17931	2.81988	3.02792	2.46563	2.37057	1.93292	4.47044	8.85202	1.42024	3.80686	-0.721512	0.257241
12653	Chgb	2733	0.72978	1.09061	1.08732	0.561285	0.789882	0.651363	0.750208	0.914352	0.43467	1.36719	-0.0917185	0.896604
12654	Chil1	1689	0.874718	1.26975	1.20053	0.862813	0.745571	0.458253	0.858119	0.474208	0.417612	0.730657	0.922847	0.0703211
12655	Chil3	1539	0.0479987	0	0.227163	0	0.0467565	0.0502917	0	0	0.0964874	0.0890968	NA	NA
12659	Ovgp1	2525	0.628992	0.647811	0.609211	0.85053	0.641212	1.11884	0.490004	0.685158	0.735119	0.638083	-0.037893	0.921394
12660	Chka	9275	19.8991	19.2074	17.6178	23.7293	16.0325	25.1891	25.4332	30.6524	22.9906	14.392	-0.201148	0.435474
12661	Chl1	8970	3.08821	2.39898	4.24435	2.65071	2.8679	2.0795	2.36851	1.18935	1.81686	2.94647	0.604611	0.0278032
12662	Chm	4867	4.24217	5.09354	5.16468	4.91684	5.32996	6.42473	4.74291	3.91664	4.29434	4.55705	0.155015	0.470997
12663	Chml	6116	1.35275	1.6047	1.94351	1.24781	1.52364	1.93624	2.12703	1.39339	1.74813	1.2387	0.0384768	0.913565
12667	Chrd	4101	15.1306	11.4074	10.2469	9.08014	12.5984	6.16209	7.84413	4.47634	11.3425	12.3796	0.25215	0.410164
12669	Chrm1	6286	0.904866	1.15652	1.19575	2.34272	0.904343	1.93928	1.40029	2.29349	0.744124	0.458084	0.240004	0.587878
12671	Chrm3	3168	0.874408	0.436009	0.518667	0.423688	0.317997	1.18493	0.424025	2.40686	1.26557	1.16864	-1.53412	0.0013767
12672	Chrm4	2768	0.0266871	0.052528	0.0757812	0.0554188	0.129982	0.111848	0.0510842	0.0462969	0.08047	0.0247688	0.034052	1
12675	Chuk	3736	15.2347	15.538	17.7516	15.6643	16.9976	21.7011	17.1547	18.8486	17.3694	17.7181	-0.196222	0.25157
12677	Vsx2	3237	0	0	0	0	0	0	0.0109207	0	0	0	NA	NA
12683	Cidea	1164	0.0634622	0.062456	0.120139	0.131786	0.247279	0.332469	0.303697	0.220189	0.287037	0.294502	-1.49752	0.0350126
12684	Cideb	1173	2.58199	2.60303	1.57963	0.817344	1.96305	1.51762	1.92875	0.928623	1.67736	2.71785	0.066342	0.918836
12686	Elovl3	1879	0	0	0	0	0	0	0	0.0341006	0	0	NA	NA
12695	Patj	14229	11.4499	13.1255	13.1915	13.2199	12.3875	14.8064	13.5523	11.3276	12.4919	10.4293	0.124464	0.456922
12696	Cirbp	1256	105.835	109.887	89.8504	141.277	95.3332	123.462	85.6457	132.92	69.6953	74.2369	0.250667	0.373251
12700	Cish	2161	7.96469	9.82325	12.1658	11.7303	9.54004	10.7986	10.0604	19.5546	11.6988	12.6904	-0.522008	0.0110906
12702	Socs3	2724	33.6808	33.9208	24.7187	27.0588	26.6938	15.5707	26.4089	6.304	94.6622	142.242	-1.4833	0.00753673
12703	Socs1	1219	5.66599	2.68371	3.55627	4.53025	3.83698	2.47626	2.95794	3.10125	3.98948	6.77726	-0.199127	0.651676
12704	Cit	8545	0.955252	0.850776	0.8019	1.00082	0.825267	0.692921	0.831528	0.648623	0.821105	0.99089	0.104291	0.741059
12705	Cited1	1104	0.167278	0.131701	0.253336	0.208423	0.391077	0.701077	0.0640404	0.232156	0.403516	2.3288	-2.39032	0.0269533
12709	Ckb	1478	51.2292	39.6695	44.3746	37.9346	36.8068	23.67	34.7045	47.1458	45.4374	58.981	-0.25173	0.357867
12715	Ckm	1415	0.600357	0.17982	0.691796	0.731763	0.254269	0.49229	0.0999302	3.6679	1.20684	2.78601	-2.22994	0.00409184
12716	Ckmt1	1970	63.2394	76.9426	70.0627	79.1719	85.0166	89.2444	81.7005	90.2091	77.2998	63.2701	-0.12021	0.53215
12721	Coro1a	1718	46.0505	34.953	45.2165	41.4749	43.7906	27.1887	32.4902	21.5572	24.5257	34.9384	0.601844	0.0166814
12722	Clca3a1	3495	3.51913	2.90171	3.81113	2.89681	3.19128	2.09276	1.83073	1.4575	2.20935	4.61971	0.21397	0.554106
12723	Clcn1	3624	0.0815342	0.100302	0.0868222	0.137568	0.138992	0.0747506	0.097545	0.0176807	0.0614628	0.0851324	NA	NA
12724	Clcn2	4503	23.0649	22.2068	18.3459	17.4503	25.4323	19.0446	18.7232	21.1449	24.6995	18.9556	-0.122844	0.557773
12725	Clcn3	12430	8.35569	8.35188	9.03682	8.77448	8.33627	10.6634	8.89019	9.55197	9.57506	9.61384	-0.183484	0.29223
12727	Clcn4	6057	18.8547	18.1357	21.2233	19.7162	18.9014	20.8608	22.7556	16.5345	18.0868	18.886	0.0935671	0.563203
12728	Clcn5	3381	9.46043	6.65492	6.35925	3.16462	3.54364	4.50978	6.34653	5.67597	7.00527	12.6839	-0.42614	0.218233
12729	Clns1a	1447	23.6108	25.7737	28.0746	30.6109	29.7132	34.8482	26.5799	31.4618	26.0403	24.5195	-0.0493843	0.761313
12733	Clcnka	2455	0	0	0.028481	0	0	0	0	0	0.0453648	0.0139633	NA	NA
12737	Cldn1	3241	4.70662	3.79083	4.30398	2.95818	3.81883	6.18522	3.01039	11.3579	3.8372	6.00772	-0.861276	0.0109556
12738	Cldn2	3066	22.479	17.5819	16.2145	7.50485	21.6391	4.30414	13.3745	2.02716	20.2932	33.5421	-0.260489	0.654266
12739	Cldn3	1263	271.266	267.857	243.809	296.049	247.153	247.303	271.467	388.813	290.992	253.124	-0.233359	0.304466
12740	Cldn4	1812	256.772	288.869	307.736	371.963	292.817	345.711	366.359	288.302	271.133	239.563	0.167965	0.422842
12741	Cldn5	1416	8.37297	6.67432	6.46866	5.6333	6.19979	4.75544	5.79186	3.98206	5.92508	6.82694	0.251241	0.508028
12745	Clgn	2313	0	0.0942915	0.0604589	0	0.0466655	0.0669251	0	0.0277021	0.0320999	0.0592823	NA	NA
12747	Clk1	4063	31.8988	32.413	33.0158	33.8569	39.1847	41.1568	32.9228	35.507	29.3114	30.6183	0.0134791	0.941828
12748	Clk2	5068	14.1093	14.6387	14.0242	15.6184	14.085	13.722	13.1831	15.1084	14.1008	14.4344	-0.0268484	0.853747
12750	Clk4	3397	13.6345	14.3707	16.3121	15.0938	16.5438	17.02	15.4846	17.0232	14.4582	14.4406	-0.0753736	0.639405
12751	Tpp1	4753	24.8668	23.7078	23.4933	24.2056	25.7826	25.5906	21.8885	21.1584	23.0567	21.2546	0.108956	0.484148
12752	Cln3	3455	27.2389	34.887	26.9564	24.9079	25.9091	27.084	29.9378	27.5495	25.1108	22.8103	0.148966	0.433528
12753	Clock	8245	10.0972	10.885	11.1051	9.1072	7.74129	9.48594	11.0274	6.49298	11.1753	11.3712	0.0518679	0.830799
12757	Clta	1800	113.042	115.389	104.726	116.285	116.352	110.852	114.633	122.472	101.347	105.411	0.00433108	0.982245
12759	Clu	1808	2085.85	1682.26	2406.79	3045.39	2090.85	2564.59	2215.06	2710.07	1780.08	1706.49	0.129019	0.570942
12763	Cmah	10862	1.65259	1.14784	1.53205	1.03801	1.11296	0.580741	1.18789	0.241859	1.09368	1.36653	0.536795	0.265037
12764	Cmas	1760	93.4497	104.876	103.749	114.134	111.024	157.722	116.315	115.335	101.52	82.1161	0.0303225	0.893945
12765	Cxcr2	3043	1.05598	1.18258	1.48205	0.781363	0.780355	0.394243	1.59152	0.90543	0.463586	0.968806	0.500131	0.271628
12766	Cxcr3	1608	3.37652	1.71801	2.86988	2.93347	2.41651	2.50295	1.62682	1.57398	1.29286	1.64152	0.828784	0.0598098
12767	Cxcr4	1814	5.96579	5.31014	8.2101	6.38458	8.54851	4.22408	7.21037	4.37999	4.99346	5.25349	0.372416	0.180982
12768	Ccr1	2831	2.62237	2.58079	3.29722	2.45189	3.45684	1.66773	2.38499	0.633733	1.67849	4.1291	0.311849	0.4864
12769	Ccr9	9718	0.0494088	0.104732	0.0971322	0.0513014	0.0740463	0.0517691	0.0691146	0.0395606	0.0382008	0.059967	NA	NA
12770	Ccr1l1	1460	0.0505959	0	0	0	0.0492865	0.0530129	0	0	0.0254271	0.0469589	NA	NA
12771	Ccr3	3273	0	0.0222117	0	0	0.109927	0.0236477	0	0	0	0.0209471	NA	NA
12772	Ccr2	4365	4.8062	3.15611	6.52754	4.78823	5.46487	4.01623	3.37711	1.77619	2.01564	2.14397	1.24908	0.00108837
12773	Ccr4	2787	0.159031	0.10434	0.27597	0.0825614	0.219464	0.138857	0.164892	0.0229907	0.412927	0.147599	NA	NA
12774	Ccr5	2926	6.29889	4.84493	7.28839	5.93727	6.13588	5.39623	5.00172	2.157	3.34949	5.1666	0.739806	0.0312426
12775	Ccr7	1975	3.40363	1.65643	1.30991	2.56312	2.82368	1.37163	1.6825	0.681304	1.80448	2.03076	0.537735	0.277281
12776	Ccr8	1156	0.44731	0.251553	0.151213	0.132698	0.560228	0.133908	0.366958	0.0554282	0.128455	0.029654	NA	NA
12777	Ccr10	1725	1.43458	1.07468	1.41868	0.955966	0.917728	1.12172	1.20908	1.39293	1.48494	1.0135	-0.116109	0.726155
12778	Ackr3	2579	8.50693	7.38545	8.26903	7.2417	7.37997	4.75677	5.05788	5.41619	7.6435	7.53654	0.159409	0.559634
12780	Abcc2	5389	0.274151	0.229334	0.136235	0.0853957	0.0801168	0.201073	0.0787166	0.1189	0.0757763	0.063611	NA	NA
12785	Cnbp	2175	99.699	115.75	115.506	109.548	120.228	135.083	116.144	124.836	110.893	111.95	-0.105845	0.504537
12788	Cnga1	4504	0.0328019	0	0.0155242	0	0	0	0.0156973	0	0.0164847	0.015222	NA	NA
12789	Cnga2	3038	0.0243153	0.0478596	0.0230154	0.0252467	0	0	0.0232721	0.0210912	0.0488789	0.0451349	NA	NA
12790	Cnga3	3498	0	0	0	0.0219267	0	0	0	0	0	0	NA	NA
12793	Cnih1	1484	22.4248	21.8978	23.676	21.2164	25.4327	26.6776	19.8905	23.5532	25.0659	26.3337	-0.196396	0.304293
12794	Cnih2	1263	1.75463	1.64047	1.30098	1.60929	2.39291	2.63512	2.40707	2.38442	1.82237	2.17134	-0.460553	0.153909
12795	Plk3	2367	7.06867	6.4959	5.49441	5.63824	6.73373	3.7277	5.49595	2.77469	6.39898	6.89365	0.169285	0.579502
12796	Camp	599	0.123322	0	0.116729	0	0.120131	0.0646067	0.0590155	0	0.123952	0.286143	NA	NA
12797	Cnn1	2075	38.6438	35.1407	40.2676	25.1538	18.293	26.1478	20.7502	94.1671	71.8318	81.6442	-1.27383	0.00177168
12798	Cnn2	1782	79.0931	63.54	61.6417	56.298	74.2801	36.506	54.0768	34.2488	64.7266	80.7753	0.0863437	0.745681
12799	Cnp	2678	26.991	26.0201	28.2503	25.304	27.6225	23.1214	27.6017	31.0924	24.3424	29.595	-0.119033	0.484936
12801	Cnr1	6185	0.179151	0.164557	0.316537	0.210815	0.232686	0.237765	0.308636	0.227914	0.19207	0.288207	-0.150578	0.798984
12802	Cnr2	3975	1.18006	0.612682	0.668425	0.98407	0.769365	0.5452	0.782598	0.378808	0.522998	0.681288	0.676615	0.0725344
12803	Cntf	1205	0.183909	0.392151	0.377166	0.541034	0.0895745	0.642314	0.440045	0.239284	0.338887	0.199137	NA	NA
12804	Cntfr	2267	5.84899	6.6702	7.1247	6.56362	6.85619	4.71153	6.42449	3.88633	7.22165	6.7441	0.0997552	0.758478
12805	Cntn1	10912	0.0812353	0.0466359	0.128154	0.0738037	0.0923218	0.049651	0.0971874	0.199647	0.149692	0.2953	NA	NA
12807	Hps3	8434	2.68451	2.46093	2.6612	2.56908	2.61503	2.96876	2.43521	2.40832	2.05117	2.29238	0.174442	0.392704
12808	Cobl	7709	5.67272	6.95019	5.74132	7.55156	6.12798	9.13144	6.98385	7.60522	7.62792	4.62017	-0.0637734	0.761448
12810	Coch	2683	0.881043	0.677402	0.677577	0.31446	0.630271	0.836588	0.487499	1.19409	1.07925	1.02214	-0.808035	0.28401
12812	Coil	3099	3.52783	3.31942	3.48589	3.65059	4.08669	3.83373	4.48295	4.31095	3.45001	2.77647	-0.0367424	0.868689
12813	Col10a1	3130	3.20969	1.03358	1.00525	1.91136	2.43692	0.877846	0.86964	0.102356	1.07931	3.02277	0.324571	0.724748
12814	Col11a1	7410	2.11342	1.09392	1.75038	1.81139	2.15583	1.01841	1.3644	0.471267	1.65327	3.21519	-0.109544	0.801715
12815	Col11a2	6209	1.57638	1.27624	1.47522	1.91471	1.15893	0.916221	2.92071	2.36837	1.97904	1.80537	-0.424381	0.203251
12816	Col12a1	11803	77.331	57.9595	63.043	56.0577	60.1704	26.5286	55.2612	5.96886	61.3735	98.9336	0.158063	0.75919
12817	Col13a1	3983	0.259648	0.16427	0.140438	0.240709	0.19873	0.0971615	0.177506	0.13674	0.335538	0.688526	NA	NA
12818	Col14a1	7008	30.9531	17.4278	20.9772	18.8028	21.3215	8.22805	13.3572	3.5521	17.2056	24.8148	0.500613	0.25649
12819	Col15a1	5319	54.6352	30.3219	38.5491	33.3461	42.7434	16.9087	26.5975	5.63171	31.6377	49.0064	0.410556	0.414731
12821	Col17a1	5539	37.7152	45.0184	37.2768	36.4873	50.8995	28.401	39.4795	24.1308	41.2119	45.0795	0.050801	0.878336
12822	Col18a1	6532	24.6874	16.6221	19.3106	20.7307	20.2038	14.5626	17.1448	23.4445	19.8917	26.4709	-0.221821	0.340196
12823	Col19a1	11059	0.0200389	0.00986058	0.00632252	0.00693549	0.00650676	0.0139974	0.00639304	0.0173818	0	0.0185984	NA	NA
12824	Col2a1	5133	0	0.14163	0.0817309	0.0298849	0.0420562	0.0301574	0.0688687	0.0748977	0.0723232	0	NA	NA
12825	Col3a1	7988	319.528	152.251	264.19	187.178	304.453	82.2629	142.016	14.9639	213.655	362.304	0.189636	0.787022
12826	Col4a1	6632	77.9411	48.8842	67.9492	57.5767	65.8008	32.479	50.8507	16.3569	54.0116	102.628	0.092728	0.830972
12827	Col4a2	6426	77.8129	47.7757	61.3521	58.2945	61.5721	30.0514	48.1789	15.4554	52.0977	92.8749	0.160728	0.698066
12828	Col4a3	9967	0.533625	0.528811	0.782198	0.61178	0.324884	0.462048	0.500089	0.443581	0.36129	0.460873	NA	NA
12829	Col4a4	7799	0.833512	0.708438	0.918949	0.806432	0.37829	0.431703	0.670835	0.653156	0.728285	0.580197	NA	NA
12830	Col4a5	6485	4.08364	4.22628	4.9489	4.84325	4.97105	3.77148	4.7806	3.89291	4.2018	5.67721	-0.0554683	0.842581
12831	Col5a1	8579	46.8457	23.8544	32.8739	25.869	36.172	10.3752	21.3321	4.51863	27.6165	52.8525	0.156593	0.777994
12832	Col5a2	7164	49.4168	26.1103	39.3963	34.7632	47.5453	16.692	26.5374	2.99178	33.3925	63.7988	0.125671	0.843802
12833	Col6a1	3976	85.9835	49.057	60.8905	48.6124	68.8996	30.0076	33.8566	20.4424	56.3015	91.9162	0.0872922	0.84287
12834	Col6a2	7853	42.5931	22.7502	27.5124	21.7363	30.7882	13.0247	15.6202	8.40408	26.5674	41.8318	0.129154	0.777888
12836	Col7a1	9198	28.924	29.3664	28.9284	27.9306	36.3742	24.2892	32.2488	27.6174	30.1048	29.886	-0.0535195	0.833113
12837	Col8a1	8899	13.5347	9.12513	11.0314	9.69626	10.3785	7.55811	9.33512	2.35808	8.5352	8.65956	0.696103	0.0220906
12839	Col9a1	4116	0	0	0	0	0.0349651	0	0.034354	0	0	0.0166569	NA	NA
12840	Col9a2	2746	0.107604	0.264744	0.152777	0.181554	0.22274	0.112744	0.193101	0.0700018	0.108153	0.536795	NA	NA
12841	Col9a3	3444	0.632742	0.696591	0.527857	0.668115	0.501451	0.550602	0.913524	0.595354	0.452726	0.756469	0.038056	0.921103
12842	Col1a1	4698	981.898	448.711	581.78	491.535	716.649	200.095	302.931	45.3626	582.732	969.398	0.198028	0.767288
12843	Col1a2	10007	288.043	143.44	194.81	159.887	265.265	81.0341	122.159	18.2998	190.036	319.204	0.123836	0.839435
12845	Comp	2426	0.943928	0.494448	0.489964	0.442619	0.593225	0.510462	0.524572	0.541441	0.535582	0.678252	-0.00599036	1
12846	Comt	2400	58.0341	66.1559	60.9913	75.629	59.9952	65.5955	66.3113	76.9167	56.4277	48.3633	0.076535	0.703726
12847	Copa	8765	45.3839	49.2593	51.0665	50.3469	47.9325	57.133	50.6681	48.822	49.8764	46.6857	-0.0171084	0.916097
12848	Cops2	3298	15.4997	16.8521	19.4625	18.4772	19.1678	23.4684	18.0181	17.2427	16.817	18.2002	-0.021384	0.907539
12850	Coq7	3371	4.08684	4.97095	4.77063	5.67681	5.9983	7.20951	5.92492	7.1564	4.41606	3.68121	-0.0896399	0.707309
12854	Cort	498	0	0.145981	0.280806	0.30803	0	0	0	0	0.298181	0	NA	NA
12856	Cox17	436	48.3713	50.0221	58.1337	65.0011	57.5171	57.6053	68.6736	64.7363	53.3863	56.4519	-0.103881	0.631838
12857	Cox4i1	699	392.916	389.235	374.011	409.119	411.315	415.064	390.775	503.066	395.241	374.333	-0.145502	0.402219
12858	Cox5a	692	74.1368	79.3698	89.2702	99.5321	96.6549	112.407	84.3401	102.455	81.1675	78.1702	-0.0600822	0.708516
12859	Cox5b	569	158.515	165.648	158.458	188.177	182.235	174.794	198.807	208.722	150.778	159.531	-0.0742423	0.706155
12861	Cox6a1	533	317.585	299.388	283.75	330.758	302.481	294.711	338.647	393.466	298.729	309.806	-0.145891	0.45705
12862	Cox6a2	659	0.336282	0.220634	0.318304	0.116388	0.436772	0.352347	0.214569	0.388922	0	0.104036	0.539391	0.679386
12864	Cox6c	503	132.687	132.751	143.456	158.355	175.175	187.111	156.652	169.296	136.243	136.029	-0.0846192	0.60202
12865	Cox7a1	366	4.94485	5.56166	5.54017	5.02948	6.58634	7.29579	6.76099	7.703	4.05721	4.5894	-0.0770169	0.868425
12866	Cox7a2	754	46.4382	54.4277	62.1312	57.8298	65.9458	73.4981	64.9808	70.7034	55.0944	53.3749	-0.145609	0.380813
12867	Cox7c	449	124.872	124.025	141.477	170.823	147.122	164.71	175.334	157.975	128.899	133.99	-0.0318996	0.845423
12868	Cox8a	545	261.188	253.712	250.817	293.429	299.782	300.577	293.18	342.36	242.835	250.087	-0.100861	0.596093
12869	Cox8b	363	0.203499	1.00136	0.385238	1.90164	0.792928	1.0661	2.14244	1.76515	1.02269	0.377741	-0.311348	0.710703
12870	Cp	7350	19.6283	21.7008	26.3654	15.3138	20.6133	18.4336	17.4587	10.592	18.4809	23.6135	0.202189	0.52029
12873	Cpa3	1453	0.305038	1.15077	1.01055	1.00295	0.619049	0.799025	0.778534	1.56549	0.792036	1.43915	-0.579505	0.307171
12874	Cpd	9528	42.7303	49.7897	44.6398	40.9982	33.5284	43.9308	47.4194	37.6763	41.7523	40.6553	0.12059	0.607712
12876	Cpe	2093	31.9939	31.2608	27.3436	25.1756	35.6525	27.9568	28.9322	32.6345	33.3455	45.2044	-0.387158	0.108527
12877	Cpeb1	2615	5.67796	5.42113	5.40115	4.37026	3.96252	3.98094	3.58234	4.09198	3.79043	5.00763	0.249937	0.405333
12879	Cys1	1838	7.21418	5.28035	3.48082	5.27883	4.67846	3.13722	3.17345	3.97418	3.6356	3.74879	0.463514	0.202692
12889	Cplx1	2192	0	0.265324	0.574167	0.0699814	0.393932	0.141239	0.290285	0.613857	0.440334	0.406606	-1.13355	0.211032
12890	Cplx2	4925	4.79967	5.39521	5.22454	4.8823	4.36863	3.19025	4.87368	5.70495	3.74627	4.97669	0.0488992	0.880223
12891	Cpne6	2289	0.0645434	0	0	0	0.0314365	0.0338134	0	0.0419888	0.0324364	0.0299519	NA	NA
12892	Cpox	4939	8.14379	7.33759	8.35963	7.05033	8.63965	9.10483	11.9671	11.1181	8.40334	8.43292	-0.29949	0.0696988
12894	Cpt1a	4301	42.6972	44.243	41.3981	43.6373	42.9892	46.1586	39.8379	42.1605	35.6648	37.8586	0.126757	0.437413
12895	Cpt1b	2894	1.50599	1.771	1.67916	1.92146	2.01403	1.36397	2.12542	1.87088	2.02678	1.74124	-0.162616	0.591365
12896	Cpt2	2350	16.1099	15.7926	15.8289	16.0743	15.4634	15.6445	11.7333	14.8054	14.8178	14.9081	0.0719615	0.659359
12902	Cr2	6244	0.419985	0.0349289	0.397532	0.0737023	0.363018	0.316091	0.141537	1.04671	0.243764	1.06507	-1.77166	0.0225125
12903	Crabp1	741	0.0996896	0.588654	0	0.207016	0.291329	5.84931	0.0954124	0.778239	1.70337	0.462618	-2.14523	0.091223
12904	Crabp2	900	4.9657	1.57514	3.76795	1.02266	3.35805	2.53696	1.2569	10.8571	3.54736	7.46542	-1.37452	0.0109255
12905	Cradd	2310	4.68483	5.11409	4.4041	5.91018	4.67261	5.36096	4.78989	6.36589	3.66414	3.6506	0.112957	0.661532
12908	Crat	4453	12.8397	13.281	11.9492	11.5402	13.3962	11.1414	10.1534	13.6481	11.9799	12.4787	-0.0643867	0.674959
12909	Crcp	1470	15.8544	17.4329	16.6954	17.4792	19.1154	19.5603	17.7954	18.8738	17.9809	17.5831	-0.137885	0.408355
12912	Creb1	8421	6.61856	7.73951	8.48166	6.47588	7.26333	8.08364	10.1966	5.74095	8.60969	8.69517	-0.105448	0.596212
12913	Creb3	1582	40.6238	43.0357	41.3249	43.5859	43.9163	46.136	42.2327	48.9675	41.7933	39.6322	-0.0753595	0.601046
12914	Crebbp	7537	15.5591	17.444	14.3237	14.7558	11.1513	11.4193	16.1766	13.1176	18.3032	17.115	-0.0947511	0.635274
12915	Atf6b	2530	67.2713	63.6905	52.0813	54.963	49.8872	42.0646	50.1052	69.6974	60.234	52.2465	-0.0570963	0.794642
12916	Crem	4447	2.09301	2.07617	2.07545	1.8541	3.38189	2.05376	2.33708	1.8515	5.50133	6.99937	-1.27968	0.000170279
12918	Crh	1320	0	0.0550748	0.0529703	0	0	0	0.0535611	0.0242708	0	0.0519394	NA	NA
12919	Crhbp	1702	0	0	0	0	0	0	0	0	0	0.080564	NA	NA
12921	Crhr1	2504	0	0	0	0.0612616	0	0	0	0	0	0	NA	NA
12922	Crhr2	4835	0.137504	0.0751797	0.115691	0.0475902	0.104179	0.0640321	0.087736	0.0132523	0.0460685	0.0283599	NA	NA
12925	Crip1	447	87.0079	73.512	75.2391	70.8656	90.8734	60.5166	51.0879	47.3037	68.5166	81.6738	0.186117	0.557387
12927	Bcar1	4599	26.599	26.3274	22.1211	23.2233	23.5167	18.4956	21.9527	26.5899	27.0496	26.2597	-0.146928	0.452295
12928	Crk	3746	47.0413	49.3812	50.49	47.6352	54.5449	54.8362	57.9043	47.4832	54.9519	57.0021	-0.162017	0.294817
12929	Crkl	3863	13.9498	14.058	12.5615	10.9301	13.6912	12.4123	13.1134	15.1438	15.9334	14.8638	-0.281078	0.0660934
12931	Crlf1	1651	74.8543	41.193	49.0843	36.1663	58.3598	16.0095	34.3868	9.95471	51.3118	73.8546	0.124803	0.837932
12933	Crmp1	3356	1.34269	0.855662	1.18757	0.902751	0.836225	0.691885	0.926945	0.820985	0.685834	1.25639	0.190915	0.770739
12934	Dpysl2	4432	4.36686	4.34684	4.31483	3.89382	3.97783	2.69813	3.62915	2.45052	2.91493	3.98335	0.407773	0.174339
12936	Pcdha4	5325	0	0	0	0	0	0	0	0	0	0	NA	NA
12937	Pcdha6	5245	0.0140839	0	0	0	0	0	0	0	0	0.0130715	NA	NA
12939	Pcdha7	5218	0.0141568	0.0139323	0	0.0293981	0	0	0.0135494	0.030699	0	0	NA	NA
12941	Pcdha5	5209	0.0283624	0.0139564	0	0.0147244	0.0414426	0	0	0	0.0142536	0	NA	NA
12942	Pcdha11	6609	0.0111772	0.011	0.0211593	0.0116053	0	0.0117111	0.0106976	0	0.00561712	0	NA	NA
12943	Pcdha10	5245	0.0422517	0.0415818	0.0666547	0	0.0137194	0.0295134	0.0134796	0.0244328	0.0283115	0.0392145	NA	NA
12944	Crp	1698	0.0870082	0.0428144	0	0	0.0423782	0	0.0416376	0	0.0437262	0.282638	NA	NA
12945	Dmbt1	6276	180.114	127.443	109.254	97.0966	179.127	57.3154	77.9667	19.5359	184.778	200.158	-0.108527	0.832474
12946	Cr1l	6482	8.95169	9.35932	9.84306	9.15851	10.0355	12.0779	8.90029	9.61817	9.99391	9.56687	-0.0933588	0.555084
12950	Hapln1	5055	0.0146132	0.0143816	0.027664	0	0	0	0.0279725	0.0507023	0	0.0135628	NA	NA
12951	Crx	3018	0	0	0	0	0	0	0.0117132	0	0	0	NA	NA
12952	Cry1	3016	5.37615	5.2668	3.33839	4.62842	5.45174	5.40201	5.06344	6.09732	5.79747	4.93286	-0.298057	0.194725
12953	Cry2	6115	13.1311	15.7524	11.2285	13.3581	11.7204	12.6699	9.209	15.7908	9.14277	8.40883	0.241206	0.277648
12954	Cryaa	1176	0.376888	0.0618187	0.178369	0.0652207	0.489512	0.131631	0.0601196	0	0.315676	0.408095	NA	NA
12955	Cryab	1437	12.543	8.54982	9.60985	6.24485	9.13874	7.75604	4.84621	28.0467	11.7545	17.7244	-1.07158	0.00140686
12957	Cryba1	683	0	0	0.102373	0	0	0.056661	0.0517574	0	0.0543536	0	NA	NA
12958	Cryba2	702	0.26307	0.569577	0.348608	0.437035	0.256261	0.385892	0.302139	0.273825	0.158647	0.390655	NA	NA
12959	Cryba4	777	0.570425	0.28069	0.494935	0.690987	0.972408	0.547868	0.454959	1.89669	0.47778	0.970604	-1.14743	0.0965829
12960	Crybb1	873	0.761546	0.0832747	0.720833	0.175715	0.618198	0.620609	0	2.67897	0.637861	1.68848	-1.93805	0.0223355
12961	Crybb2	899	0	0	0	0	0	0	0	0	0	0	NA	NA
12962	Crybb3	1852	1.85473	2.35525	2.94483	3.27174	2.35069	2.23587	4.35198	3.87494	2.46555	2.03607	-0.131673	0.704119
12964	Cryga	615	0	0	0	0	0	0	0	0.0520935	0	0	NA	NA
12965	Crygb	605	0	0	0	0	0	0	0	0	0	0	NA	NA
12966	Crygc	611	0	0	0	0	0	0	0.0578565	0	0	1.45872	-6.10412	0.000338932
12967	Crygd	635	0	0	0	0.120787	0	0	0	0	0	0	NA	NA
12968	Cryge	642	0	0	0.163366	0.358409	0	0.180838	0	0	0	0	NA	NA
12969	Crygf	622	0	0	0	0	0	0	0	0	0	0	NA	NA
12970	Crygs	708	0	0	0	0	0	0	0	0	0.104869	0	NA	NA
12971	Crym	3264	0.882638	1.13592	1.15678	7.43732	0.970025	2.95225	1.88448	3.43539	0.636923	0.829693	0.673941	0.355457
12972	Cryz	2305	5.48016	5.74021	4.48949	4.47553	5.07298	4.23091	3.83409	4.65621	4.02641	4.16416	0.207824	0.400496
12974	Cs	2828	63.4216	70.1152	72.3314	72.0211	72.1872	80.6147	65.1005	74.5767	69.5869	64.3538	-0.033327	0.827772
12977	Csf1	4843	22.887	25.4438	28.2903	21.8078	20.3557	15.1905	24.4744	13.2767	17.1475	18.5521	0.556005	0.00617529
12978	Csf1r	5510	39.2208	28.1427	33.5074	31.6403	33.0342	17.2989	23.4685	12.6929	23.433	27.3804	0.610897	0.0276523
12981	Csf2	1033	0.0715101	0	0.0676871	0	0.139319	0.149853	0.068442	0.0620281	0	0	NA	NA
12982	Csf2ra	1849	80.402	68.0593	61.469	66.2047	57.7534	38.0506	60.1471	64.2482	62.6422	63.7582	0.0904672	0.751947
12983	Csf2rb	5351	9.05601	4.91135	6.50076	5.76931	6.97932	3.3919	5.22558	2.25717	6.78505	9.67988	0.0370662	0.930322
12984	Csf2rb2	4619	8.0283	4.2889	5.57065	5.50463	6.5976	2.77322	4.18632	1.76175	5.13573	7.71095	0.229704	0.561835
12985	Csf3	1363	0.352278	2.02682	0.718188	0.281363	0.659925	0.3975	0.752134	0.96371	0.708152	1.00602	-0.112883	0.870499
12986	Csf3r	3512	7.84553	11.8198	13.7074	8.40812	6.85365	3.6143	9.5623	7.96376	3.95336	7.20348	0.68233	0.0324603
12988	Csk	2861	39.2846	38.8142	38.1253	40.8966	40.783	33.5188	43.0851	40.4696	41.6261	38.4137	-0.0645234	0.655473
12990	Csn1s1	1684	0	0	0	0	0	0	0	0	0	0	NA	NA
12991	Csn2	1120	0	0	0	0	0	0	0	0	0.066292	0	NA	NA
12992	Csn1s2b	2178	0	0	0	0	0	0	0	0	0	0	NA	NA
12993	Csn1s2a	920	0	0	0	0	0	0	0	0.139293	0	0	NA	NA
12994	Csn3	2385	0	0	0	0	0	0	0	0.0134329	0.0311308	0	NA	NA
12995	Csnk2a1	4659	19.7875	20.4412	24.0873	21.2615	23.1289	26.2149	23.3848	22.1835	22.1275	21.3303	-0.0659164	0.66763
13000	Csnk2a2	6379	7.31867	7.97761	7.96323	7.96574	7.541	7.68043	8.39563	7.4431	7.89144	8.62508	-0.0664436	0.645571
13001	Csnk2b	1125	62.6417	68.5307	67.4347	70.9386	66.5214	66.8382	53.2611	85.4333	60.7176	62.4962	-0.0750559	0.629165
13002	Dnajc5	3802	57.7631	61.6372	67.7139	69.9415	63.006	80.1471	63.002	65.0862	61.534	59.1019	0.0207038	0.907654
13003	Vcan	14714	3.52682	2.59391	3.77783	2.48645	2.6384	1.19933	1.97485	0.442002	2.57347	4.88083	0.194016	0.716817
13004	Ncan	7166	0	0.010145	0.00975729	0	0	0.0108008	0	0	0.010361	0.0095674	NA	NA
13006	Smc3	4851	11.6416	13.705	14.8677	12.6884	13.38	15.0777	15.121	13.2548	13.6219	12.3241	-0.0167867	0.917972
13007	Csrp1	1770	191.499	168.029	165.953	153.226	173.391	136.388	138.945	231.122	226.432	267.268	-0.539775	0.0206139
13008	Csrp2	889	25.2604	17.0912	18.4437	18.7219	27.9658	11.7535	13.2415	9.26168	17.7892	32.5062	-0.0310575	0.922521
13009	Csrp3	973	0	0	0	0	0	0	0.0726625	0	0	0	-5.12548e-15	1
13010	Cst3	742	398.221	325.724	320.203	333.416	359.694	308.604	292.093	348.397	318.452	358.461	-0.017657	0.921607
13011	Cst7	986	1.42346	0.552983	1.34736	1.01125	1.86099	0.981223	1.14727	0.292431	0.527109	1.49497	0.456918	0.422297
13012	Cst8	703	0	0	0	0	0	0	0	0	0	0	NA	NA
13013	Cst9	686	0	0	0	0	0	0	0	0	0	0	NA	NA
13014	Cstb	602	107.308	117.803	136.183	137.728	144.335	155.698	127.484	132.674	110.692	105.744	0.0677967	0.675241
13016	Ctbp1	3920	66.7374	63.63	60.931	64.412	64.2392	57.9998	65.876	77.2741	61.3106	64.1001	-0.108471	0.512682
13017	Ctbp2	4777	14.6054	14.8456	16.0494	16.2166	15.2819	16.2267	16.9536	15.0899	15.9234	14.7181	-0.0160395	0.911307
13018	Ctcf	3823	22.9841	24.5784	25.8248	24.1755	25.1844	26.6736	27.546	25.1322	23.8006	26.4699	-0.0758685	0.596005
13019	Ctf1	1345	10.5999	9.18869	10.0852	8.29724	10.5396	11.6242	12.2478	13.0532	10.102	9.48115	-0.21701	0.330729
13024	Ctla2a	1394	35.7162	32.0469	31.6499	28.501	37.4761	27.2062	19.7292	9.9284	29.3207	39.8622	0.239829	0.529227
13025	Ctla2b	1147	4.7336	3.04232	4.45006	3.20975	4.83067	2.39552	3.2669	1.45244	4.27228	5.31982	0.0313755	0.966483
13026	Pcyt1a	5194	12.864	12.653	13.2263	13.0761	13.6394	14.693	12.9654	12.7373	15.2311	14.6386	-0.166551	0.261166
13030	Ctsb	4738	190.748	174.436	185.693	169.037	196.032	154.757	160.382	152.885	162.237	186.138	0.0752485	0.670945
13032	Ctsc	5298	26.9309	23.4576	29.3316	25.8343	28.1354	25.2006	24.0606	14.1139	21.2174	24.6521	0.364147	0.0693567
13033	Ctsd	1954	460.402	431.356	490.358	534.247	482.385	530.919	467.17	500.844	433.247	395.5	0.0811486	0.63859
13034	Ctse	6057	83.5534	67.1176	60.2586	55.3878	83.4701	56.9087	51.8903	37.6812	78.6844	74.5421	0.0304231	0.92412
13035	Ctsg	1002	0.0737225	0	0	0	0.0718146	0	0	0	0	0.171058	NA	NA
13036	Ctsh	1623	132.538	140.045	157.203	171.782	147.064	159.257	158.368	136.816	123.288	113.464	0.239384	0.164947
13038	Ctsk	1482	33.1966	20.7255	23.2597	19.9512	32.7988	12.5865	16.1247	5.27473	22.1439	33.748	0.216309	0.619691
13039	Ctsl	1971	99.2054	87.8582	92.4295	82.2448	104.14	92.0069	76.6013	93.9344	90.784	104.77	-0.123994	0.537547
13040	Ctss	1358	139.009	119.487	140.717	134.874	147.732	133.282	126.537	88.799	99.889	125.029	0.319478	0.0682009
13041	Ctsw	1232	7.64482	5.54682	4.90921	6.97269	7.56379	6.18814	4.33271	4.57678	5.00203	6.14925	0.227992	0.489344
13043	Cttn	3029	172.457	186.343	193.846	206.144	206.301	205.136	198.996	180.284	177.982	166.816	0.0827596	0.630241
13046	Celf1	4190	22.1169	24.7158	26.7334	24.9594	20.7631	25.6949	27.116	19.0313	26.2523	25.9841	0.015199	0.944899
13047	Cux1	8449	18.0107	17.2992	17.9912	18.9003	16.0626	17.1718	17.6772	16.233	16.4066	16.3549	0.112105	0.472217
13048	Cux2	5435	0.265035	0.247457	0.347353	0.211682	0.251556	0.291937	0.383747	0.642518	1.11336	0.498274	-1.52303	0.0142416
13051	Cx3cr1	3729	12.6088	11.8143	19.5756	13.0198	12.8517	11.5403	11.4896	6.46076	6.72982	6.49012	1.08418	4.59243e-08
13052	Cxadr	6923	20.7056	22.1205	24.0627	20.2634	20.1385	22.8854	28.7786	13.9062	21.0258	22.6536	0.145671	0.565848
13056	Cyb561	2753	89.0035	87.0114	87.928	93.4854	88.0593	104.051	88.8701	115.582	89.9837	83.1411	-0.136159	0.42676
13057	Cyba	4670	42.4396	42.2961	44.2881	38.9164	40.6479	30.0977	47.8629	32.6069	31.7338	34.992	0.31079	0.215512
13058	Cybb	5408	8.59176	6.62731	9.73564	8.26137	8.46254	7.47082	6.85043	3.67294	5.52597	7.02334	0.58271	0.0330942
13063	Cycs	3059	17.0729	17.5984	21.6802	20.8611	21.3711	25.4159	23.3434	24.6644	20.1819	18.905	-0.170767	0.266976
13067	Cyct	652	0	0.111501	0	0.0588187	0	0	0.216873	0	0	0	NA	NA
13070	Cyp11a1	1774	0.499684	0.245881	0.197071	0.129706	0.141969	0.0654444	0.278976	0.0722379	0.376676	0.425118	NA	NA
13072	Cyp11b2	1625	0	0	0	0	0	0	0	0	0	0.0421907	NA	NA
13074	Cyp17a1	1841	0.280874	0.236932	0.360808	0.374957	0.234519	0.189188	0.153613	0.208827	0.0806595	0.186203	NA	NA
13075	Cyp19a1	2707	0	0	0	0	0	0	0	0	0	0	NA	NA
13076	Cyp1a1	2785	0.0795727	0.0783111	0	0.0550805	0.0516756	0.0277913	0.101545	0.253079	0.0533192	0.0246176	NA	NA
13077	Cyp1a2	1892	0	0	0	0	0	0	0	0	0	0	NA	NA
13078	Cyp1b1	5187	5.16962	3.72814	5.00782	3.74848	4.48091	1.716	3.45529	1.80354	3.7145	5.80916	0.189384	0.629071
13079	Cyp21a1	1923	5.68526	3.79939	4.18143	4.18796	5.16393	3.86391	3.60305	7.79696	3.55212	6.43529	-0.430724	0.224885
13081	Cyp24a1	3296	0	0	0	0	0	0	0	0	0.0225264	0	NA	NA
13082	Cyp26a1	1781	1.32725	0.632696	0.863704	1.09817	0.909074	0.347665	1.31001	0	0.312663	0.88539	1.25663	0.11814
13085	Cyp2a12	1664	0	0	0	0	0	0	0	0	0	0	NA	NA
13086	Cyp2a4	1715	0.0430729	0	0.0815403	0	0	0	0	0	0	0	NA	NA
13087	Cyp2a5	1715	0.796848	3.05208	0.856173	0.223614	0.293707	0.654393	0.948171	0.336254	0.930794	0.779545	0.810952	0.320768
13088	Cyp2b10	1899	9.53036	14.6814	10.5857	13.9344	13.5466	18.504	10.4431	19.84	10.361	6.35416	-0.0265733	0.926369
13089	Cyp2b13	1876	0	0	0.0186356	0	0	0	0	0.0170776	0	0	NA	NA
13090	Cyp2b19	3938	0	0.0830738	0.0177554	0.321367	0.0913639	0.127753	0.0807904	0.0488128	0.09427	0.0522295	NA	NA
13094	Cyp2b9	1877	0	0	0	0	0.0191684	0	0	0	0	0	NA	NA
13095	Cyp2c29	2025	0	0	0	0	0	0	0	0	0	0	NA	NA
13096	Cyp2c37	1824	0	0	0	0	0	0	0	0	0	0	NA	NA
13097	Cyp2c38	2869	0	0	0	0	0	0	0	0	0	0	NA	NA
13098	Cyp2c39	1857	0	0	0	0	0	0	0	0	0	0	NA	NA
13099	Cyp2c40	1801	0	0	0	0	0.0799092	0	0	0	0	0	NA	NA
13101	Cyp2d10	1647	5.67368	5.69408	3.69345	3.21328	3.93214	4.04147	2.64	2.04246	3.56133	3.8297	0.507075	0.208579
13105	Cyp2d9	1651	0.223713	0.572431	0.0423506	0	0.217923	0.4688	0.278349	0.213454	0.337282	0.145342	NA	NA
13106	Cyp2e1	1736	1.40421	11.2231	4.87351	4.8379	3.23315	0.668769	1.66977	2.62058	8.33996	4.60094	0.0543452	0.96792
13107	Cyp2f2	1820	389.563	643.045	337.387	289.941	436.217	440.089	431.895	662.578	540.575	300.006	-0.300028	0.332724
13108	Cyp2g1	1853	0.0199325	0.039233	0	0	0	0.0208847	0	0.0172895	0	0	NA	NA
13109	Cyp2j5	3651	0.0202328	0	0	0	0	0.0211994	0.0193647	0	0.0203361	0.0187784	NA	NA
13110	Cyp2j6	3595	9.03084	8.70565	8.75225	7.8513	10.5185	10.0758	7.32572	9.30379	8.14755	10.4127	-0.143734	0.434343
13112	Cyp3a11	2053	0	0	0	0	0	0	0	0	0	0	NA	NA
13113	Cyp3a13	2955	1.97487	2.33719	1.39605	0.545073	1.81418	1.13937	1.60303	0.336095	1.24373	2.20413	0.2755	0.660813
13114	Cyp3a16	1730	0	0	0.0404166	0	0	0	0.0408674	0	0	0	NA	NA
13115	Cyp27b1	2447	0.181128	0.089128	0.0857222	0.0313443	0.161737	0.189781	0.187803	0.327314	0.28825	0.14009	NA	NA
13116	Cyp46a1	2118	1.70898	1.54459	0.676759	0.543198	1.08719	1.02321	0.550784	2.52609	1.10424	1.37573	-0.592307	0.160143
13117	Cyp4a10	2592	0	0	0	0.0295909	0	0	0	0	0	0	NA	NA
13118	Cyp4a12b	2395	0.308434	0	0.233556	0	0.075113	0.436277	0	1.6721	0.217006	0.386455	-2.4653	0.0320714
13119	Cyp4a14	2495	0	0	0	0	0	0.0310216	0.0425054	0	0	0.0274789	NA	NA
13120	Cyp4b1	1986	2.88264	3.80699	3.20382	2.27859	2.89862	3.60493	3.00816	4.27489	3.32728	2.14034	-0.122867	0.705877
13121	Cyp51	4353	16.1214	17.5442	16.4241	14.9681	19.903	20.5277	14.7882	15.3527	19.3336	20.0026	-0.19879	0.258943
13122	Cyp7a1	4172	0	0	0	0	0	0	0	0	0	0	NA	NA
13123	Cyp7b1	2166	2.42141	2.3998	1.54949	1.41643	2.64113	1.28641	1.58309	1.53827	2.12526	2.62718	-0.136749	0.684497
13124	Cyp8b1	1950	0.037882	0.149126	0.10757	0.0786662	0.147607	0	0.10877	0.0657179	0.114226	0.0703179	NA	NA
13131	Dab1	6262	0.519048	0.522428	0.424304	0.330707	0.344738	0.580924	0.350003	0.342784	0.580981	0.416046	NA	NA
13132	Dab2	6247	13.0487	9.69976	10.8737	9.80998	11.5476	6.98163	7.41864	4.85665	9.1338	13.4497	0.212933	0.460965
13134	Dach1	7101	4.57201	4.96022	5.79965	6.17831	5.36571	8.03309	6.14312	6.55999	4.88811	3.67854	0.0616956	0.785505
13135	Dad1	3735	28.5987	26.4226	26.0682	28.5133	27.8489	28.162	23.4722	37.9218	30.0169	30.0305	-0.281943	0.0689655
13136	Cd55	4382	14.8178	16.2751	16.3154	13.1713	16.2078	17.5304	15.7794	15.0244	15.8677	15.4189	-0.0603098	0.674496
13137	Cd55b	1324	0.0278965	0.0823627	0.0264051	0.0579302	0.0271746	0.116917	0.106798	0.120987	0.0841167	0.0776737	NA	NA
13138	Dag1	4596	92.7393	100.918	89.3331	95.3321	92.9304	95.7381	97.3364	86.7577	92.9542	87.7287	0.0526185	0.75575
13139	Dgka	2813	23.2665	24.0477	23.1039	25.7528	24.1481	25.3135	22.1552	24.5663	24.3355	24.1532	-0.0507515	0.731807
13142	Dao	1712	0.194168	0.169857	0.0816831	0.0896023	0.210158	0.158234	0.123891	0.392983	0.0433686	0.280327	NA	NA
13143	Dapk2	3094	1.63545	1.17483	1.77401	1.2147	1.51173	1.23828	1.77094	1.11831	1.06787	1.73948	0.116875	0.735429
13144	Dapk3	2177	29.9111	29.5704	28.8259	30.5812	27.8479	24.5671	30.3165	33.8182	29.5692	29.682	-0.0922864	0.582223
13162	Slc6a3	3456	0.0213744	0	0	0	0.0208212	0	0	0	0	0	NA	NA
13163	Daxx	2835	17.3536	19.0786	18.5962	20.5209	19.8488	17.4728	16.5966	22.1155	21.1611	19.8183	-0.187834	0.29731
13164	Dazl	3596	0.0924402	0.232491	0.184718	0.0853165	0.190101	0.215236	0.235931	0.133638	0.14453	0.171591	NA	NA
13166	Dbh	2282	0.0647414	0.63715	1.62393	0.168053	1.19825	0.729218	1.08436	2.03569	0.943542	1.53223	-1.30797	0.100813
13167	Dbi	745	54.2374	59.0373	59.7377	56.315	74.4695	63.5294	51.6731	56.6354	61.6898	67.6857	-0.146712	0.42003
13168	Dbil5	575	0.385409	0.758596	0.608007	0.867039	0.250289	1.34607	0.860703	1.00291	0.451938	1.13273	-0.43324	0.468139
13169	Dbnl	2369	55.4259	55.2222	56.6096	58.2289	57.9098	54.8228	59.0017	61.5461	52.2926	54.1476	-0.0209657	0.894181
13170	Dbp	1678	60.5091	60.3296	36.1271	38.1898	34.2638	28.1136	19.0656	56.9725	17.2565	20.3269	0.616962	0.148475
13171	Dbt	3292	8.31374	7.62984	7.86927	7.88664	8.08765	10.6388	6.66845	8.87551	7.66828	7.33083	-0.035916	0.859663
13172	Dbx1	2077	0	0	0	0	0	0	0	0	0	0	NA	NA
13175	Dclk1	13651	4.71867	6.31341	4.97605	2.57613	2.73316	3.13542	3.66166	1.64048	2.42033	3.47797	0.85196	0.00388928
13176	Dcc	14270	0.00517659	0.010189	0.0146995	0	0.00504262	0.0162717	0.00990898	0	0.00520302	0	NA	NA
13177	Eci1	1091	50.1381	54.8073	47.4256	49.809	54.7766	55.0518	54.7589	59.8757	47.8761	40.6898	0.00140388	0.997664
13178	Dck	3057	2.85138	2.43756	3.79681	4.13982	3.74267	3.51928	3.05282	2.35801	2.2466	3.66685	0.226756	0.469309
13179	Dcn	2084	254.788	255.492	224.223	182.327	244.568	187.425	181.535	157.758	209.577	245.47	0.133315	0.550519
13180	Pcbd1	810	19.2427	21.0467	25.7671	25.7559	24.297	28.4274	24.527	29.8621	22.5491	20.1448	-0.107297	0.70773
13184	Dcpp1	617	0	0	0	0	0	0	0	0	0	0	NA	NA
13185	Dscr3	2405	16.7398	18.6357	17.9962	17.7796	18.8049	20.2106	16.7565	20.8743	16.9487	15.5222	-0.0301543	0.84409
13190	Dct	2484	0.0297383	0.0585336	0.0562969	0.0617549	0.0289687	0	0.0284624	0	0	0.0552013	NA	NA
13191	Dctn1	4508	64.4314	70.2475	62.3595	66.1338	64.0489	59.457	71.0299	74.8702	65.5673	60.3093	-0.0548881	0.747511
13193	Dcx	12555	0.00588371	0.0115808	0	0.00610909	0.00573144	0.0123296	0	0	0	0	NA	NA
13194	Ddb1	4163	113.697	120.722	124.096	133.824	119.06	140.631	123.204	113.92	118.817	110.004	0.0737924	0.663108
13195	Ddc	2219	2.14719	2.50629	2.18995	0.449344	2.04298	1.308	1.27446	2.38224	3.09502	4.04748	-0.830759	0.226935
13196	Asap1	5200	8.33878	6.71765	7.76524	7.05046	7.41723	5.9612	6.01635	5.40325	5.84695	8.17446	0.174347	0.396835
13197	Gadd45a	1224	36.7841	34.033	39.1019	46.9346	40.3883	43.8214	47.5092	31.4355	32.0281	35.8763	0.210315	0.36695
13198	Ddit3	871	15.6475	17.1105	15.4532	18.7566	18.5472	18.661	22.8498	19.7889	17.9011	18.2617	-0.187786	0.338801
13199	Ddn	3740	0.059254	0	0.0747816	0	0.0288602	0.0413898	0.0189039	0.0685294	0.0595564	0.109989	NA	NA
13200	Ddost	2095	145.131	132.211	130.697	134.947	131.981	133.61	127.531	168.766	147.449	132.833	-0.170289	0.284822
13202	Ddt	609	49.1254	61.4776	41.2751	51.0071	58.4882	53.6327	50.7907	65.9162	46.572	40.4155	-0.0348764	0.855106
13204	Dhx15	5758	19.9942	22.278	25.7862	22.8514	24.0819	27.4619	25.1897	20.2363	25.6925	23.284	-0.0583221	0.729734
13205	Ddx3x	4571	82.6936	92.2929	101.807	91.281	99.1531	121.474	88.0007	76.6979	91.3591	93.7206	0.0408684	0.842293
13206	Ddx4	2849	0.064821	0.102069	0	0.0269216	0.0126287	0.027167	0.0992637	0.067471	0.104243	0.0962583	NA	NA
13207	Ddx5	4210	172.542	198.48	225.906	207.918	218.199	248.816	228.039	190.064	190.3	194.516	0.0357606	0.837734
13209	Ddx6	9890	31.2696	35.3754	39.2235	37.5936	36.6157	40.4016	46.4415	31.435	37.2962	37.2886	-0.0148195	0.931276
13211	Dhx9	6494	24.2517	27.9029	32.5809	30.3775	29.3307	37.1679	29.6183	25.8263	25.0386	25.3642	0.145033	0.414173
13214	Defb1	916	26.5722	4.127	16.1062	18.2538	16.6541	39.5444	4.93978	123.813	19.7371	47.1911	-1.9727	0.00359785
13215	Defb2	304	0.607483	0	0.805009	0.378452	0.946819	1.40031	0.232568	0.843092	0.488467	1.80421	-1.2243	0.0886828
13218	Defa29	507	0	0.14339	0	0	0	0	0	0	0	0	NA	NA
13226	Defa31	838	0	0	0	0	0	0	0	0	0	0	NA	NA
13236	Defa25	279	0	0	0	0	0	0	0	0	0	0	NA	NA
13237	Defa3	410	0.0900853	0	0	0	0	0	0	0	0	0	NA	NA
13239	Defa5	421	0	0	0	0	0	0	0	0	0	0.16285	NA	NA
13244	Degs1	2484	43.2246	38.0176	44.6153	40.2333	43.4096	52.6431	41.3701	67.351	48.7358	46.3139	-0.410667	0.0292169
13340	Slc29a2	2473	1.38898	1.48455	1.78124	1.38016	1.49852	1.26755	1.15785	1.69709	1.6963	1.6634	-0.192483	0.510324
13345	Twist2	1312	7.20683	6.2614	4.92963	4.93987	4.3877	2.24174	4.66128	3.39422	4.97998	6.03558	0.249329	0.534199
13346	Des	2149	86.4337	92.641	113.438	87.3176	41.9394	48.7119	59.3503	100.704	107.933	133.18	-0.297776	0.36336
13347	Dffa	2658	10.5052	10.7763	10.3119	10.0708	10.8019	9.43462	9.81509	11.4024	9.6091	10.1112	-0.0244663	0.880689
13349	Ackr1	1158	2.93439	3.04481	3.01903	2.64938	3.07593	1.83806	2.259	1.65997	3.14171	4.55882	-0.135429	0.742445
13350	Dgat1	1911	19.0956	17.4804	18.7699	20.2485	21.9527	15.9172	19.8302	20.2519	28.8868	29.1855	-0.501543	0.00744366
13353	Dgcr6	1360	25.2027	28.2777	23.0841	29.2981	26.0584	26.3782	25.655	40.3295	24.1303	24.5001	-0.190926	0.354817
13356	Dgcr2	4144	50.3221	51.8926	45.8518	48.3999	48.7767	43.7703	49.8009	54.4885	49.3069	47.7554	-0.0707647	0.669633
13358	Slc25a1	1678	69.93	71.1608	61.4828	74.0713	68.6348	68.0815	63.3482	75.7788	68.8489	69.8061	-0.0780333	0.660551
13360	Dhcr7	2816	13.9555	15.9803	12.9115	15.8384	15.4981	17.5219	11.8127	16.6672	16.3866	13.1106	-0.100751	0.572253
13361	Dhfr	5290	0.795952	0.687134	0.707138	0.485716	0.850168	0.81203	0.521233	0.46633	0.561414	1.03034	-0.0668879	0.862044
13363	Dhh	2367	0.514936	0.429989	0.620336	0.486056	0.699214	0.245244	0.582451	0.649683	0.439146	0.564816	-0.134262	0.782951
13367	Diaph1	5619	32.0445	33.8265	33.3489	35.6198	33.1745	38.3482	35.7089	34.9795	31.706	30.9978	0.0183522	0.91077
13368	Dffb	2213	3.90546	4.2049	3.63348	4.47096	3.73936	3.96962	3.35452	3.73505	3.30471	3.39237	0.189584	0.43522
13370	Dio1	1664	4.48369	3.99756	2.52118	2.07421	2.11896	3.34899	3.18663	1.92533	2.40946	2.06009	0.589522	0.147896
13371	Dio2	5815	1.47359	1.05016	1.28058	1.10796	0.940469	0.552374	0.905794	0.319548	1.57049	2.67048	-0.346096	0.511012
13380	Dkk1	2237	0	0	0	0	0	0.0345994	0	0.0286433	0.0331904	0	NA	NA
13382	Dld	2243	26.6597	27.6307	31.1729	29.4249	34.5836	38.8202	29.4244	32.266	30.3211	31.4985	-0.159637	0.320266
13383	Dlg1	5449	22.0702	24.3085	24.7655	23.4645	24.675	28.4156	27.7016	21.813	23.3887	22.8428	0.0266478	0.874691
13384	Mpp3	7652	2.31206	0.593789	0.900052	0.431009	1.02502	1.80044	0.267945	7.21388	1.42633	3.3375	-1.91269	0.00226037
13385	Dlg4	3326	8.36201	5.92344	6.76924	4.93497	6.31744	4.06076	4.80407	6.28035	6.78626	8.61637	-0.182415	0.528688
13386	Dlk1	4811	0.0460632	0.0151109	0.0145335	0	0.029914	0	0	0.0532737	0.0154328	0.042752	NA	NA
13388	Dll1	3428	4.84853	5.28063	5.08904	4.44133	3.74695	3.46579	4.85706	4.11216	5.00323	4.77	0.0528967	0.840357
13389	Dll3	2163	0.170758	0.0336102	0	0	0	0	0.0653727	0.0296232	0	0.0950901	NA	NA
13390	Dlx1	3887	0	0	0	0	0	0	0	0	0.0191014	0	NA	NA
13392	Dlx2	2473	0	0	0.0282737	0	0	0	0	0	0.0300231	0	NA	NA
13393	Dlx3	2604	0.0283679	0.0279181	0	0.103091	0	0.0297231	0	0.0861223	0.199589	0	NA	NA
13394	Dlx4	2807	0.0131582	0	0.0747283	0	0.0769058	0	0	0.0228269	0.0529013	0.0854862	NA	NA
13395	Dlx5	1406	0.525391	1.24095	0.696224	0.381861	0.716511	0.275245	0.703989	0.432939	0.29044	0.341337	0.964352	0.112249
13396	Dlx6	1071	0	0	0	0	0	0	0	0	0	0	NA	NA
13397	Dlx6os2	1354	0	0	0	0	0	0	0	0	0	0	NA	NA
13400	Dmpk	2760	19.886	14.8558	16.3655	15.6317	11.0936	9.71692	12.1293	29.9249	23.9823	31.1004	-0.791226	0.0123776
13401	Dmwd	2608	23.056	21.687	17.8019	15.984	16.3341	12.0639	16.1299	21.4853	20.6258	19.2036	-0.0863571	0.736162
13404	Dmc1	2192	0.168499	0.149245	0.17544	0.192449	0.180552	0.247168	0.0483809	0.116925	0.237103	0.140748	NA	NA
13405	Dmd	20648	1.34517	1.40306	1.37993	1.21282	1.39574	1.59686	1.30458	1.308	1.34485	1.42114	-0.0564587	0.794394
13406	Dmp1	2760	0.0802935	0.0263401	0.0253336	0.0833691	0.130359	0.0140215	0.128081	0.0464311	0.0269011	0.124203	NA	NA
13409	Tmc1	7202	0.0410275	0.040377	0.0873767	0.0638986	0.0199828	0.0161203	0.0785344	0.0355873	0.0257731	0.0285587	NA	NA
13411	Dnah11	14216	0.363738	0.756853	0.577919	0.528739	0.331546	0.462782	0.64653	0.757217	0.383874	0.325534	0.158279	0.665255
13417	Dnah8	16403	0.0990757	0.0509685	0.104436	0.093519	0.0614165	0.0377486	0.0646534	0.0156252	0.0927918	0.117032	NA	NA
13418	Dnajc1	8771	7.0198	7.11986	7.86419	6.83834	7.01041	7.89784	8.05266	6.31545	7.29688	7.94564	-0.0291666	0.86606
13419	Dnase1	1493	1.01429	1.43645	1.49864	1.31001	1.03624	0.959062	1.32593	1.05146	1.64109	1.72204	-0.198668	0.602774
13421	Dnase1l3	3699	0.908647	0.687877	0.86952	1.09897	0.992125	1.27638	0.592516	0.805484	0.622238	0.908202	0.163574	0.719292
13423	Dnase2a	5141	6.68149	6.79474	6.37869	7.93701	6.59955	8.20509	6.51172	9.04852	5.87073	6.78798	-0.0871259	0.601989
13424	Dync1h1	14398	74.9859	79.6263	79.5702	76.5451	44.2929	54.8479	86.9493	49.7918	66.7878	72.0765	0.269228	0.240411
13426	Dync1i1	2802	0.0922716	0.207563	0.249539	0.095806	0.154086	0	0.176625	0.228676	0.0529957	0.0978729	NA	NA
13427	Dync1i2	6757	14.2394	14.4494	16.8774	17.0721	16.7942	19.4442	16.5216	17.0073	14.5978	15.8032	-0.0454125	0.76718
13429	Dnm1	7806	13.2296	11.1851	9.98292	8.44029	7.78026	5.06176	6.14985	5.13847	6.98147	9.40657	0.546635	0.0565518
13430	Dnm2	4061	95.5526	100.455	88.8602	97.4846	97.731	95.4478	94.1514	99.1182	97.1921	85.2483	-0.00497756	0.97328
13433	Dnmt1	7006	14.6823	15.1032	15.569	14.8451	13.9582	13.3012	13.6285	12.2873	12.9503	13.4507	0.189793	0.244549
13434	Trdmt1	2637	2.15699	2.17793	2.29357	2.87951	2.34676	2.68563	1.34055	2.47844	1.42187	1.41696	0.39391	0.244898
13435	Dnmt3a	11259	11.7737	12.2069	12.377	13.1	10.6605	10.9544	15.2057	11.4617	11.7645	13.0099	0.0005752	0.998556
13436	Dnmt3b	4322	1.22205	1.04288	1.08392	1.30435	0.957334	0.922268	1.1778	0.985883	1.00496	1.15007	0.119989	0.682776
13437	Dnpep	3247	49.2997	45.0029	48.333	57.4361	48.0903	45.493	50.3418	54.0602	38.2211	36.8771	0.187882	0.324571
13445	Cdk2ap1	1250	54.3683	48.8827	47.8538	53.6897	52.0114	48.4517	56.4191	63.2292	52.4778	57.2064	-0.200113	0.240112
13446	Doc2a	2538	2.93966	2.42043	3.36105	3.05227	2.92029	2.89712	4.12281	3.67333	3.37885	3.10654	-0.233944	0.35558
13447	Doc2b	4245	1.12241	0.702155	0.963573	1.03892	1.33915	2.5435	0.857734	0.9132	2.1076	1.25168	-0.610785	0.13616
13448	Dok1	1975	20.721	15.6993	14.6214	17.6506	16.268	14.6372	14.6413	15.4267	12.4434	16.0205	0.204163	0.345525
13449	Dok2	1717	3.26973	3.23905	2.74878	3.77467	2.78697	2.05105	2.82061	2.66824	2.52967	2.55553	0.302394	0.376239
13476	Reep5	2897	39.8036	42.3972	41.6821	37.1451	41.3816	42.8806	39.7432	46.2149	39.2763	39.8415	-0.0838903	0.58875
13478	Dpagt1	2654	19.5808	17.2297	16.4395	16.8196	18.0031	15.4127	17.2622	25.1206	22.8	21.7124	-0.435065	0.0125342
13479	Dpep1	2326	9.67042	7.64181	6.83877	6.80931	8.97158	3.01143	5.69921	3.15416	6.67138	10.6996	0.144319	0.707653
13480	Dpm1	2293	0.676524	0.713355	0.747082	0.769337	0.831615	0.995755	0.616665	0.838312	0.501888	0.732542	0.0412281	0.951991
13481	Dpm2	861	24.2372	28.1592	29.6818	29.2189	31.675	28.3167	26.2766	31.3677	27.5516	30.7365	-0.136018	0.445902
13482	Dpp4	6423	7.91259	7.39099	6.77109	7.54696	7.21487	10.2066	6.60445	7.028	9.01645	6.92751	-0.0815524	0.769054
13483	Dpp6	8160	0.955059	0.694915	0.822597	0.620364	1.11994	0.488485	0.723468	0.427952	0.750659	1.94505	-0.4618	0.289402
13486	Dr1	3080	15.4695	14.0559	15.5846	14.8917	14.8706	16.5101	17.0668	16.1748	15.7172	15.8934	-0.118081	0.410569
13487	Slc26a3	3141	0.141108	0.0578628	0.0890427	0.146513	0.137456	0.184811	0.0450179	0.571187	1.4301	0.600254	-3.01959	0.00597255
13488	Drd1	3528	0	0	0	0	0.061189	0	0.0200399	0.0181618	0	0	NA	NA
13489	Drd2	1549	0	0.0703991	0.135418	0	0.0464546	0	0.0912855	0.0413654	0.0958645	0.0885216	NA	NA
13490	Drd3	1341	0.0550857	0.189743	0.0521408	0	0	0	0.0527223	0	0	0.153378	NA	NA
13491	Drd4	1336	1.24407	0.761814	0.706535	0.832443	0.915636	0.376566	0.343977	0.143881	0.444593	1.1803	0.554615	0.466862
13492	Drd5	2802	0	0	0	0	0	0	0	0	0	0	NA	NA
13494	Drg1	3100	18.0147	18.3506	20.4236	17.5296	18.7323	21.2972	21.0391	19.5532	16.011	16.6756	0.0627705	0.662855
13495	Drg2	1713	23.2434	21.9624	24.0008	23.7979	22.8519	27.0873	19.9555	29.2321	23.3187	20.592	-0.0982673	0.547224
13496	Arid3a	5420	3.3664	2.38082	2.43175	2.61797	3.16643	1.69935	2.42626	1.71418	2.43837	2.95997	0.155709	0.598932
13497	Drp2	7446	0.947433	0.834776	0.74184	0.638648	0.850433	0.43138	0.455765	0.266764	0.712955	1.20159	0.0859997	0.858063
13498	Atn1	4924	47.1064	47.3265	36.7141	45.04	41.3643	34.6597	40.9716	51.6543	45.7108	45.405	-0.140597	0.468688
13505	Dsc1	4430	0.0166749	0	0.0157835	0	0.0162434	0.0174715	0	0.0144639	0.10056	0.0464289	NA	NA
13506	Dsc2	5063	11.9202	13.4901	12.2358	10.1953	13.1679	9.97487	13.65	7.75152	11.7097	14.0153	0.0643909	0.796511
13507	Dsc3	5348	3.7156	7.08229	5.53692	4.05871	5.76554	4.17531	5.79697	2.54	4.84522	5.14712	0.246064	0.537647
13508	Dscam	7543	0.146898	0.0674654	0.0463481	0.132188	0.0572384	0.0461746	0.0749841	0.0127419	0.0295295	0.0636245	NA	NA
13510	Dsg1a	5627	0.00656389	0	0	0	0	0	0	0	0	0.0121841	NA	NA
13511	Dsg2	8225	25.7175	26.1981	25.5328	22.5016	25.8306	24.1466	28.3103	15.7519	24.3819	25.5151	0.155576	0.470022
13512	Dsg3	4108	1.92407	2.74302	1.79568	0.877527	4.71197	0.301456	1.78989	0.0935857	3.85875	9.98025	-1.37886	0.0867551
13516	Epyc	2006	5.79986	4.1858	3.55529	3.00145	5.93673	3.08669	2.55523	0.590921	3.12755	4.5456	0.55123	0.2503
13518	Dst	32436	10.1185	11.4093	10.5638	10.2803	7.34313	7.37694	10.808	6.52879	8.62049	9.32987	0.341125	0.0804105
13521	Slc26a2	3863	5.33516	7.80999	5.81014	7.16763	4.44267	4.59825	6.909	3.62423	4.411	5.68819	0.477484	0.139276
13522	Adam28	7426	2.58634	3.54879	3.34256	3.20184	3.58531	4.01795	2.92761	3.02428	3.07946	3.019	0.025243	0.911176
13524	Adam18	2361	0.0312876	0.0307915	0	0.0649721	0	0	0.0598904	0	0.0157236	0.0290385	NA	NA
13525	Adam26a	2491	0	0	0	0	0	0	0	0	0.0298061	0	NA	NA
13526	Adam24	2870	0	0	0	0	0	0	0	0	0	0	NA	NA
13527	Dtna	8474	2.08778	2.27345	2.08343	2.48907	1.43933	2.42499	1.81883	3.2476	2.39196	1.9013	-0.199921	0.396172
13528	Dtnb	8009	5.7231	4.98789	5.1465	5.28632	4.60464	5.58578	4.06513	8.92841	5.60399	5.88953	-0.390791	0.0428386
13529	Prl8a2	911	0	0	0	0	0	0	0	0	0	0	NA	NA
13531	Usp17la	2649	0	0	0	0	0	0	0	0	0	0	NA	NA
13532	Usp17lc	1726	0	0	0	0	0	0	0	0	0	0	NA	NA
13537	Dusp2	1618	2.60234	1.23561	1.77179	1.99097	3.13539	1.38725	1.1798	1.12864	2.24852	3.0085	-0.195726	0.661217
13542	Dvl1	4900	43.0632	42.0985	37.2506	39.9229	36.5298	31.7019	41.4392	47.3632	43.2678	41.1849	-0.14431	0.46508
13543	Dvl2	5399	10.3642	9.95754	8.01648	10.4984	9.14305	7.39726	8.10588	12.4376	7.65299	8.54618	-0.000909381	0.992823
13544	Dvl3	5338	25.3798	23.2819	21.2068	23.1694	21.6967	19.1975	22.9863	26.882	24.2923	25.0389	-0.156591	0.362456
13548	Dyrk1a	8014	9.97807	10.7542	10.0074	10.1306	9.23497	11.0535	10.9747	10.0062	11.3168	10.9333	-0.106948	0.462846
13549	Dyrk1b	2631	19.8503	17.8638	15.0684	18.3076	12.1571	12.4732	16.0427	16.3171	14.9143	16.9641	0.116621	0.601838
13555	E2f1	2811	3.91556	3.28451	3.23362	2.66034	2.94386	2.02377	2.50256	2.40481	2.32435	2.85362	0.344072	0.29155
13557	E2f3	5302	3.76177	3.53073	3.68594	3.72504	3.25726	3.54003	3.20033	2.94875	3.32585	3.67886	0.115048	0.566225
13559	E2f5	1749	8.44711	9.0198	9.99439	7.7182	8.84564	10.6208	9.90374	10.3861	7.17424	8.0163	0.0153635	0.950753
13560	E4f1	2808	17.8756	16.9708	16.4842	19.3388	15.4526	14.4434	19.1103	20.5825	16.7638	15.2844	-0.0194676	0.907653
13586	Ear1	712	0	0	0	0	0	0	0	0	0	0	NA	NA
13587	Ear2	716	1.80548	1.37072	2.05075	2.03532	1.407	1.62148	1.92551	0.805412	0.570333	0.478771	1.51142	0.00442347
13589	Mapre1	7327	17.3257	18.326	20.5411	19.3502	20.0053	21.7925	19.6846	16.8124	18.9342	19.9635	-0.0105196	0.946077
13590	Lefty1	1604	7.85214	6.8665	6.6913	6.69448	5.69744	4.22219	5.13505	3.79496	3.91139	4.48803	0.758651	0.02977
13591	Ebf1	5718	1.20791	1.17605	0.892658	0.945666	1.10114	0.527904	0.766603	0.437028	1.17512	1.4628	0.00662148	1
13592	Ebf2	4529	0.497468	0.425374	0.216138	0.321769	0.246269	0.170896	0.202938	0.127329	0.319677	0.196794	NA	NA
13593	Ebf3	5023	2.00742	1.57758	2.08106	1.37427	1.48271	1.00928	1.53422	0.440093	1.14556	0.982743	1.00288	0.00415413
13595	Ebp	1741	20.4935	17.7467	19.4782	18.5251	20.5831	20.1833	17.401	19.4139	17.9967	18.2525	0.00847714	0.96556
13599	Ecel1	2876	0.025685	0.176944	0.109403	0.0533377	0.0250202	0	0.024583	0.155954	0.0516321	0.166871	-0.477565	0.605303
13601	Ecm1	1899	214.939	150.24	132.809	125.793	171.73	90.3802	99.7776	79.5792	150.742	199.434	0.0909539	0.765566
13602	Sparcl1	3116	72.4594	59.8435	58.4094	53.6479	59.9036	47.5919	48.6917	46.9047	53.9578	82.7406	-0.033291	0.87705
13603	Opn3	1720	2.59833	2.7262	2.29682	2.83164	2.04997	2.06997	2.67182	3.01748	1.74826	1.81365	0.223892	0.466622
13605	Ect2	4280	1.5706	1.28242	1.43762	1.23651	1.47951	1.53713	1.25543	1.21263	1.39647	1.85817	-0.139249	0.673876
13607	Eda	9621	0.533621	0.445819	0.417882	0.577977	0.407621	0.434418	0.418869	0.409584	0.397435	0.459632	NA	NA
13608	Edar	3680	0.521907	0.740816	0.456005	0.437688	0.35197	0.641485	0.653212	0.748702	0.514483	0.391239	NA	NA
13609	S1pr1	3029	3.98737	3.04812	3.4164	3.11457	3.76539	2.52971	3.69959	1.81923	4.73083	6.58664	-0.404976	0.24501
13610	S1pr3	4484	1.22732	0.997095	1.52036	1.09473	1.82945	1.8642	1.16678	1.01457	1.72205	1.59015	-0.289344	0.335597
13611	S1pr4	2393	1.54346	0.698735	0.832738	1.18591	1.08253	0.42047	0.723846	0.6694	0.868749	1.06006	0.26988	0.532091
13612	Edil3	12605	0.0761848	0.0519071	0.105394	0.0486788	0.0513783	0.0245613	0.0785251	0.0559163	0.0647931	0.144136	NA	NA
13614	Edn1	2344	11.0616	13.8481	16.108	14.6429	13.8145	21.6116	16.1067	10.3466	11.9574	10.5443	0.309081	0.126983
13615	Edn2	1244	0.296905	0.350637	0.337238	0.431589	0.115688	0.311089	0.710416	0.515072	0.507315	0.110225	NA	NA
13616	Edn3	2963	0.560943	0.392568	0.330372	0.207086	0.364284	0.744471	0.190889	1.77325	0.526219	0.728869	-1.44621	0.0218543
13617	Ednra	5466	14.0753	11.1589	10.4894	9.20507	12.2234	5.51534	7.83191	2.20382	7.22638	13.4712	0.52151	0.169027
13618	Ednrb	4037	2.45196	2.37707	2.99636	2.60288	3.01237	2.48282	2.89843	1.09516	3.36567	4.23723	-0.194667	0.595306
13619	Phc1	4540	9.39646	9.83996	9.36384	8.95391	9.01063	8.78835	8.10565	8.89146	8.29146	9.03814	0.0719344	0.634396
13626	Eed	2060	21.3004	22.339	23.1655	24.0152	24.3121	24.0087	27.2335	23.9504	20.5261	23.9461	-0.0382646	0.790449
13627	Eef1a1	1789	1655.94	1703.08	1656.97	1580.68	1759.82	1772.23	1538	1597.49	1618.04	1624.38	-0.000325232	0.994093
13628	Eef1a2	2046	0.162471	0.532982	1.1961	0.14995	0.457213	0.416123	0.932999	1.51888	0.834644	1.50792	-1.36906	0.0973806
13629	Eef2	3109	928.887	915.118	792.675	842.721	847.459	784.22	774.125	887.538	854.127	829.897	-0.00900116	0.954764
13631	Eef2k	3446	28.489	25.4214	23.2325	26.9984	24.2019	25.8183	24.9483	34.3338	24.6485	26.9684	-0.164983	0.334491
13636	Efna1	1642	24.2484	35.4639	29.3395	33.2349	22.7663	39.9721	32.9175	27.9987	18.4261	25.2403	0.324878	0.107789
13637	Efna2	2131	2.73849	2.37098	2.09992	1.00778	2.21176	1.28938	1.82475	1.11252	1.84659	1.94645	0.29918	0.459459
13638	Efna3	1225	4.34175	3.35305	3.59593	2.97406	4.43498	2.71686	2.94345	3.66143	3.51537	3.77779	-0.0625886	0.871489
13639	Efna4	1596	18.2824	15.51	13.2744	19.1268	19.2069	17.7494	15.0172	23.185	13.7934	16.2594	-0.125921	0.581976
13640	Efna5	6656	3.74011	3.44052	4.35954	4.13689	3.96765	3.52923	3.7974	4.05763	3.19588	4.07384	0.0224894	0.916647
13641	Efnb1	3258	39.293	37.0746	34.6063	38.2203	40.6394	30.3846	44.3235	33.66	39.3796	40.3616	-0.0519408	0.770715
13642	Efnb2	4319	38.6026	49.7732	40.7399	43.926	43.8597	40.375	55.7633	47.4591	50.7128	42.9075	-0.154236	0.424495
13643	Efnb3	3215	0.562928	0.667065	0.652449	0.453279	0.727416	0.276854	0.813662	0.95664	0.750553	0.618426	-0.43753	0.289557
13644	Efs	3571	18.0486	18.3426	14.9201	16.8284	14.5992	13.6006	16.1457	22.5456	16.2175	14.6201	-0.0897378	0.679789
13645	Egf	8137	5.20186	3.80156	5.30185	11.6788	10.3865	25.9962	6.39494	10.8511	9.9139	2.51929	-0.290369	0.588612
13646	Klk1b22	799	0.092453	0	0	0	0	0	0	0.080194	0	0.0429036	NA	NA
13648	Klk1b9	870	0.169816	0.125343	0.160737	1.89545	0.206776	0.934124	0.446958	0.957442	0	0.0788045	0.726422	0.520377
13649	Egfr	6601	13.9772	16.5915	15.8728	14.042	12.3455	14.428	16.3283	8.4935	14.5378	14.437	0.23769	0.23885
13650	Rhbdf1	2939	71.3691	75.2713	60.1428	64.4991	56.8516	48.5488	60.0919	65.176	68.4619	58.3774	0.0524455	0.821267
13653	Egr1	3072	45.7119	93.2873	77.2269	21.9587	65.2121	28.2813	32.8187	11.722	32.5798	27.6739	1.26701	0.00266233
13654	Egr2	2965	7.67351	7.38021	9.44461	4.1648	13.9063	3.11945	6.68854	0.961665	11.4563	10.1279	-0.11515	0.816393
13655	Egr3	4083	0.633223	0.712209	0.770618	0.666871	0.704954	0.587647	1.03029	0.25109	2.25487	1.65397	-1.04116	0.0503496
13656	Egr4	2100	0	0.0173092	0	0	0	0	0	0	0.141423	0.0979428	NA	NA
13660	Ehd1	3182	37.8636	33.4821	32.6202	32.625	34.464	26.4766	30.1844	31.9267	35.5252	36.4346	-0.051566	0.759085
13661	Ehf	4527	115.08	137.593	146.027	131.789	144.075	186.53	140.222	135.284	128.641	111.518	0.0501038	0.78648
13663	Ei24	2291	43.3837	45.1868	46.0848	56.9639	52.6887	57.1792	55.4403	54.0904	48.596	45.966	-0.0810952	0.604353
13664	Eif1a	2879	26.274	24.557	30.1881	21.859	29.7806	35.4061	24.3732	43.388	37.9875	41.5194	-0.702349	0.00156498
13665	Eif2s1	3152	13.2179	15.6607	18.9332	16.8875	18.4804	20.7125	17.9219	14.6263	15.0284	16.1503	0.0476482	0.793091
13666	Eif2ak3	5259	15.0928	17.5008	16.5994	18.7118	16.1116	19.714	22.8275	18.1296	17.937	17.6778	-0.111124	0.466843
13667	Eif2b4	2101	20.6562	20.7612	19.8847	18.6364	20.1901	18.2169	19.955	26.7004	20.2845	19.8403	-0.185072	0.270466
13669	Eif3a	8538	44.6655	50.2156	56.2159	51.1959	53.0079	59.7489	56.8925	49.6697	54.8722	52.9176	-0.0887937	0.612488
13680	Ddx19a	2575	18.4603	18.6899	18.6682	19.0632	18.8069	19.3272	18.1488	19.7575	19.8232	19.7959	-0.112545	0.432369
13681	Eif4a1	1880	176.541	192.13	213.333	226.957	217.731	234.749	192.922	205.619	194.918	188.522	0.00895803	0.961315
13682	Eif4a2	3174	77.4192	86.3155	100.574	77.8474	89.4603	98.7969	94.0447	85.0497	82.8203	80.5698	0.013103	0.942855
13684	Eif4e	2882	14.2511	15.9044	17.929	15.0232	18.9883	20.4105	15.0012	17.5973	16.9258	18.6387	-0.200981	0.215108
13685	Eif4ebp1	981	37.1232	28.7534	29.6504	40.148	40.1968	41.7764	36.4313	47.746	37.3506	40.5699	-0.332546	0.266313
13688	Eif4ebp2	1786	101.809	101.803	93.9193	113.095	107.172	116.792	107.971	112.598	114.488	97.1778	-0.106411	0.501965
13690	Eif4g2	7760	84.8505	89.0841	104.309	93.3936	103.324	115.43	106.461	93.1606	99.4824	100.371	-0.106642	0.557852
13706	Cela2a	912	0	0	0	0	0.0789016	0	0	0	0	0	NA	NA
13709	Elf1	4308	28.2328	33.5818	31.5276	31.7356	31.845	39.0677	36.7781	29.8139	32.8924	31.2085	-0.0359958	0.824152
13710	Elf3	2000	302.202	326.036	312.633	305.897	360.313	332.215	327.945	320.904	318.408	258.334	0.026776	0.891744
13711	Elf5	4682	9.19825	1.29653	4.45032	1.19587	4.42631	7.8275	0.845629	31.6201	11.9966	19.5122	-2.38635	0.00159319
13712	Elk1	5373	4.75006	3.91705	4.26838	4.15402	3.6026	3.39961	4.17782	3.02904	3.44773	4.15341	0.238153	0.251051
13713	Elk3	4234	19.7149	20.4841	18.8096	18.3054	19.3747	15.8033	17.8171	13.4536	15.4491	18.824	0.247984	0.114461
13714	Elk4	4927	16.5447	18.776	18.4133	17.8945	13.1517	15.4813	19.5729	12.0165	16.6668	16.9626	0.198748	0.241263
13716	Ell	3085	22.3406	22.4459	19.5144	21.9781	20.8877	18.7915	16.8902	22.6184	23.2368	20.8902	-0.0760462	0.651739
13717	Eln	3781	27.7721	22.1692	34.0912	30.3471	22.4382	13.0704	24.1403	9.65954	23.5053	36.9908	0.249725	0.528646
13722	Aimp1	1122	35.5524	37.0621	37.0792	40.0588	38.8651	42.2521	32.5777	37.9481	30.837	31.683	0.12994	0.428742
13723	Emb	2622	7.43771	8.96951	8.8801	7.5471	8.98792	10.6711	7.96797	10.0682	8.84905	10.0277	-0.265262	0.235946
13726	Emd	2070	23.0353	23.4603	22.7834	26.6596	25.168	24.1357	22.2007	26.8372	25.6636	27.4737	-0.184704	0.209592
13728	Mark2	5075	57.9315	61.5254	57.7346	67.2614	59.3744	56.8939	66.6118	68.9737	62.2066	57.8943	-0.0759004	0.658707
13730	Emp1	2832	45.0602	43.4729	44.8115	35.2352	42.3695	34.9142	36.3739	13.0209	34.9213	39.1097	0.499179	0.0737684
13731	Emp2	3440	39.8984	49.9276	46.8002	58.1378	50.1302	63.2578	48.9869	54.6314	41.0301	37.0602	0.106954	0.557074
13732	Emp3	972	22.1534	18.0625	19.7102	17.0443	20.5806	12.8998	13.8564	8.60266	15.7355	23.3118	0.242067	0.446861
13733	Adgre1	3245	14.774	12.3106	17.4209	13.5199	14.1588	10.5544	10.9156	7.29606	10.2733	12.4126	0.501739	0.0502181
13796	Emx1	1173	0	0.0309884	0.119217	0	0	0	0	0.0819373	0	0	NA	NA
13797	Emx2	2598	7.25052	0.237852	2.67787	0.206658	3.47604	4.79647	0.326562	29.8918	8.21633	16.7969	-2.81208	0.0170898
13798	En1	2554	0.260309	0.0996264	0.109508	0.180187	0.169048	0.136372	0.193776	0.0501762	0.203496	0.187909	NA	NA
13799	En2	3537	0.0208849	0.0411076	0	0.0433698	0.0203444	0	0	0	0.146941	0.0193836	NA	NA
13800	Enah	4571	31.5697	28.7153	32.8036	36.4285	28.8951	31.283	37.3146	36.3129	35.0931	34.31	-0.154432	0.359925
13801	Enam	5490	0	0	0	0	0	0	0	0	0	0	NA	NA
13803	Enc1	4743	21.9289	25.4132	25.6288	24.7661	25.8218	23.5558	33.6957	20.3046	26.9954	22.0005	0.0444651	0.821555
13804	Endog	1032	13.1348	12.0108	9.58701	12.5603	12.76	12.1498	12.537	17.8814	9.28088	9.40042	-0.067459	0.799403
13805	Eng	3572	27.3393	21.5125	20.4947	19.2608	21.3739	13.8677	14.7458	10.0543	21.4406	24.3472	0.216149	0.397995
13806	Eno1	3304	26.7399	30.5185	32.1881	33.2427	33.4201	39.5428	40.0473	28.537	28.2471	28.5113	0.0753941	0.634761
13807	Eno2	2631	4.47824	2.94277	4.9298	3.01726	4.29397	2.26519	2.49911	2.32579	3.27353	5.40714	0.0327728	0.96154
13808	Eno3	1555	5.3918	5.98421	4.519	6.88077	4.90519	5.10185	4.81946	8.98286	4.41662	5.66557	-0.183882	0.62465
13809	Enpep	4444	0.797876	0.883378	0.833889	0.880216	0.599112	0.801158	0.525004	0.418131	0.952313	0.802232	0.19123	0.62462
13813	Eomes	4178	0.51274	0.243605	0.334709	0.486486	0.421967	0.592811	0.194604	0.184035	0.213251	0.377424	NA	NA
13819	Epas1	5352	36.1828	32.0978	30.1004	24.6923	36.6783	26.5155	28.6528	22.795	38.2195	37.9885	-0.135244	0.542718
13821	Epb41l1	10257	17.9003	18.6372	18.576	19.8946	17.5528	18.3631	19.3381	20.3619	18.0677	17.2486	-0.0164711	0.917192
13822	Epb41l2	4986	17.46	15.0545	16.4284	14.4908	16.4309	10.6101	13.4921	6.252	11.548	16.2875	0.445058	0.0735301
13823	Epb41l3	6757	0.890988	1.27495	1.11757	0.544854	1.16079	0.618549	0.669652	0.403017	1.0219	1.91262	-0.255674	0.61311
13824	Epb41l4a	4546	12.4552	13.601	13.7581	13.1095	13.2488	14.1313	14.3936	15.5818	14.544	13.528	-0.169353	0.248365
13828	Epb42	4336	0.0851822	0.0335326	0.0645026	0.035378	0.0331911	0.0803263	0.0163055	0.00738872	0.0171234	0.0079059	NA	NA
13829	Dmtn	3275	3.10141	3.04114	2.43388	3.11482	3.03213	2.25697	2.63373	3.72711	2.53914	2.94127	-0.0973863	0.800196
13830	Stom	2816	20.1595	18.2651	17.5919	15.2255	22.9086	13.5915	14.2355	11.7069	20.7238	31.7236	-0.298577	0.249984
13831	Epc1	4382	11.8172	12.3349	10.8344	11.8235	11.4128	11.9225	12.7703	11.8587	11.0303	12.2585	-0.0326466	0.820357
13835	Epha1	3817	14.1857	17.2462	13.7936	16.6179	15.7603	15.9076	14.8273	16.9546	16.2421	15.0609	-0.0894387	0.587221
13836	Epha2	3907	18.1981	19.7517	18.3884	15.4891	21.2541	13.372	17.7249	10.9634	22.8518	23.3213	-0.123202	0.621308
13837	Epha3	4612	0.160169	0.0394074	0.0909637	0.0498913	0.0936143	0.0671282	0.0766485	0.0277862	0.112691	0.0817606	NA	NA
13838	Epha4	8025	5.85437	7.61412	6.89188	5.7011	6.08843	7.17567	6.95553	5.04216	6.68455	5.45917	0.14981	0.409275
13839	Epha5	11901	0.00620704	0.0183259	0.0176256	0.0225568	0.0120928	0.0130071	0.0118815	0.032304	0	0.0115217	NA	NA
13840	Epha6	5095	0	0	0	0	0.0141233	0	0	0	0.0291451	0.0134563	NA	NA
13841	Epha7	9772	0.136068	0.193427	0.160992	0.125583	0.169365	0.118807	0.122995	0.085241	0.136763	0.238543	NA	NA
13842	Epha8	4713	0	0.0154252	0.051925	0	0	0.0164224	0	0	0	0.0363675	NA	NA
13844	Ephb2	6348	11.8055	9.96344	8.47024	6.85681	9.44253	4.54176	8.96566	3.79019	7.51476	10.7732	0.300489	0.332114
13845	Ephb3	6158	18.7854	19.6799	18.2069	20.271	17.2826	14.2845	19.9369	18.1258	16.4578	14.2843	0.208862	0.369185
13846	Ephb4	4639	26.5607	26.4922	21.9303	22.0641	22.2979	16.8846	22.213	18.0043	22.0468	24.7327	0.135864	0.464891
13848	Ephb6	3760	25.4223	29.8916	26.5457	31.557	24.4773	26.8323	32.1161	31.7478	22.5703	18.1155	0.202711	0.373281
13849	Ephx1	1665	107.367	107.433	99.2119	103.994	113.707	120.236	89.7664	141.234	104.793	96.9722	-0.157634	0.383378
13850	Ephx2	2115	6.96788	7.26988	6.77719	4.73253	7.38295	5.12333	5.14794	4.13534	6.82792	6.95324	0.0733075	0.831452
13852	Stx2	3248	7.32332	5.95378	6.83493	6.2342	7.24456	4.5753	5.18065	3.2649	4.80045	7.05019	0.352629	0.175074
13853	Epm2a	3176	0.5931	0.778261	0.61643	0.47092	0.441809	0.292439	0.556522	0.756553	0.479239	0.507292	NA	NA
13854	Epn1	2496	124.36	117.538	98.9284	119.305	107.822	97.7409	106.377	146.813	115.565	99.3927	-0.095468	0.66142
13855	Epn2	4453	11.8112	12.7668	12.4045	11.4283	11.4086	10.8285	11.2013	15.0223	11.9966	12.8175	-0.163873	0.271716
13856	Epo	842	0	0	0	0	0	0	0	0	0	0	NA	NA
13857	Epor	1897	0.603577	0.900591	0.589738	0.444752	0.663821	0.142802	0.447236	0.472878	0.371822	0.415624	NA	NA
13858	Eps15	5410	13.3539	12.8399	15.8065	14.5956	14.3783	15.3582	13.454	11.5951	12.3173	14.447	0.112	0.502457
13859	Eps15l1	6386	12.811	13.3023	14.4747	14.9231	13.0203	14.7198	13.5124	13.6056	13.8472	13.0442	0.00640136	0.967237
13860	Eps8	4933	29.7322	34.6693	32.813	29.7827	32.3907	33.7335	31.7959	26.4392	32.8565	29.902	0.0595974	0.736218
13861	Epx	2691	0.603917	0.0270155	0.363765	0.0142511	0.280773	0.67591	0.0131365	3.54782	0.855317	1.19744	-2.87815	0.00629074
13863	Lcn5	1041	0	0	0	0	0	0.0371752	0	0	0	0	NA	NA
13864	Nr2f6	2284	132.523	122.13	95.8349	107.46	95.0831	79.7879	123.401	158.56	118.587	101.174	-0.16485	0.559901
13865	Nr2f1	2430	8.87656	7.13525	6.43098	5.01861	6.87009	3.43995	5.38256	2.70275	5.31645	6.91242	0.431276	0.215829
13866	Erbb2	4998	46.8671	53.455	39.9058	47.0587	42.0908	42.3696	47.3106	53.2484	47.4925	41.1387	-0.0443208	0.81652
13867	Erbb3	4020	37.3117	40.7529	36.0301	37.8156	36.6593	37.2169	39.0084	33.9183	36.6895	39.2855	0.0192348	0.907908
13869	Erbb4	4305	0.0171591	0.0506612	0.0324835	0.0712656	0.0501451	0.0359577	0.0821145	0.0446516	0.0431167	0.0159257	0.264006	0.909665
13870	Ercc1	1487	11.7487	12.1735	11.3321	13.7977	12.848	10.5922	12.3857	13.4441	11.4092	12.4948	-0.0530461	0.786459
13871	Ercc2	3547	19.5452	20.8545	17.3668	20.4129	16.2398	16.0929	19.2947	24.3962	21.6022	19.0777	-0.180541	0.326961
13872	Ercc3	2800	18.9556	19.4989	20.2895	21.3663	20.8936	20.4831	19.3922	19.6115	18.5087	17.5807	0.076922	0.589935
13874	Ereg	4136	0.0982314	0.263656	0.135243	0.166899	0.156582	0.0654971	0.205127	0.0852061	0.673178	0.571886	NA	NA
13875	Erf	3503	26.0327	24.8521	21.2377	23.1982	21.9387	17.3667	22.2415	26.5501	24.8621	26.0305	-0.144927	0.498839
13876	Erg	2406	3.00884	2.11509	2.36847	2.13586	2.01878	1.72105	1.9688	1.09188	2.49959	2.89228	0.121479	0.736119
13877	Erh	812	65.1821	80.1746	91.8356	80.9029	89.5933	106.852	83.021	84.7889	77.2187	76.0323	-0.0308774	0.837239
13884	Ces1c	2295	0.128749	0.031677	0.0913997	0	0.0627087	0.033725	0.0616127	0.0558388	0.0323516	0.0896209	NA	NA
13885	Esd	1751	43.3264	44.0511	48.2777	46.8914	51.6365	50.9657	45.1216	40.6552	37.9928	44.9496	0.115076	0.447226
13897	Ces1e	2073	4.50774	3.99791	3.52471	2.70095	3.93983	4.10703	3.17181	10.9264	4.4054	4.77902	-0.88227	0.0121757
13909	Ces3b	2065	0	0	0	0	0	0	0	0	0	0	NA	NA
13924	Ptprv	6083	0.783267	1.0995	1.10921	0.731313	1.17111	0.528038	0.924001	0.210669	0.671311	0.653703	0.820872	0.0584755
13929	Amz2	5121	8.00583	7.43881	7.41398	7.81823	7.7354	8.15401	7.48976	8.02658	6.58959	6.82788	0.0719366	0.644347
13972	Gnb1l	4591	2.40548	2.80281	2.41395	2.4308	2.53131	2.12421	2.20987	2.81226	2.15092	2.08323	0.0677675	0.796063
13982	Esr1	6345	10.4547	10.0655	9.11339	6.6485	6.21483	4.83057	7.76648	3.65061	6.28964	9.87609	0.423522	0.124828
13983	Esr2	3362	1.59297	1.2758	1.20625	1.76806	1.2521	2.19857	1.17764	3.19231	1.01587	1.05022	-0.282197	0.483733
13984	Esx1	1600	0	0	0	0	0	0	0	0	0	0	NA	NA
13990	Smarcad1	5464	5.15089	5.07588	5.89285	5.86757	5.30073	6.53726	5.5898	4.8197	5.21795	5.43937	0.0574589	0.766209
13992	Khdrbs3	3162	5.24472	4.64426	4.65475	5.009	3.89148	5.92363	5.47807	6.33252	5.70589	4.68341	-0.219158	0.321642
13996	Etohd2	3135	0.883612	1.12469	1.27129	1.19881	1.13618	1.20974	1.25164	1.49202	0.982855	1.30122	-0.201576	0.483028
13998	Fgd6	8044	6.30889	6.30827	6.63222	7.37533	5.12582	6.05701	6.81166	5.24532	7.04719	6.99748	0.0139905	0.961689
13999	Gm14288	17413	1.00753	1.23579	1.55799	1.05493	0.843018	1.29569	1.55709	1.09104	1.22373	1.42333	-0.073707	0.768119
14000	Drosha	5698	13.1975	12.7905	13.7314	12.8349	13.1086	12.4425	13.1773	11.1383	12.1052	12.5978	0.104263	0.442749
14004	Chchd2	910	164.3	164.89	164.391	170.888	182.861	194.22	195.009	219.545	163.955	164.356	-0.165576	0.297876
14007	Celf2	14325	3.65096	3.78084	4.58573	5.28464	4.2748	5.52193	4.29633	4.5557	4.06091	4.01788	0.00483597	0.983405
14008	Etv2	1048	0	0.0346845	0	0	0	0	0	0.0305701	0	0	NA	NA
14009	Etv1	4220	1.03278	0.990564	0.927859	0.581608	0.622387	0.788661	0.745539	0.637713	0.598199	0.844815	0.319451	0.423863
14011	Etv6	5689	30.2868	34.439	33.209	35.3028	28.4785	33.271	34.9402	29.0021	29.4365	29.1642	0.156415	0.32377
14012	Mpzl2	3216	32.0884	38.0448	37.5694	37.2646	43.788	47.3875	39.6262	34.1992	34.8726	31.2101	0.0827576	0.589863
14013	Mecom	8917	6.92143	8.70315	7.50019	6.00815	7.63401	7.37793	6.29542	8.1953	7.10247	8.47293	-0.152596	0.519598
14017	Evi2a	2296	3.45863	2.92885	3.76098	3.37398	3.90192	3.06764	1.87837	1.85583	1.8109	1.9708	0.814546	0.0260527
14020	Evi5	6482	5.47586	5.38904	6.80115	5.49629	5.61723	5.7076	6.54979	5.00184	5.88753	6.36205	-0.0248405	0.890852
14025	Bcl11a	11168	1.71975	2.11561	1.49007	1.23277	1.70746	1.594	1.33577	1.74416	1.53573	1.93684	-0.114115	0.689117
14026	Evl	2807	13.3687	10.8258	13.2643	17.2554	11.177	10.5331	14.1426	13.7874	9.01968	11.272	0.239034	0.270845
14027	Evpl	6398	21.4752	26.0036	22.7259	28.4836	26.1942	25.604	30.361	29.1432	25.5884	20.1779	-0.0493184	0.820047
14028	Evx1	2877	0.25676	0.265324	0.170124	0.319915	0.125058	0.188318	0.0737232	0.3118	0.18065	0.178728	NA	NA
14029	Evx2	1428	3.90559	5.3455	2.03201	2.52443	2.7967	2.24934	2.54978	2.28839	2.83366	3.93692	0.163131	0.761562
14030	Ewsr1	5597	50.4631	53.1115	55.4294	59.337	54.319	57.9074	52.3275	57.6354	47.9548	50.8044	0.0350072	0.826313
14038	Wfdc18	544	120.31	128.626	169.147	126.681	187.105	190.794	134.123	148.114	136.279	135.86	-0.0743314	0.790827
14042	Ext1	3462	29.8723	26.3433	29.4871	24.8576	29.1824	22.8485	25.7112	14.7694	23.2692	28.5666	0.280879	0.143549
14043	Ext2	4211	30.1549	27.7864	25.1057	24.671	25.5297	22.8741	24.9156	25.2815	26.2359	26.6685	0.0169291	0.918773
14048	Eya1	4441	0.864949	0.97401	0.787219	0.673561	0.510399	0.592561	0.612919	0.706975	0.652023	0.648394	0.271667	0.420861
14049	Eya2	2601	60.2519	66.1025	61.3319	64.4471	62.3306	58.5922	74.6964	67.2652	65.5264	55.1168	-0.0229787	0.897635
14050	Eya3	5197	11.556	10.4355	13.0303	13.0612	11.7	13.1505	12.2981	14.1416	11.9935	11.3255	-0.0862568	0.585025
14051	Eya4	4324	0.888353	0.571637	0.784264	0.514405	0.324511	0.357997	0.286138	0.125957	0.274735	0.523237	1.12958	0.0142211
14055	Ezh1	6070	13.3136	14.5278	14.1915	14.0068	13.1173	14.2238	14.606	13.7017	12.8312	12.4526	0.0764643	0.574276
14056	Ezh2	2822	7.85294	8.30806	10.0347	9.32245	9.1159	11.0942	8.7812	7.73123	7.02479	8.41815	0.167505	0.416637
14057	Sfxn1	2810	18.3229	19.5071	19.222	20.1029	21.0369	23.1646	18.04	21.4343	19.1034	19.3847	-0.0819959	0.581759
14058	F10	2233	0.430054	0.358122	0.720187	0.601094	0.386699	0.207968	0.506587	0.15782	0.232749	0.429843	0.907836	0.0521356
14060	F13b	2378	0	0.0305714	0.0294032	0	0	0	0	0	0.0312225	0	NA	NA
14061	F2	1988	0	0.0365688	0	0	0.0542944	0	0	0	0.0373476	0.0517303	NA	NA
14062	F2r	3296	20.6527	18.9246	18.2757	16.5919	19.1903	12.8098	16.7206	5.94871	17.8071	25.8868	0.131292	0.675013
14063	F2rl1	2757	12.8475	13.8964	14.0374	18.236	16.4823	22.7256	14.6556	16.2453	15.3638	14.2243	-0.0837387	0.69404
14064	F2rl2	2464	0.0899391	0.162274	0.113508	0.186768	0.321242	0.125647	0.143467	0.104018	0.0903982	0.166948	NA	NA
14065	F2rl3	1762	0.31443	0.185667	0.29762	0.217649	0.285873	0.26356	0.240751	0.327284	0.189621	0.369648	NA	NA
14066	F3	1876	19.6685	23.755	24.0586	22.2617	24.9514	23.9087	21.9903	15.8309	17.9285	20.0454	0.288047	0.0793508
14067	F5	7406	6.44342	7.24436	5.89125	5.06946	5.48966	4.31097	6.62042	3.01081	6.85226	5.65161	0.214412	0.493221
14068	F7	1859	0.139077	0.097766	0.37612	0.28881	0.154832	0.104087	0.304252	0.292973	0.319514	0.25816	NA	NA
14069	F8	7507	0.364085	0.309892	0.409819	0.250318	0.316321	0.195894	0.254285	0.162172	0.262095	0.365312	NA	NA
14070	F8a	2490	14.0027	12.9048	8.85944	11.4587	8.78526	8.53252	10.8322	15.2596	12.792	10.1739	-0.136188	0.612319
14071	F9	2733	0	0.0266004	0.102336	0.0280642	0	0	0	0.0234449	0.0271669	0	NA	NA
14073	Faah	5678	11.7934	10.1789	11.1753	12.4343	10.3983	11.9615	11.2874	19.4945	10.5918	11.1932	-0.297044	0.0972705
14077	Fabp3	640	0.403976	0.624755	0.655507	0.119843	0.112435	1.02795	0.165705	0.901054	1.33413	0.696312	-1.13254	0.121275
14079	Fabp2	645	0.229054	0.563556	0	0.297285	0.223126	0	0	0.198682	0.115112	0.212589	NA	NA
14080	Fabp1	492	5.25498	6.27987	4.40558	2.41635	3.65641	6.05662	3.44881	3.32096	3.09363	4.18049	0.348944	0.477734
14081	Acsl1	3919	22.6567	24.0134	23.1672	22.8298	24.7328	31.7969	18.1938	28.2525	24.7048	25.7865	-0.210998	0.336544
14082	Fadd	2871	12.5046	13.813	13.3704	11.8482	12.9705	13.2772	11.6111	14.1161	10.2668	10.1968	0.13147	0.479722
14083	Ptk2	5879	10.63	10.6161	11.3641	10.7502	10.5202	11.829	9.82521	9.80361	9.9518	10.7872	0.0578733	0.694216
14084	Faf1	4640	9.81484	11.1633	10.4957	10.604	11.6777	13.5531	10.8336	11.9036	10.169	10.0254	-0.0557217	0.735718
14085	Fah	1584	6.31905	6.17297	5.56188	4.21267	4.40653	4.25107	3.2583	4.10581	5.24979	5.2805	0.158493	0.683007
14086	Fscn1	2667	24.9419	15.5511	18.2208	16.6082	20.3571	8.82237	14.0235	4.80502	16.9401	24.0615	0.266262	0.4863
14087	Fanca	5246	5.66768	2.80623	4.26509	3.66977	3.14114	5.10484	2.48652	15.4813	5.00311	8.24	-1.23806	0.00098524
14088	Fancc	6365	2.8666	3.09527	2.86714	2.9764	2.84328	2.45025	2.99353	2.70796	2.61877	2.74671	0.101141	0.600332
14089	Fap	4251	1.32066	0.769571	1.01156	0.541281	0.998714	0.509802	0.365893	0.158266	0.742296	1.10477	0.412263	0.433006
14102	Fas	1801	5.41412	5.22737	4.46468	4.53554	5.77344	7.09096	4.82852	6.83087	5.07073	5.97663	-0.30694	0.241079
14103	Fasl	1937	0.419499	0.243956	0.28878	0.316777	0.538665	0.819141	0.31025	0.115778	0.172489	0.21237	NA	NA
14104	Fasn	9938	40.187	38.0685	38.7843	41.7418	37.1702	37.4884	34.2049	49.4586	48.3823	39.7542	-0.239899	0.172946
14105	Srsf10	5689	13.8806	15.4113	19.8	16.2459	17.3729	21.5367	20.3688	18.0602	18.7999	17.2334	-0.177919	0.335405
14106	Foxh1	1208	0.0611506	0	0.0578814	0	0	0	0	0.0530422	0	0	NA	NA
14107	Fat1	14776	50.3557	52.4675	54.9509	51.3476	30.2472	34.5796	53.9561	23.1977	38.0958	45.4878	0.517149	0.0284385
14109	Fau	815	417.479	389.674	367.749	438.646	439.784	382.626	432.792	458.274	370.187	422.632	-0.0771119	0.692476
14113	Fbl	1159	64.5008	67.6494	67.0853	66.5744	68.947	58.0658	70.6701	67.6961	60.4739	67.4656	-0.00421094	0.976185
14114	Fbln1	3795	155.565	107.343	99.3723	72.516	95.8969	35.5382	65.5215	24.4397	83.0412	118.331	0.496153	0.220251
14115	Fbln2	4554	119.402	72.611	80.4227	72.0848	93.8111	30.4565	59.2354	9.39175	80.5973	106.649	0.355558	0.494671
14118	Fbn1	14162	22.8881	13.1055	22.8988	17.1277	14.9714	6.73592	12.8701	1.66499	15.9404	26.1929	0.339045	0.567617
14119	Fbn2	10787	0.79095	0.38415	0.677364	0.341298	0.627058	0.279833	0.40964	0.175231	0.671093	1.12815	-0.297582	0.591031
14120	Fbp2	1294	21.122	26.0401	16.9398	10.9359	23.1334	14.6244	16.6097	11.4137	17.3855	18.7825	0.209446	0.514703
14121	Fbp1	1433	3.47957	3.80489	3.14717	8.29619	2.76183	4.72603	3.6263	4.78438	2.35746	2.22473	0.555203	0.238418
14123	Fbrs	2661	41.5154	38.6443	34.1984	42.3563	37.7774	32.0532	40.7173	45.4015	47.1682	37.9257	-0.181997	0.283597
14125	Fcer1a	1026	0	0.21257	0.272596	0.299024	0.210404	0.150875	0.068909	0.187354	0.0723655	0.200468	NA	NA
14126	Ms4a2	1010	0.0731386	0.071979	0.0692285	0	0	0.0766325	0.0700006	0.126881	0	0.0339406	NA	NA
14127	Fcer1g	658	56.3006	43.3099	50.6341	52.8038	48.7741	35.053	32.3418	27.9963	35.5438	47.9816	0.416444	0.086179
14128	Fcer2a	3091	0.943987	0.411591	0.531588	0.446649	0.535438	0.0751202	0.400278	0.0829181	0.156133	1.03139	0.434449	0.572507
14129	Fcgr1	2601	5.04111	4.59783	6.27701	6.35477	6.65358	4.59751	4.43068	1.92151	4.42456	5.78582	0.420392	0.352015
14130	Fcgr2b	3182	12.42	9.80131	10.921	11.5821	14.4165	7.40665	8.19878	2.44661	10.8151	15.384	0.187372	0.68582
14131	Fcgr3	1457	22.0292	17.8379	19.3638	20.3199	26.1262	12.6962	15.7948	7.87194	17.6318	23.7631	0.239245	0.451646
14132	Fcgrt	1900	61.9536	52.8788	43.0749	37.603	49.992	29.4523	36.3178	28.0581	42.2427	50.7705	0.245072	0.326699
14133	Fcna	1332	18.107	12.5804	8.53012	6.67954	16.1258	3.42833	6.92675	3.70403	15.3288	15.1841	-0.0243921	0.953184
14134	Fcnb	1210	0	0	0.0288929	0	0	0	0	0	0	0	NA	NA
14137	Fdft1	3697	21.3498	23.1448	22.3361	23.5679	23.3275	24.8924	16.9341	23.1117	18.145	18.9249	0.141638	0.400939
14148	Fdx1	3079	9.33271	10.0229	9.77619	11.3468	11.2296	12.0912	11.9748	14.2239	9.21155	9.35212	-0.139881	0.443791
14149	Fdxr	1866	7.75912	7.7335	6.46374	7.58364	6.8449	5.51664	7.61566	7.98362	4.91399	5.14383	0.269747	0.316861
14151	Fech	3338	17.0512	17.0748	14.8618	17.2103	18.0434	18.6425	13.7673	16.1147	14.0687	14.8293	0.111406	0.483028
14154	Fem1a	6816	11.0924	11.1139	10.4584	10.6002	11.0007	9.99849	11.9805	15.4782	13.4366	11.6932	-0.353418	0.0218747
14155	Fem1b	6491	9.1612	9.60394	10.7127	9.0631	10.0382	9.43191	12.1338	7.62562	11.387	12.0199	-0.139272	0.488328
14156	Fen1	2215	7.62045	8.45144	8.53886	8.05086	9.48614	8.26403	8.61813	9.56062	7.77666	9.11553	-0.142107	0.489156
14158	Fer	4551	4.60977	5.31942	5.18529	4.71894	4.08728	4.43883	4.55181	3.94925	4.38859	4.99398	0.124142	0.540662
14159	Fes	2811	28.4863	25.2416	25.9436	23.6975	25.138	16.5756	23.8938	20.2186	20.1531	23.524	0.248375	0.20818
14160	Lgr5	8284	0.401273	0.552876	0.426243	0.37498	0.343113	0.280295	0.260305	0.1779	0.394359	0.537952	0.207518	0.72539
14161	Fga	3360	0	0	0.0208098	0	0	0	0.0210418	0	0.0220973	0	NA	NA
14163	Fgd1	3503	4.4284	4.21292	4.46112	4.0616	3.68727	3.06016	3.76411	3.45709	3.09451	4.11986	0.23954	0.302275
14164	Fgf1	4335	23.3538	25.7842	22.815	23.2753	25.9365	32.8878	23.8278	33.2643	26.1192	23.6599	-0.246714	0.155427
14165	Fgf10	4572	0.630124	0.36572	0.321158	0.545218	0.653164	0.237004	0.432987	0.469491	1.79447	1.64202	-1.51903	0.0185551
14166	Fgf11	1500	5.73723	4.26499	3.49604	3.04242	3.6219	2.55416	3.5586	3.39597	3.91034	5.00488	-0.0160683	0.958264
14167	Fgf12	4987	0.111094	0.109332	0.0560824	0.0922794	0.086575	0.0853607	0.0567079	0.301937	0.193545	0.137477	NA	NA
14168	Fgf13	3215	1.10288	0.994944	1.52238	1.47912	1.57793	0.962972	1.57235	1.06626	0.7621	1.31149	0.250663	0.443407
14169	Fgf14	3482	0.509155	0.396691	0.351411	0.396494	0.351318	0.366767	0.48731	0.294428	0.223893	0.206743	NA	NA
14170	Fgf15	1807	0	0	0	0	0	0	0	0	0	0	NA	NA
14171	Fgf17	1687	0.0218939	0.172374	0.331575	0.113663	0.0639818	0.114699	0.188591	0.094954	0.0660169	0.203201	NA	NA
14172	Fgf18	1085	2.11057	3.41718	2.41662	2.54487	2.42071	1.17703	1.5313	0.50197	2.32663	2.18002	0.60878	0.240514
14173	Fgf2	890	10.624	8.33177	6.28501	5.86019	5.82134	2.7394	7.50697	0.935927	7.84182	11.2854	0.180794	0.757689
14174	Fgf3	1194	0	0	0	0	0	0	0	0	0	0	NA	NA
14175	Fgf4	3030	0	0	0.0461523	0	0	0	0	0.0211469	0	0	NA	NA
14176	Fgf5	2501	0	0	0	0.0306676	0.0719294	0	0	0	0	0.054826	NA	NA
14177	Fgf6	1232	0	0	0	0	0	0	0	0	0	0	NA	NA
14178	Fgf7	3144	1.71517	1.7111	1.5234	1.51252	1.831	1.39091	1.14686	0.815203	1.0627	1.41743	0.523182	0.219529
14179	Fgf8	1319	0	0	0	0	0	0	0	0	0	0	NA	NA
14180	Fgf9	4391	4.19735	4.74338	3.65448	3.09174	3.44141	2.15927	4.22658	0.831764	2.02061	1.49892	1.39763	6.64333e-05
14181	Fgfbp1	1159	7.07469	9.0011	5.79154	5.52581	10.9272	15.226	5.18512	8.23742	10.6021	9.40555	-0.491849	0.337294
14182	Fgfr1	5195	35.6623	30.0171	25.6129	22.375	25.0157	14.273	22.925	18.3838	27.5407	32.5577	0.0877416	0.730061
14183	Fgfr2	5942	20.1085	24.1024	21.7046	18.7489	18.5163	18.1253	20.8401	22.9417	15.4942	16.3035	0.185998	0.497158
14184	Fgfr3	4395	20.2953	33.3141	19.0035	17.1461	21.7594	15.5854	23.3577	25.7976	24.4111	20.1858	-0.0956004	0.740044
14186	Fgfr4	3229	1.71578	1.59852	0.476388	0.261287	1.11425	0.503368	0.317485	0.178592	1.06921	1.3695	0.186121	0.843849
14187	Akr1b8	1304	25.0954	26.3143	24.9334	29.9093	28.7226	22.08	21.0096	15.5274	20.8677	29.6532	0.235348	0.304661
14190	Fgl2	3769	12.181	11.8914	12.7913	11.4368	11.4457	11.0893	13.2528	8.44076	10.7362	14.0249	0.0913998	0.655684
14191	Fgr	3342	3.37079	2.39284	4.17391	2.70812	2.33617	1.58642	2.46458	1.49547	1.34409	2.75922	0.727903	0.045774
14194	Fh1	1632	34.5587	37.9976	40.0159	41.0756	40.0135	43.7028	36.0001	42.9719	34.5986	32.5576	0.0340081	0.825152
14198	Fhit	1143	1.45413	0.858647	1.00936	1.40918	2.04606	1.59132	0.927829	1.6257	1.29916	0.839755	-0.113815	0.795119
14199	Fhl1	3433	33.32	34.6341	29.227	26.0059	26.3791	18.6677	22.4788	27.922	27.5426	35.0988	-0.00155345	0.989059
14200	Fhl2	1674	25.7927	24.7106	25.1447	24.5356	26.4578	20.1357	26.84	17.5689	22.7531	23.8567	0.193378	0.382694
14201	Fhl3	1685	6.6198	6.73057	4.46082	5.64436	4.65486	2.50341	3.65042	2.62384	4.47245	8.28009	0.160872	0.672109
14202	Fhl4	2670	0.110667	0.027228	0.0654689	0.0287264	0.0539013	0.0579767	0.105918	0.0239981	0	0.0513558	NA	NA
14204	Il4i1	3694	0.919875	0.629767	0.653023	0.487937	0.564913	0.722864	0.803851	1.38766	0.532633	0.937271	-0.521386	0.183265
14205	Vegfd	1876	8.32809	4.66962	5.72113	3.94537	7.0002	1.60904	3.78753	1.75899	5.08568	7.6198	0.200105	0.707795
14208	Ppm1g	2165	54.7627	58.2933	65.1248	63.8041	64.2971	70.1416	59.6465	66.9902	57.6658	56.6847	-0.0309545	0.837077
14211	Smc2	6550	1.85521	1.70925	2.35916	2.13119	2.15325	2.12108	2.02927	1.34019	1.84201	2.44932	0.0646227	0.834455
14218	Sh3pxd2a	11049	31.2221	31.5528	32.2962	32.7651	34.4714	32.612	39.7655	23.5968	33.0648	32.949	0.061623	0.734663
14219	Ctgf	2402	136.623	107.747	87.9977	111.84	128.458	67.007	101.312	28.8898	117.553	129.47	0.233357	0.510909
14221	Fjx1	2427	5.52427	6.70973	4.40786	5.59366	3.91367	3.68338	5.30182	4.54095	5.17007	6.46899	0.0111295	0.981247
14225	Fkbp1a	3453	37.6517	33.7282	35.3856	34.7514	38.4069	30.9551	34.0911	28.6788	32.4683	39.6111	0.0425482	0.803782
14226	Fkbp1b	1025	3.74755	3.0498	2.93326	2.88091	3.72077	2.49187	2.34519	2.75054	2.82501	3.67883	0.00190383	1
14227	Fkbp2	665	68.6491	66.8501	70.4991	76.0075	80.9936	91.2492	95.7913	114.66	86.0819	80.9832	-0.443043	0.00824417
14228	Fkbp4	2167	124.474	122.434	125.628	123.243	128.06	127.474	167.828	179.747	155.244	130.587	-0.354539	0.0422545
14229	Fkbp5	4021	38.4322	29.5333	42.8463	36.757	65.3368	73.9149	42.9373	63.8678	62.6604	51.6374	-0.718769	0.00548902
14230	Fkbp10	2603	20.8016	17.0226	16.7348	14.7624	17.8444	8.75681	10.7151	4.99701	13.62	21.8085	0.326841	0.357261
14231	Fkbp7	1233	9.97514	9.0505	9.44186	8.52217	10.9426	5.74371	6.36477	3.53374	8.21956	10.8428	0.258894	0.469922
14232	Fkbp8	3185	89.6993	89.2472	77.3958	87.765	82.6672	76.6455	83.6309	113.695	83.4784	81.8952	-0.140248	0.483679
14233	Foxi1	2354	2.94978	0.525012	1.06931	0.228079	1.25331	2.2687	0.540616	14.1542	2.58635	6.61135	-2.69882	0.000241449
14234	Foxc2	2724	1.05761	0.560453	0.872726	0.478668	0.739659	0.31255	0.674822	0.164657	0.981238	0.755066	0.193039	0.730361
14235	Foxm1	4365	1.92079	1.82372	2.13046	2.44244	2.08539	2.08347	1.51443	1.68812	1.68395	2.53664	0.0442705	0.89254
14236	Foxn2	7288	3.34483	3.01249	3.58334	2.57314	3.0756	3.32407	3.32258	2.40457	3.26512	3.79582	-0.0461766	0.828341
14237	Foxd4	2345	0	0	0.029817	0.0327077	0.0306858	0	0.0301495	0	0	0	NA	NA
14238	Foxf2	2366	0.64004	0.52235	0.339852	0.259339	0.380168	0.294417	0.388465	0.135408	0.470712	0.536077	0.179527	0.813935
14239	Foxs1	1311	2.14116	1.10906	1.70669	1.46262	1.64664	0.767494	1.34822	0.586499	1.58575	1.88265	0.214415	0.68412
14240	Foxb2	1515	0	0	0	0	0	0	0	0	0	0	NA	NA
14241	Foxl1	2960	0.324429	0.171923	0.0944875	0.181384	0.170171	0.0522965	0.143312	0.0541174	0.100334	0.185297	NA	NA
14245	Lpin1	5747	9.59526	8.31096	8.88153	7.14679	8.82105	9.78428	6.32332	15.7205	9.32125	11.0708	-0.529479	0.00529055
14247	Fli1	3087	4.72605	3.42652	4.73387	3.39148	4.46388	2.92095	4.09958	1.80581	4.05268	4.36412	0.219685	0.493207
14248	Flii	4012	79.2187	81.5596	79.0966	82.6642	85.0065	80.3023	78.8685	82.3536	83.6019	74.8315	-0.0256314	0.867887
14251	Flot1	1694	64.4291	60.9829	57.6619	66.2858	61.9971	55.2621	54.8201	62.0135	49.7902	62.0035	0.0763809	0.693254
14252	Flot2	2791	43.0092	43.7078	41.474	45.22	45.0673	42.7898	37.4528	44.3428	39.97	39.6965	0.0378004	0.823569
14254	Flt1	7435	2.34476	2.18536	2.53915	2.32626	2.30344	2.14968	2.50566	1.2927	2.83607	3.3427	-0.12301	0.655046
14255	Flt3	3657	1.22208	0.546682	0.927306	0.859908	1.03303	0.709013	0.599321	0.376705	0.507568	0.449942	0.968586	0.0270534
14256	Flt3l	1468	8.15186	6.83408	7.35883	6.53096	8.13696	6.93321	5.56261	6.56899	6.17039	5.74447	0.198909	0.444887
14257	Flt4	5839	4.57339	3.94683	4.95756	4.03267	3.8943	2.98249	4.34084	2.67208	3.59219	4.87282	0.203297	0.409023
14260	Fmn1	13947	4.17627	4.63913	4.45433	4.27575	2.81961	3.68209	4.7448	2.21899	3.99796	3.91294	0.339434	0.116568
14261	Fmo1	2480	5.55514	6.77154	4.52511	3.92776	5.15024	4.32248	2.97912	5.15442	4.1764	3.33124	0.272034	0.399851
14262	Fmo3	2376	5.51849	8.07764	6.31229	3.97056	6.67794	16.7111	4.67171	11.7039	10.4371	1.50047	-0.430331	0.422057
14263	Fmo5	5319	2.10402	2.28251	2.10985	1.76644	2.13074	2.3064	1.91406	3.34891	1.8984	1.7981	-0.210889	0.406962
14264	Fmod	2859	22.0654	30.7171	19.0148	20.1474	17.0772	22.6999	17.4093	16.8312	22.9571	17.5177	0.232541	0.313668
14265	Fmr1	7705	4.87513	5.07618	6.2661	4.69853	5.96772	6.40386	6.5608	4.82745	4.95301	5.93059	-0.0360475	0.840333
14266	Aff2	7153	0.0929442	0.101634	0.1173	0.107227	0.0553293	0.0649229	0.0790724	0	0.114178	0.148564	NA	NA
14268	Fn1	10379	132.648	82.8061	109.274	102.073	112.95	34.639	64.1986	29.3674	96.906	165.356	0.097363	0.840362
14269	Fnbp1	5648	17.4735	15.8192	16.5517	14.7275	14.5878	11.6208	14.9963	12.5756	15.7749	17.4677	0.0468361	0.802816
14270	Srgap2	10835	7.06997	6.88743	8.39888	7.08949	6.27933	6.39692	7.31802	5.5441	6.69491	6.78006	0.180706	0.234317
14272	Fnta	1881	27.2938	26.6871	27.5631	27.0548	31.2737	27.2192	30.5768	28.3245	27.0976	28.7398	-0.0788787	0.580685
14275	Folr1	1340	3.16979	5.2354	2.34809	4.55046	1.98691	3.11906	2.42704	3.46674	6.09491	4.83501	-0.364965	0.545579
14276	Folr2	1320	10.2131	7.02204	8.34282	7.11795	6.43263	3.78199	3.37435	4.90271	8.15592	6.64824	0.282025	0.513188
14281	Fos	2093	31.4821	49.5137	40.673	16.1974	66.3026	23.2234	22.531	6.29116	21.8697	19.1791	1.08375	0.0152237
14282	Fosb	3776	0.762958	1.52098	0.953633	0.751558	4.49739	0.942889	1.16087	0.670276	3.16572	3.26822	-1.29154	0.015764
14283	Fosl1	1705	0.0216627	0.0426386	0.102523	0.134955	0.253225	0.0680928	0.497599	0.0751613	0.609653	1.16612	-3.03927	0.00150541
14284	Fosl2	6167	97.7067	100.59	92.4208	86.0212	104.816	78.3527	99.7455	63.9243	105.447	108.754	-0.0133925	0.945255
14287	Fpgs	2263	34.8295	36.2209	35.3466	41.7221	39.4769	42.7866	35.5534	63.268	42.0121	33.2499	-0.346323	0.0786505
14289	Fpr2	1296	0.74098	0.617042	1.18693	0.532636	0.582995	0.0597213	0.600082	0.197762	0.572894	0.476111	0.850138	0.17254
14290	Fpr-rs3	1032	0	0	0	0	0	0	0	0	0	0	NA	NA
14291	Fpr-rs4	972	0	0	0	0	0	0	0	0	0	0	NA	NA
14293	Fpr1	1323	0.446682	0.49455	1.3741	0.347844	0.380731	0.497272	0.534396	0.0484316	0.392841	0.673681	0.79699	0.242357
14294	Fpr3	1296	0	0	0	0	0	0	0	0	0	0	NA	NA
14296	Frat1	2614	4.87474	4.33857	3.16971	3.7851	3.23454	2.93133	3.44848	4.58379	4.18953	3.92108	-0.093366	0.776083
14297	Fxn	1138	6.55612	7.28265	6.78932	6.26807	6.16514	7.88951	6.3059	9.26216	5.7088	7.10903	-0.158804	0.530254
14299	Ncs1	4035	4.76905	3.69349	3.95091	3.61163	4.81505	2.93483	4.22276	1.90558	3.93776	5.81953	0.00856377	0.990132
14300	Frg1	1088	24.4762	28.5316	31.7792	29.3616	30.9195	34.9647	28.1698	30.7713	25.0788	24.1031	0.0663106	0.736565
14302	Frk	5207	15.7046	19.3649	19.7798	17.8676	18.221	22.7797	22.7839	16.7355	19.2854	17.4922	-0.0082704	0.963915
14308	Fshb	1594	0	0	0	0	0	0	0	0	0	0	NA	NA
14309	Fshr	2360	0	0	0	0	0	0	0	0	0	0	NA	NA
14311	Cidec	1718	2.10689	10.9598	3.37801	3.66086	3.81152	0.901034	1.8313	2.44291	11.9063	5.10808	-0.419896	0.62143
14312	Brd2	4903	83.9041	83.0112	77.1938	87.5092	76.9702	72.521	81.5876	91.0484	80.4179	78.516	-0.0375896	0.82032
14313	Fst	2640	11.3323	9.33518	8.66064	9.04997	11.298	6.50854	8.04755	3.38578	14.0338	18.802	-0.37032	0.356349
14314	Fstl1	3609	117.304	81.8239	101.859	79.5368	102.684	47.5888	68.0755	17.6832	75.7797	119.491	0.384028	0.33965
14317	Ftcd	2710	0.0681457	0.0134131	0.025801	0.0849073	0.0398293	0	0	0.0236439	0	0.0252989	NA	NA
14319	Fth1	1201	752.662	726.746	684.74	653.766	742.799	688.631	564.516	725.632	681.886	715.17	-0.0364695	0.828108
14325	Ftl1	991	934.593	891.055	830.865	856.427	942.428	789.218	824.079	1007.45	837.545	881.006	-0.0779702	0.68201
14337	Ftl2-ps	957	3.08756	3.91221	2.70331	1.60292	1.61662	2.02191	1.92081	3.41465	3.49124	3.43874	-0.315667	0.490532
14339	Aktip	2427	24.0146	22.5705	22.8172	23.4175	25.3499	33.0069	24.0475	43.8519	25.1926	26.2714	-0.478786	0.00608989
14343	Fut1	2578	0.200578	0.183298	0.271221	0.178509	0.251212	0.0600457	0.219397	0.223691	0.0576005	0.505291	NA	NA
14344	Fut2	2865	25.8352	30.7162	35.0214	54.7739	31.9856	47.682	39.4961	47.7711	29.5952	21.7047	0.117019	0.652996
14345	Fut4	3664	23.9715	17.1628	20.2091	15.3232	35.0462	26.6798	14.665	18.4845	22.5335	21.5092	-0.151475	0.580262
14346	Fut4-ps1	2495	0	0	0	0	0	0	0	0	0	0.0549579	NA	NA
14347	Fut7	2072	0.267386	0.175431	0.269964	0.351663	0.277831	0.056032	0.136488	0.201007	0.0179168	0.281255	NA	NA
14348	Fut9	12111	2.0616	3.31049	2.76831	1.52943	1.95774	1.61687	3.06772	1.46551	1.82384	2.25023	0.352738	0.317629
14349	Fv1	1380	3.66673	3.7403	4.02804	2.9735	2.6854	3.28104	3.53503	2.94838	4.14277	3.6764	-0.028135	0.9152
14356	Timm10b	4809	5.67581	5.10963	5.56138	5.86132	5.70848	5.57677	5.57195	6.48211	5.07177	5.41751	-0.056762	0.750587
14357	Dtx1	4006	1.84398	1.53346	1.57959	1.45511	1.3921	1.25585	1.46484	1.92737	1.18617	1.69432	-0.0259225	0.938972
14359	Fxr1	2325	23.6384	26.6562	27.8931	25.7974	28.1952	30.0774	29.6638	25.5611	26.1541	26.9817	-0.0467402	0.759562
14360	Fyn	3685	6.26441	4.41914	5.83464	6.29623	6.00465	4.93588	5.29535	4.46004	4.5334	6.37226	0.123543	0.588114
14362	Fzd1	4378	76.0972	61.2659	50.7956	48.4584	55.5959	33.0952	52.4683	24.5148	46.0355	63.5331	0.371723	0.170389
14365	Fzd3	12742	1.59427	1.40924	1.90139	1.79379	1.49089	1.74333	2.27216	1.42562	1.50918	1.31556	0.207431	0.356868
14366	Fzd4	3685	12.3985	13.4054	14.506	15.4336	10.1249	15.7318	15.7901	10.8067	12.7338	9.22815	0.316057	0.103559
14367	Fzd5	6914	13.478	12.4547	11.9939	10.8549	11.8387	12.3308	13.5951	7.98852	13.5951	12.8959	0.0501928	0.813965
14368	Fzd6	4138	17.325	20.8627	19.8796	22.78	19.5372	24.3157	19.8279	23.1803	15.8165	15.7897	0.116363	0.512032
14369	Fzd7	4809	13.264	14.2329	13.0129	12.4563	10.4144	8.61865	15.1722	7.8678	10.8769	13.0377	0.286934	0.205626
14370	Fzd8	3346	8.22372	8.75601	7.33479	7.14044	6.11838	6.26871	9.0119	9.19187	7.25606	6.53635	0.00930151	0.976154
14371	Fzd9	2110	0.0350095	0.0344544	0.0662756	0	0.0682068	0.0733638	0.0670148	0.242938	0.140753	0.324929	NA	NA
14373	G0s2	843	8.67512	5.26053	5.59864	3.63936	7.08485	6.79421	4.02566	23.6006	4.57989	9.96275	-1.14295	0.00836671
14375	Xrcc6	3295	10.279	11.8591	13.2202	12.0578	11.6072	12.2499	10.6319	11.1718	9.2837	9.46731	0.216549	0.15918
14376	Ganab	6430	52.1283	56.2539	56.2628	54.6141	53.2133	55.3047	55.0981	54.9271	55.183	50.9775	-0.00303276	0.980404
14377	G6pc	2245	0	0.0323825	0	0	0	0	0	0	0	0	NA	NA
14378	G6pc2	2012	0	0	0	0	0	0.0769372	0	0	0	0	NA	NA
14380	G6pd2	1635	0.0903608	0.0444641	0	0.0469111	0	0.0473388	0	0	0	0	NA	NA
14381	G6pdx	2616	45.4487	57.317	52.7346	54.3875	57.1182	56.3331	47.3229	60.7194	56.2245	47.135	-0.0926902	0.555966
14385	Slc37a4	2454	12.7481	13.0645	11.9241	12.5957	12.1543	13.1679	10.026	12.8202	10.9525	11.3848	0.0724097	0.68441
14387	Gaa	4234	79.1738	73.9608	64.8097	64.8432	66.3073	55.7641	58.6444	70.8321	72.1164	67.6856	-0.0200381	0.916757
14388	Gab1	4949	21.2848	24.5096	19.8431	22.968	18.8874	23.2322	22.9573	21.3497	19.1881	18.5219	0.139231	0.401318
14389	Gab2	6008	10.617	11.0173	9.9679	11.0619	10.2045	9.93251	8.83757	7.63077	8.99046	10.7153	0.193654	0.253415
14390	Gabpa	5085	8.04798	8.99978	9.32965	7.85096	8.243	9.82516	8.7107	6.91783	9.12574	8.70988	0.0170286	0.934043
14391	Gabpb1	5531	3.99333	4.39005	5.18306	5.50528	4.8267	5.26161	5.70743	3.99672	4.65135	4.62355	0.0718637	0.718011
14394	Gabra1	4147	0.24938	0.613566	0.151745	0.0184952	0.0867594	0.223966	0.153438	0.0618037	0.196942	0.247986	NA	NA
14395	Gabra2	3293	0	0	0	0	0	0	0	0.00972897	0	0	NA	NA
14396	Gabra3	3727	4.76676	4.18403	3.48009	2.9017	3.27258	2.54397	2.54196	1.745	3.3966	3.2652	0.418404	0.239587
14397	Gabra4	6098	0.0484552	0.0596087	0.0687971	0.0503113	0.0472012	0.0380775	0	0.0105075	0.0121756	0.0674581	NA	NA
14399	Gabra6	2468	0	0	0	0	0	0	0	0	0	0	NA	NA
14400	Gabrb1	1860	0.119145	0.156341	0.281939	0.0412363	0.328841	0.0416123	0.114033	0.0516734	0.139712	0.239591	NA	NA
14401	Gabrb2	9794	0	0	0	0	0	0	0	0.0098134	0	0.0070002	NA	NA
14402	Gabrb3	5682	0.338018	0.364645	0.467615	0.188982	0.215292	0.163461	0.124429	0.191706	0.163338	0.398183	NA	NA
14403	Gabrd	1879	0.255537	0.735113	0.855869	0.816387	0.134036	0.288341	0.413894	0.460358	0.158056	0.237169	1.17613	0.0377022
14404	Gabre	3052	1.2465	1.39347	0.69875	0.628273	0.90773	0.684721	0.683377	0.503866	0.96093	0.763774	0.386216	0.365282
14405	Gabrg1	7166	0	0	0	0	0	0	0	0	0	0	NA	NA
14406	Gabrg2	6765	0	0.0214926	0.0413427	0	0.0106368	0	0.0104509	0.00947154	0.0219503	0.0304035	NA	NA
14407	Gabrg3	3838	0.22134	0.123122	0.154853	0.0199843	0.140617	0.0201665	0.0644742	0.0333898	0.0386905	0.178635	NA	NA
14408	Gabrr1	2251	0.0328165	0	0	0	0.0319672	0.0343842	0.0628171	0.0284651	0.032984	0.0456863	NA	NA
14409	Gabrr2	1820	0.0405879	0	0.038418	0	0.118612	0.127581	0.155386	0.0704121	0.0407951	0	NA	NA
14411	Slc6a12	2581	0.186034	0.169001	0.311542	0.148585	0.11152	0.0899638	0.136964	0.0868897	0.0575335	0.172662	NA	NA
14412	Slc6a13	2688	0.0274814	0.351594	0.0520244	0	0.227546	0	0.0526046	0.0715123	0.0276217	0.178542	NA	NA
14415	Gad1	7135	0.0828255	0.0917013	0.0538983	0.112873	0.040341	0.048815	0.0941353	0.188588	0.0468271	0.0384359	NA	NA
14417	Gad2	6872	0.0537471	0.0634739	0.0915726	0.0558059	0.0837698	0	0.0205764	0.0372963	1.87995	0.768207	-3.80187	0.00810599
14419	Gal	699	0.10568	0	0	0	0.205889	0	0.303436	0	0.106219	0	NA	NA
14420	Galc	3704	8.16678	7.58587	8.59852	7.07152	8.43139	8.83902	8.68487	7.04064	8.04811	6.9504	0.0640641	0.720822
14421	B4galnt1	3454	73.0787	62.659	64.5765	76.4109	67.802	67.2366	68.8072	84.2584	65.1757	55.9655	-0.0130882	0.943549
14422	B4galnt2	4086	147.478	149.81	137.223	152.479	160.013	214.353	144.663	108.226	164.494	114.82	0.147722	0.535992
14423	Galnt1	4062	22.8593	21.6468	24.5721	23.5839	26.1916	25.2947	22.2528	19.1894	22.1078	25.3513	0.0263742	0.878731
14425	Galnt3	3684	22.8488	24.9729	24.6829	20.5282	28.8595	30.9995	28.3839	23.9672	30.1805	25.9426	-0.233424	0.158647
14426	Galnt4	5113	29.9641	35.347	34.3587	35.0796	33.3685	38.9795	41.8769	24.4244	36.0344	28.7689	0.142005	0.451735
14427	Galr1	2871	0	0	0	0	0	0	0	0	0	0	NA	NA
14428	Galr2	1940	2.13233	1.64884	1.92823	1.36399	1.79896	1.23679	2.35061	1.84959	2.31544	1.83769	-0.208649	0.597351
14429	Galr3	1245	2.047	1.37223	1.54443	1.69417	1.53164	0.435174	1.24933	1.00358	1.13309	1.0463	0.618468	0.178074
14430	Galt	2372	15.0107	13.4088	11.9384	13.4515	12.62	10.8659	10.8644	13.9522	12.0511	12.0096	0.0577174	0.776418
14431	Gamt	992	5.47323	4.6536	4.01763	4.2525	5.36785	3.78412	3.59917	5.55489	3.5926	5.52903	-0.115631	0.706775
14432	Gap43	1301	0.340676	0.67055	1.45108	0.294772	0.774339	1.07085	1.08687	1.57602	1.31259	1.26475	-1.04023	0.162786
14433	Gapdh	1232	734.503	742.92	715.354	741.657	746.333	756.775	686.978	746.12	729.543	697.842	-0.0136106	0.935259
14447	Gapdhs	1575	8.27813	9.53162	10.6768	9.47179	6.55619	7.07647	10.2123	8.01446	8.13182	8.05307	0.200199	0.410817
14450	Gart	3797	18.0541	19.0985	20.0629	17.9376	18.2312	18.7841	20.1935	17.1283	17.9409	17.5688	0.0656127	0.62963
14451	Gas1	3131	27.4034	32.3209	20.6681	16.1189	17.6046	10.5555	19.905	19.1754	18.2476	18.5359	0.343085	0.235713
14453	Gas2	4053	0.519441	0.529142	0.690064	0.577186	0.523752	0.668384	0.427378	0.64818	0.476295	0.659718	NA	NA
14455	Gas5	2554	27.5928	32.407	37.3011	30.0912	34.3168	35.5477	28.0422	25.5773	26.1783	31.5285	0.163364	0.311877
14456	Gas6	2593	275.88	263.838	201.484	215.383	217.817	163.946	198.455	174.754	199.834	200.207	0.2894	0.165548
14457	Gas7	7473	6.47462	4.87382	6.00684	4.32096	5.84486	2.67732	3.91204	1.85203	5.16143	5.61012	0.327127	0.309421
14459	Gast	455	0	0	0	0	0	0	0	0	0	0	NA	NA
14460	Gata1	1902	0	0	0	0	0	0	0	0	0	0.0360462	NA	NA
14461	Gata2	3353	54.9123	43.5911	43.8334	59.8179	40.1747	44.4588	50.3423	80.6431	65.1018	42.1624	-0.337255	0.250913
14462	Gata3	3215	57.5565	57.2545	55.1319	68.4809	59.8495	63.0506	62.0582	97.398	72.9884	60.3925	-0.396894	0.0654143
14463	Gata4	3505	0.105378	0.0414829	0	0.0437658	0.0205302	0	0.030257	0	0.0211832	0.0391212	NA	NA
14464	Gata5	3431	1.84083	1.56797	0.672511	0.234726	1.31081	0.451174	0.710921	0.354831	1.59054	2.65767	-0.535231	0.370935
14465	Gata6	5588	1.95647	1.82137	1.37639	1.18728	2.04105	0.872607	1.07544	0.584793	1.38183	1.99987	0.227921	0.596677
14466	Gba	1990	30.7915	29.8102	30.9549	32.1252	30.6817	33.5071	26.646	32.6332	28.5795	27.2	0.0384757	0.806274
14467	Nipsnap2	2098	28.3614	30.7185	30.2779	32.2628	32.0691	38.0907	30.6998	37.7028	31.5497	30.7997	-0.164557	0.276338
14468	Gbp2b	2948	0.225519	0.0493207	0.106731	0.260175	0.0732275	0.131274	0.0719477	0.304291	0.0503711	0.0697693	NA	NA
14469	Gbp2	2455	15.2554	12.0819	16.3623	16.3709	17.3814	21.2335	14.3129	13.6371	11.81	14.6894	0.135363	0.504078
14470	Rabac1	973	187.104	176.143	164.382	181.58	169.246	170.27	169.122	297.392	207.136	186.796	-0.404854	0.0375313
14472	Gbx2	2126	2.3801	1.402	0.953764	1.15446	2.14927	0.546088	1.09742	0	1.5017	2.338	0.167661	0.897184
14473	Gc	1668	0.177146	0.130753	0.293433	0.045983	0.172562	0	0.0423864	0.0384143	0.133538	0.164412	NA	NA
14479	Usp15	8004	5.78667	6.63045	7.36422	6.88514	7.09783	8.64017	6.51445	6.08408	6.14551	6.18873	0.084467	0.651952
14489	Mtpn	4042	32.7864	34.326	41.3176	34.4313	40.8926	44.243	39.7319	32.8856	36.1316	37.5367	-0.0267933	0.880901
14525	Gcsam	3364	0.329385	0.0864433	0.322168	0.433202	0.438509	0.299104	0.136609	0.247614	0.220711	0.244566	NA	NA
14526	Gcg	1091	0.0677085	0	0	0	0	0.070943	0	0	0	0	NA	NA
14527	Gcgr	2550	0.0289686	0.0285093	0.0274199	0.0300783	0	0.060705	0.0277257	0.0125637	0.0145582	0	NA	NA
14528	Gch1	2764	9.98207	10.1	12.4587	11.2802	12.2881	8.28873	13.4674	7.53414	11.5239	12.8736	0.00389657	0.996015
14531	Gcm1	2034	0	0	0	0	0	0	0	0	0	0	NA	NA
14533	Bloc1s1	550	48.8885	55.2511	51.5507	59.3376	61.1645	51.7869	59.7741	65.24	51.9729	55.5959	-0.130762	0.520208
14534	Kat2a	3420	20.2818	20.7255	19.7496	19.2197	22.3554	17.3808	19.6597	22.0609	20.1791	20.3174	-0.0913892	0.567197
14536	Nr6a1	6350	2.58836	2.95375	2.62065	2.39158	2.09075	2.74248	3.75214	2.65381	2.91727	3.0933	-0.163169	0.523691
14537	Gcnt1	4786	2.74736	3.11393	3.67427	2.33176	3.30022	2.28833	3.03572	1.53293	2.42784	3.64574	0.189465	0.55304
14538	Gcnt2	6385	7.61838	7.74239	7.92289	5.60381	9.62448	5.97008	6.99255	4.05925	6.87817	10.8128	-0.0412662	0.859626
14539	Opn1mw	1237	0	0	0	0.186014	0.0581716	0.0625698	0.0571549	0	0.120044	0.110849	NA	NA
14544	Gda	6066	21.0492	20.4278	19.6876	12.4735	24.941	13.7419	14.3942	7.18282	18.8494	24.9782	0.0772078	0.804214
14545	Gdap1	5452	0.0406475	0.0733388	0.115423	0	0.0923895	0.0851785	0.0648391	0.105773	0.0136183	0.100602	-0.376581	0.654097
14547	Gdap2	3224	3.9295	3.79955	4.66283	4.1276	4.59783	5.02949	4.56133	3.2594	4.97437	5.53966	-0.189148	0.413685
14548	Mrps33	1051	15.3925	19.6792	18.0956	18.0255	17.904	20.436	17.7929	20.1797	17.4138	16.4714	-0.050335	0.796737
14555	Gpd1	2785	50.3695	45.1855	38.4753	31.4234	41.2629	38.2409	35.1853	47.6709	46.2944	49.7152	-0.239442	0.225926
14560	Gdf10	2509	31.0319	27.2946	20.9428	16.523	19.8036	9.31624	10.1866	15.1568	17.5038	22.0791	0.363938	0.233765
14561	Gdf11	1811	2.93685	1.72614	2.10419	1.37644	1.82776	0.747918	1.40542	0.513024	1.39393	2.34717	0.490178	0.290411
14562	Gdf3	2109	0.385287	0.241295	0.397842	0.363677	0.511794	0.183497	0.335233	0.273435	0.246434	0.47137	NA	NA
14563	Gdf5	2315	0.0319093	0.0314034	0.0302034	0	0.0310835	0.0668673	0.0763505	0.0553564	0	0.0296155	NA	NA
14566	Gdf9	1804	0.368531	0.161195	0.155035	0.212582	0.239329	0.085808	0.117573	0.106555	0.164628	0.228026	NA	NA
14567	Gdi1	2657	49.4181	50.3447	53.8814	51.2245	54.3004	53.5704	54.1763	60.53	51.4588	51.0265	-0.116308	0.439291
14569	Gdi2	5143	48.3178	50.9089	53.8171	51.3617	55.5532	61.8152	49.1385	46.3899	50.2463	49.5303	0.0349169	0.843358
14570	Arhgdig	1032	4.00845	3.73356	3.89578	4.38496	4.67171	5.69992	3.83647	8.16459	3.88502	3.95283	-0.43802	0.246246
14571	Gpd2	9166	8.26464	8.85536	10.157	9.71506	9.56591	10.9478	12.1292	7.40994	10.5951	10.4979	-0.0764361	0.681085
14573	Gdnf	3509	0.547341	0.290049	0.338744	0.207651	0.594696	0.132343	0.181335	0.0182602	0.634771	0.849917	NA	NA
14579	Gem	2355	1.38016	1.49719	1.05401	1.27018	1.80277	0.953107	1.60615	1.3604	2.31726	2.72202	-0.747635	0.0319425
14580	Gfap	4072	0.897977	0.91052	0.901483	0.847613	0.892409	0.674769	0.937582	0.684494	0.619941	0.665059	0.406193	0.183459
14581	Gfi1	3252	0.43159	0.402392	0.430017	0.589634	0.50893	0.499808	0.597868	0.42362	0.365299	0.44273	NA	NA
14582	Gfi1b	1822	0.810867	1.37657	0.844268	0.736686	0.217217	0.233641	0.698469	0.47476	0.448253	0.338661	1.12754	0.0316478
14583	Gfpt1	7053	60.3172	66.9678	74.3968	80.8157	69.0505	106.172	85.1605	65.6603	75.505	63.4663	0.0141362	0.953688
14584	Gfpt2	2986	12.7034	11.3455	10.4436	9.51681	14.7845	6.62271	9.41175	5.55774	25.0142	24.7169	-0.784931	0.0326131
14585	Gfra1	3600	6.76115	6.28037	5.885	4.52741	9.48449	3.88069	5.25345	2.87447	6.29037	9.47461	-0.11912	0.731355
14586	Gfra2	3529	1.3292	1.13302	1.45627	1.0215	0.795231	0.701832	1.06181	0.971383	0.904682	1.17537	0.248795	0.627623
14587	Gfra3	1992	0.185417	0.47444	0.315907	0.385038	0.0361236	0.116565	0.266192	0.466409	0.260908	0.516265	-0.318328	0.624172
14588	Gfra4	1008	1.17254	0.540914	0.763024	0.532636	0.392629	0.4991	0.561116	0.921713	1.03121	1.12226	-0.46958	0.407651
14590	Ggh	1326	10.9189	12.9937	9.96608	9.42838	12.0744	9.92293	8.87756	10.0993	10.0228	14.5031	-0.123632	0.610615
14593	Ggps1	4578	7.95498	9.19454	9.88941	9.80944	9.34451	11.3782	10.8568	9.35651	9.39846	9.62206	-0.0724616	0.684244
14594	Ggta1	3586	8.45611	7.8659	8.394	7.26143	8.6988	6.8528	7.59055	4.16327	7.54686	7.37029	0.29304	0.455448
14595	B4galt1	3976	88.3802	76.959	82.0901	77.0275	100.87	84.9032	65.4638	58.9422	80.5401	83.2859	0.0934658	0.622554
14598	Ggt1	2132	23.2489	5.11483	13.8726	6.7274	10.6486	18.8415	4.9245	88.6441	39.126	43.2519	-2.22949	9.07402e-05
14599	Gh	810	0.0911975	0	0	0	0.0888373	0	0	0.0791049	0	0.0846419	NA	NA
14600	Ghr	4479	8.45241	10.2499	7.57904	6.12192	8.45859	7.38737	7.69514	5.04274	8.21375	7.97494	0.160152	0.436173
14601	Ghrh	588	0	0	0	0	0	0	0	0	0	0	NA	NA
14602	Ghrhr	3487	0.0211844	0.0208485	0	0	0	0	0	0	0.0106463	0	NA	NA
14603	Gif	1532	0.048218	0	0	0.050065	0	0	0.0461492	0	0.0484641	0.0447519	NA	NA
14605	Tsc22d3	3570	18.8813	16.1383	15.7175	14.3194	22.7565	19.0896	12.5063	23.907	17.2515	18.4747	-0.315447	0.121609
14607	Gip	649	0	0	0	0	0	0	0	0	0	0.105639	NA	NA
14608	Gpr83	2252	1.27928	2.55027	0.496773	0.953636	2.62015	3.90088	1.06742	3.51388	3.36288	0.669769	-0.956648	0.0975035
14609	Gja1	3706	14.1322	12.9175	14.8577	12.0141	16.0576	11.6015	12.1046	8.96462	13.6433	19.5542	-0.0955834	0.72135
14610	Gja10	1518	0	0	0	0	0	0	0	0	0	0	NA	NA
14611	Gja3	1608	0.45939	0.271264	0.28264	0.143096	0.268501	0.144401	0.571584	0.398476	0.230868	0.53296	NA	NA
14612	Gja4	1624	5.13997	3.35739	4.37005	3.63662	3.94352	2.35914	3.39572	2.07139	3.24602	4.09502	0.362755	0.318906
14613	Gja5	3166	1.72659	1.19404	1.56803	1.51413	1.6819	0.855641	1.09423	0.688108	2.06372	1.4942	0.0459212	0.929704
14615	Gjc1	2906	1.76668	2.5392	2.17751	1.67599	2.16667	1.30507	1.71521	1.44422	1.50742	2.65416	0.0923474	0.806074
14616	Gja8	1394	0.0529914	0.0521512	0.0752376	0	0.05162	0.0555229	0	0.0689472	0	0	NA	NA
14617	Gjd2	2879	0.0513164	0	0.0242865	0	0	0	0	0	0	0.0238138	NA	NA
14618	Gjb1	1496	48.7117	47.7207	36.6196	39.5546	43.7954	40.3033	41.3523	31.5021	47.6452	44.6602	0.0310066	0.875751
14619	Gjb2	2404	25.2584	24.6311	23.8062	26.7204	23.6319	28.0748	23.5277	17.7379	23.6114	18.8939	0.287344	0.253543
14620	Gjb3	1922	13.8939	13.8249	13.5331	9.81691	14.3018	12.7656	13.592	14.0518	13.8103	13.8226	-0.152385	0.489733
14621	Gjb4	2722	4.1657	3.99282	4.1485	3.94487	5.59117	3.72493	4.58437	1.84786	4.80069	4.81078	0.0501438	0.891043
14622	Gjb5	1704	0.736966	0.639954	0.3693	0.360092	0.548977	0.317953	0.290437	0.188013	0.653583	0.844929	NA	NA
14623	Gjb6	2476	0.596688	1.18914	0.395352	0.960293	0.624839	0.718972	0.671027	0.918684	0.374834	0.304588	0.530161	0.296587
14625	Gykl1	1904	0	0	0	0	0	0	0	0	0	0	NA	NA
14626	Gk2	1848	0	0	0	0	0	0	0	0	0	0	NA	NA
14628	Ostm1	6409	9.06518	9.84025	10.3479	11.7102	10.8403	13.0729	11.1638	12.597	10.2989	9.28004	-0.0983561	0.555572
14629	Gclc	2314	17.3821	18.6302	18.7191	15.0648	19.1401	20.9218	17.3849	23.7304	20.7917	22.9768	-0.397474	0.0509797
14630	Gclm	1470	85.3525	83.1338	82.7871	78.6823	92.738	89.9301	86.0912	89.705	73.944	78.774	0.00023868	0.997884
14632	Gli1	4560	8.13218	6.32129	5.09072	4.12933	5.14438	2.69029	3.29471	2.40281	5.27545	6.27715	0.315132	0.362269
14633	Gli2	6819	2.57825	1.98832	2.05076	1.52409	2.04721	0.908038	1.21308	0.451034	1.30659	2.09631	0.62868	0.142026
14634	Gli3	9588	1.32516	1.69085	1.54602	0.991943	1.12951	0.839537	1.29411	0.828671	1.22351	1.46945	0.206498	0.54993
14635	Galk1	1506	37.6953	41.2973	31.3622	35.6251	31.8461	32.969	34.5757	41.5466	32.0209	31.981	0.0247525	0.911835
14645	Glul	2782	271.104	244.503	256.096	245.552	281.418	310.792	235.635	516.446	290.463	292.994	-0.552034	0.00663702
14651	Hagh	1278	20.4616	21.1896	18.1914	18.6948	19.9884	19.1377	18.2837	26.6478	17.2836	17.8374	-0.0953925	0.616091
14652	Glp1r	1480	0	0.147362	0	0	0.194482	0.0522965	0.071656	0.0432939	0	0.254784	NA	NA
14654	Glra1	1431	0	0	0	0	0	0	0	0	0	0	NA	NA
14657	Glra4	1590	0.0696887	0.0228613	0.0219877	0	0.0452567	0.0973571	0.0666987	0.0201494	0.0700444	0.0862389	NA	NA
14658	Glrb	2988	0.309028	0.535265	0.561613	0.359369	0.276948	0.47921	0.378584	0.353828	0.47212	0.344176	0.143438	0.763
14659	Glrp1	1957	0.226479	0.148592	0.12505	0.0783848	0	0.118649	0.0722541	0.0654829	0.0189696	0.157649	NA	NA
14660	Gls	7547	11.5596	12.0603	12.0951	10.2137	11.0412	11.5529	14.3659	7.74724	10.0888	10.6787	0.238255	0.131622
14661	Glud1	3158	50.2915	51.6005	53.2819	50.2385	51.2116	50.7578	44.2718	43.491	41.8374	47.0563	0.186629	0.221286
14663	Glycam1	625	1.06373	0.116318	0.447493	0.613597	0.345399	0.123838	0.452484	0	0.118795	0.658176	1.06811	0.297805
14664	Slc6a9	3272	14.9907	17.5304	16.6788	21.9527	18.5064	21.4432	19.555	21.2278	17.0755	14.3741	-0.0132071	0.935244
14667	Gm2a	1994	57.3845	45.3	48.4256	42.3886	47.924	42.2123	33.9143	47.51	42.113	52.2108	0.00482619	0.983578
14670	Gnl1	2744	46.3976	44.483	39.9165	43.1854	41.5779	37.9943	44.394	49.6441	38.6929	37.603	0.0232472	0.913784
14672	Gna11	3825	42.0721	43.1441	38.5067	40.6357	42.8081	37.3943	45.1652	45.3885	40.9572	40.3921	-0.0702883	0.646902
14673	Gna12	1880	41.3554	36.7748	35.7042	33.6173	32.8979	22.6227	35.7264	26.874	35.6425	36.541	0.126053	0.527412
14674	Gna13	6457	16.1937	16.8208	17.3313	16.0894	16.2427	17.3209	16.7198	14.6915	17.5355	18.5601	-0.0618033	0.689766
14675	Gna14	3383	6.13582	6.45758	5.80779	5.28259	6.63641	7.06954	5.9457	4.78242	7.7144	5.81635	-0.0791154	0.696253
14676	Gna15	2053	4.92946	4.32014	3.32064	2.63386	4.20603	2.50707	3.49543	2.60607	3.45377	3.55657	0.216767	0.486983
14677	Gnai1	3193	4.93932	5.85142	4.54386	4.56402	5.23968	5.70856	5.8788	5.82956	6.28995	6.09804	-0.319726	0.147041
14678	Gnai2	2177	249.553	243.96	230.816	252.647	237.806	215.931	245.552	232.489	217.728	236.07	0.0635681	0.715142
14679	Gnai3	3211	35.2441	38.2399	43.2133	38.9589	43.9458	50.2454	46.0732	36.9863	41.2509	43.4932	-0.0953113	0.577172
14680	Gnal	7139	0.951959	1.20163	1.39567	1.26239	1.0634	1.53952	0.965585	1.16679	0.930818	0.806701	0.279933	0.356344
14681	Gnao1	8754	1.02527	0.85953	0.994418	0.74036	0.871324	0.667536	0.722836	1.61395	1.5818	1.79741	-0.908931	0.0109503
14682	Gnaq	5634	19.6279	18.5166	19.8444	20.9991	20.5695	20.6892	22.952	19.0553	20.4594	21.9224	-0.0855765	0.612699
14683	Gnas	11391	59.6453	58.9357	57.3251	59.7753	58.1364	58.4755	56.1335	67.5991	59.0535	58.7192	-0.0988658	0.539264
14685	Gnat1	2208	0.100367	0.0329252	0.0791675	0.0347371	0.0977693	0.0350538	0.0320202	0.116078	0.134505	0.0465761	NA	NA
14686	Gnat2	2397	0.107862	0.0758227	0.0875104	0.287983	0.12008	0.0968697	0.117982	0.080194	0.263287	0.11441	NA	NA
14687	Gnaz	2528	1.70941	1.40911	1.77015	2.32101	1.09588	1.33182	2.41915	2.53461	1.02795	1.32889	0.118204	0.769166
14688	Gnb1	3143	130.312	133.566	144.714	144.895	149.972	157.543	160.848	145.56	140.202	144.035	-0.0828997	0.587908
14693	Gnb2	1577	229.784	236.213	211.558	231.412	221.852	202.012	221.561	274.056	219.281	213.766	-0.0817476	0.659602
14694	Rack1	1692	344.268	344.009	314.086	313.621	343.226	309.733	277.579	313.577	312.829	328.658	0.0163445	0.925278
14695	Gnb3	2104	0.105328	0.172763	0.132929	0.0364542	0.307806	0.220719	0.0672059	0.152269	0.24702	0.325855	NA	NA
14696	Gnb4	7145	1.90749	1.20571	1.31132	1.40088	1.45528	1.19158	1.14289	0.466326	1.02876	1.46811	0.526817	0.16083
14697	Gnb5	1961	14.4839	16.8123	17.3287	18.2851	13.6871	16.9125	16.3862	19.033	14.3686	10.5584	0.160049	0.404654
14699	Gngt1	963	0	0	0	0	0	0	0	0	0.0770997	0	NA	NA
14700	Gng10	1120	14.9059	16.9414	17.5114	22.3251	21.4911	20.5245	17.8014	18.5074	16.2747	17.0788	0.0183207	0.937868
14701	Gng12	4363	44.7994	47.5716	46.0182	42.9644	47.9859	48.7313	46.9204	34.1816	43.3093	44.9733	0.11687	0.470708
14702	Gng2	3826	3.45602	2.66017	4.6693	3.04713	3.38538	3.17606	2.79033	2.63769	3.02732	4.01397	0.0653967	0.858561
14704	Gng3	1699	0.456524	0.51347	0.432118	0.383724	0.465886	0.387222	0.374518	0.697697	0.589956	0.625473	-0.541633	0.372726
14705	Bscl2	2788	20.203	19.6349	18.8094	19.1749	21.0222	20.2381	17.0158	25.6829	18.402	19.9065	-0.160774	0.295138
14706	Gng4	2968	0.522665	0.404154	0.541839	0.323027	0.339426	0.365089	0.262031	0.949899	0.250158	1.01639	-0.742133	0.254874
14707	Gng5	535	147.188	145.33	152.192	160.137	175.054	198.561	168.36	173.302	151.478	148.846	-0.0933468	0.525793
14708	Gng7	3495	1.9445	1.83047	1.39041	1.42646	1.43093	1.36195	1.27443	1.4575	1.56142	2.26572	-0.125728	0.647445
14709	Gng8	920	2.36866	2.44963	2.81203	1.66738	2.07271	1.21987	1.95964	1.07952	1.53336	2.68278	0.363106	0.423857
14710	Gngt2	702	15.6263	14.6537	13.8447	15.2416	13.8381	11.246	13.2941	8.71675	11.4755	11.6708	0.449138	0.171379
14711	Gnmt	1032	1.00211	1.16234	1.69382	1.37494	1.67345	2.02497	1.43867	3.1665	3.95696	1.52798	-1.17489	0.0237397
14712	Gnpat	3823	16.627	18.1319	18.8199	19.0094	18.0319	19.1321	15.7472	18.6208	16.6925	16.8127	0.0303934	0.825909
14714	Gnrh1	591	2.06236	2.89073	1.89295	1.94669	2.06986	3.07762	2.0935	2.60203	2.07289	1.56609	0.04863	0.95364
14715	Gnrhr	1920	0	0	0	0	0	0	0	0	0	0	NA	NA
14718	Got1	2057	15.8549	12.087	13.9536	13.2929	21.444	13.7339	12.5797	15.5749	23.4436	31.2469	-0.797212	0.000596713
14719	Got2	2345	59.411	64.1423	64.5537	68.5881	68.0765	77.2833	62.5452	86.8359	63.4345	63.4874	-0.180638	0.288184
14723	Gp1ba	2737	1.22802	1.02262	1.30287	1.38715	0.525818	1.08873	0.81369	1.46317	0.786688	0.926824	0.192792	0.598664
14724	Gp1bb	2085	1.5766	1.06346	0.704238	0.662155	1.20793	0.315535	0.746001	0.368777	1.22855	1.23309	0.0561153	0.946326
14725	Lrp2	15794	0.0374167	0.0368235	0.0442705	0.00485625	0.0227802	0.00490052	0.0223821	0.0121708	0.0235048	0.078136	NA	NA
14726	Pdpn	1769	38.2086	29.4247	34.2885	28.4643	34.7588	19.7982	22.8808	9.21825	28.9811	38.6594	0.309184	0.388628
14727	Lilr4b	2148	6.13864	5.17826	5.79418	6.05241	5.47727	4.84644	3.68644	2.53556	4.30342	7.22944	0.268853	0.411734
14728	Lilrb4a	1428	13.5532	12.9565	13.6365	14.7169	14.5126	10.1627	11.9567	5.51906	9.56684	15.0755	0.411339	0.173173
14729	Gp5	2189	0.118111	0.166055	0.127768	0.24527	0.0657453	0.141432	0.161491	0.248806	0	0.156601	NA	NA
14731	Gpaa1	2288	35.5144	34.2523	29.536	31.662	29.2959	26.0815	29.371	42.1052	33.197	30.804	-0.139049	0.451151
14732	Gpam	4668	7.65918	8.93161	8.08103	9.94893	7.72302	11.2666	7.79251	8.90159	6.92686	7.19674	0.142297	0.498322
14733	Gpc1	3552	35.76	22.6979	22.6081	19.2073	26.6096	11.5379	18.4614	7.20663	20.558	31.5488	0.309351	0.407988
14734	Gpc3	2713	1.47032	3.22897	1.55924	2.48786	1.48532	1.45497	1.65481	4.33386	1.36836	1.66788	-0.192314	0.60685
14735	Gpc4	2325	20.5565	23.1229	21.2319	18.1605	22.4386	18.7422	17.9412	15.1575	17.9311	21.0398	0.169414	0.354044
14738	Gpr12	2750	0	0	0	0	0	0	0	0.0233	0	0	NA	NA
14739	S1pr2	2815	9.81434	8.38037	9.33933	8.67809	8.88294	6.55759	7.35889	5.48564	6.09274	8.02505	0.438133	0.125021
14744	Gpr65	2035	3.17623	2.44711	3.98566	2.71369	3.67747	3.09976	2.31036	1.51135	2.00668	2.02142	0.703752	0.0415183
14745	Lpar1	3603	8.96978	6.79975	6.52051	6.42888	9.0472	4.47895	5.76907	3.93022	7.23306	11.341	-0.0962932	0.7492
14747	Cmklr1	2845	11.1	10.2596	11.3667	9.51668	10.408	6.63807	7.6789	3.60351	8.99055	8.33805	0.558676	0.0832328
14748	Gpr3	2143	0.0861759	0.0508858	0.065255	0.0894769	0.100735	0.0361171	0.0329914	0.224247	0.121262	0.159963	NA	NA
14751	Gpi1	3529	160.582	175.093	154.652	173.025	165.765	175.589	160.113	185.589	169.428	156.431	-0.0709644	0.70103
14755	Pigq	4135	25.8679	25.8094	24.578	25.3099	25.4334	23.5191	25.9976	30.6119	25.1201	27.0012	-0.148787	0.291145
14756	Gpld1	4659	16.656	18.4751	16.9737	18.5452	16.3331	21.173	19.0143	21.1727	17.753	14.9143	-0.0536574	0.723218
14758	Gpm6b	7239	2.0613	1.5767	1.84968	1.3668	1.54075	1.35787	1.39174	1.99156	1.52309	2.85548	-0.336812	0.244543
14760	Gpr19	2461	2.61141	2.45185	2.00301	2.36862	1.63741	2.15434	1.37896	2.75983	1.34254	1.7133	0.257645	0.420494
14761	Gpr27	1140	9.52534	7.8757	4.50805	4.9451	3.66103	2.85154	5.4886	6.85715	4.4939	7.18677	0.0985828	0.851567
14762	Gpr33	1387	0.319553	0.104829	0.100823	0.0552989	0.155641	0.167409	0.0509738	0.0923936	0	0.148291	NA	NA
14763	Gpr37	3205	0	0	0	0	0	0	0	0	0	0	NA	NA
14764	Ptgdr2	2644	0	0.0274958	0.0528901	0.0290089	0.0680392	0.0146367	0.04011	0	0.0280813	0	NA	NA
14765	Gpr50	1896	0.038961	0	0.036878	0.0404534	0	0	0.0372893	0.101384	0.0391598	0	NA	NA
14766	Adgrg1	3876	72.1166	82.1144	68.3513	75.0472	64.198	71.578	69.0681	94.9966	71.4216	57.2748	-0.0314882	0.870126
14767	Nmur1	1218	0	0.119374	0.0574062	0.0629717	0.059079	0	0.0580465	0.0526067	0	0.112578	NA	NA
14768	Lancl1	4461	7.94007	8.62086	8.15037	9.55091	9.21859	9.48184	8.42353	10.3416	7.15674	7.18489	0.0286229	0.872104
14772	Grk4	4634	0.964422	1.02757	1.07129	0.984813	0.791944	1.20257	1.30447	1.05086	0.92929	1.24278	-0.118106	0.694866
14773	Grk5	4058	7.1722	5.2849	7.17644	4.83861	6.6674	5.76009	6.8819	7.61068	7.67536	7.77171	-0.359208	0.156843
14775	Gpx1	1045	260.595	258.898	241.377	243.787	273.992	244.714	237.743	259.274	236.098	252.983	-0.0204421	0.898509
14776	Gpx2	1067	155.736	178.817	157.305	106.136	158.652	120.342	127.652	139.65	151.834	162.983	-0.0510228	0.804185
14777	Gpx2-ps1	1018	0.653074	0.42848	0.274738	0.527404	0.0706859	0.532212	0.277802	0.503536	0.437605	0.404086	0.0413777	1
14778	Gpx3	1523	426.874	321.488	263.224	266.736	389.557	172.915	225.332	142.496	316.025	416.289	0.0990561	0.774607
14780	Gpx5	1629	0	0.0446279	0	0	0	0.0475131	0	0	0	0	NA	NA
14782	Gsr	2672	39.8102	49.137	43.5304	43.976	49.6059	46.2308	47.2704	41.5336	39.9995	46.1215	0.0190572	0.902868
14783	Grb10	5813	4.67009	4.45847	5.00981	3.49654	4.1531	2.6097	4.30552	3.66505	4.19579	6.91143	-0.192329	0.478921
14784	Grb2	2746	42.5438	40.347	43.7705	46.0728	45.57	42.4764	46.4471	43.0744	41.5307	41.4581	0.00730087	0.965817
14786	Grb7	2522	61.5681	66.6598	51.5118	60.4595	55.3382	56.3152	62.641	75.3427	62.7361	52.3307	-0.108648	0.577834
14787	Rhpn1	2286	1.03405	0.985854	0.795249	0.637485	0.629556	0.389364	0.572161	1.10716	0.893173	0.734785	-0.105417	0.818463
14788	Gpr162	2792	4.16709	2.62986	2.04103	2.92568	2.47421	1.51083	2.29169	1.61794	1.55568	2.36964	0.644517	0.0879315
14789	P3h3	2779	35.8053	25.506	22.355	22.3282	28.4311	11.5583	18.8264	8.08142	20.4787	31.2455	0.377232	0.264088
14790	Grcc10	998	34.6404	33.9455	33.9795	38.3882	36.7001	33.6972	40.8406	38.7146	28.1216	36.7187	0.000195171	0.998773
14791	Emg1	1045	36.9703	38.5756	39.2426	42.2765	43.5537	36.5145	41.507	46.8452	41.4576	39.4958	-0.149244	0.362273
14792	Lpcat3	2642	36.6134	37.6564	39.3139	40.3094	38.0627	39.5929	39.0834	39.7013	36.5474	37.8481	-0.0154167	0.909593
14793	Cdca3	1488	3.54953	4.29939	4.39354	4.58754	4.64247	5.01948	2.99337	4.71519	3.56765	5.73637	-0.184021	0.544071
14794	Spsb2	1298	26.5773	24.8677	19.8773	23.3703	24.254	20.6914	24.048	28.0883	21.622	22.2635	-0.0462174	0.845565
14797	Aes	1522	250.051	235.507	221.293	248.694	246.062	223.907	255.651	342.645	235.717	258.158	-0.250108	0.200494
14799	Gria1	5780	0.0255605	0.0251553	0.0786306	0.0663491	0.0373486	0.066954	0.0489277	0.0665138	0.0899185	0.0830311	-0.73123	0.197149
14800	Gria2	10461	0.00706146	0.0347475	0.0267358	0.0146639	0.0137574	0.0221964	0.013517	0.0306256	0.0212925	0	NA	NA
14802	Gria4	6163	0.473449	0.436452	0.283631	0.33602	0.455358	0.125586	0.246643	0.197538	0.313228	0.444978	NA	NA
14803	Grid1	3428	0	0.0424147	0.0407939	0.0671233	0	0	0	0.0373833	0	0.0799999	NA	NA
14804	Grid2	7345	0.0905146	0.0692841	0.18563	0.0522121	0.0587814	0.194946	0.0914439	0.0872362	0.0657053	0.00933424	NA	NA
14805	Grik1	6641	0	0	0	0	0.0108354	0	0	0	0	0	NA	NA
14806	Grik2	5595	0.409289	0.0649676	0.187455	0.0274172	0.11575	0.242088	0.0379092	1.09941	0.225594	0.912907	-2.1115	0.00272597
14807	Grik3	8842	0.217215	0.180884	0.126525	0.104094	0.113935	0.109419	0.055972	0.420306	0.130155	0.569911	NA	NA
14809	Grik5	3863	10.7372	9.39081	7.47535	9.22261	6.62209	5.7403	7.8241	11.0137	7.45738	8.07527	0.0322674	0.908838
14810	Grin1	9148	7.72776	7.69266	6.98978	8.78675	6.74117	6.45555	10.5842	8.17747	9.1145	6.58769	-0.0623627	0.764732
14811	Grin2a	5207	0	0	0	0	0	0	0	0	0	0	NA	NA
14812	Grin2b	7512	0	0	0	0	0	0	0	0	0	0	NA	NA
14813	Grin2c	4895	0	0.0148516	0.0285682	0.015669	0.0294007	0	0.0288869	0.0392696	0	0	NA	NA
14814	Grin2d	4383	3.66569	2.64555	2.48065	2.5724	2.20816	1.13017	1.89535	1.82006	2.37157	2.99549	0.216015	0.533692
14815	Nr3c1	6857	7.2825	7.54341	7.41321	6.39816	6.56932	7.04909	9.3776	5.34036	7.35216	7.16895	0.0781903	0.704409
14816	Grm1	7090	0.0104189	0.0307611	0	0.010818	0	0	0.00997188	0	0	0.00966995	NA	NA
14823	Grm8	7404	0.00997704	0	0.00472182	0.0207184	0.00971883	0.00522683	0.0190979	0	0	0	NA	NA
14824	Grn	2333	242.223	228.987	231.311	251.337	247.86	246.329	207.45	261.834	222.296	203.535	0.027185	0.887209
14825	Cxcl1	949	0.972998	0.957571	3.42604	2.70752	1.17529	3.26233	4.95426	0.742703	1.56474	3.07039	0.122266	0.871788
14827	Pdia3	2642	213.627	204.489	245.067	236.515	240.769	276.667	240.267	226.166	229.963	216.086	-0.0279321	0.870523
14828	Hspa5	2616	192.878	181.205	217.767	198.771	245.541	270.585	272.586	248.376	289.893	250.115	-0.44545	0.0241283
14829	Grpr	2493	0	0	0	0	0	0.0310465	0	0	0	0	NA	NA
14836	Gsc	1174	0.0629216	0.123848	0	0.0653318	0.122586	0.0659275	0	0.109157	0	0	NA	NA
14840	Gsg1	1486	0.248553	0.19569	0.258792	0.258074	0.145272	0.208341	0.142733	0.107798	0.124911	0.138412	NA	NA
14841	Haspin	2811	2.45708	2.1207	2.08941	1.84177	1.38234	1.76219	1.28272	1.64119	1.22821	1.99997	0.361511	0.230124
14842	Gsx1	1772	0	0	0	0	0	0	0	0	0	0	NA	NA
14843	Gsx2	1665	0	0	0	0	0	0	0	0	0	0	NA	NA
14852	Gspt1	7901	17.619	17.6479	18.9514	17.7988	18.7478	19.6656	20.5632	17.1926	18.052	18.8603	-0.0355182	0.82247
14853	Gspt2	3783	2.31393	1.90251	1.86677	1.95652	2.13992	2.8132	1.92497	4.27675	4.20007	2.70035	-0.919134	0.0484149
14854	Gss	1857	41.3505	45.0991	40.4388	46.7962	42.5666	41.5128	43.574	38.024	39.3825	42.5869	0.0855581	0.565028
14857	Gsta1	1535	0.360928	0.426247	0.182204	0.474688	0.375027	0.781552	0.276354	0.31307	0.507879	0.334984	NA	NA
14858	Gsta2	855	0.259193	0.255083	0.245336	0.986778	0.547051	0.633675	0.744217	1.27401	0.347355	0.400935	-0.655155	0.396894
14859	Gsta3	1450	24.912	34.2687	31.0545	36.9745	32.4308	42.4893	19.333	32.8992	28.0603	26.1001	0.0987457	0.737044
14860	Gsta4	958	118.824	158.64	144.659	180.26	178.844	186.347	144.722	160.622	141.674	133.327	0.0189183	0.935764
14862	Gstm1	1294	36.7637	40.5068	31.3401	32.8077	27.3875	39.8957	22.6471	96.261	47.5089	48.4529	-0.880327	0.00199599
14863	Gstm2	1047	63.4633	69.1923	60.5713	58.6052	59.7934	76.9184	46.2896	111.657	89.7418	66.2681	-0.531693	0.0365053
14864	Gstm3	1186	0.062285	0.0306487	0.0294776	0	0.060673	0	0.0596126	0.0810392	0.187809	0	NA	NA
14865	Gstm4	1672	7.26771	7.80468	6.35643	8.16538	7.72518	7.56861	7.27303	8.64169	6.97176	7.11433	-0.0643281	0.780776
14866	Gstm5	911	14.7983	14.444	15.7341	23.4477	19.0361	21.9622	12.7665	29.0834	18.3784	20.2444	-0.429723	0.083298
14867	Gstm6	1194	1.05175	1.64394	1.63968	2.63374	0.994398	3.04669	1.62836	2.71004	1.61677	1.06228	-0.0776189	0.869723
14869	Gstp2	752	14.6856	20.6399	10.7857	10.0464	19.6641	13.5345	14.9017	14.9111	21.425	19.0546	-0.42793	0.179744
14870	Gstp1	744	188.746	196.502	174.332	182.677	201.947	181.326	169.482	228.052	180.628	182.32	-0.115183	0.491333
14871	Gstt1	1037	37.8254	41.7124	27.2401	24.2229	29.8033	26.9441	23.5214	46.8977	32.1475	34.3461	-0.231346	0.308346
14872	Gstt2	1882	20.9599	27.5035	18.3161	20.2753	19.8631	19.8638	19.253	26.4199	15.958	16.6846	0.118325	0.574417
14873	Gsto1	1161	410.166	518.002	443.374	415.836	523.944	495.993	450.328	447.945	510.073	418.535	-0.0724972	0.701095
14874	Gstz1	2097	12.6639	15.1846	12.8705	13.1307	12.2332	13.5457	10.7045	17.2486	13.2243	11.6882	-0.0917454	0.605158
14884	Gtf2h1	2907	13.849	14.6298	15.3335	14.8412	16.4239	16.7338	15.9301	15.3189	14.5199	15.0469	-0.0615159	0.698872
14885	Gtf2h4	1613	9.18223	10.6141	9.71001	10.057	9.25687	9.71684	9.27041	11.3611	10.0576	9.64855	-0.0979395	0.644795
14886	Gtf2i	4592	53.4158	58.2049	61.4471	61.4833	56.2095	58.8329	61.0316	63.1122	53.5267	52.4502	0.0253758	0.878616
14894	Cfap20	2571	13.6046	15.6934	14.645	17.8399	14.1481	17.4456	14.6296	16.349	12.0713	12.96	0.1323	0.436207
14897	Trip12	11500	24.5313	28.4979	30.829	26.5447	22.9359	28.2775	29.7588	19.7741	27.1712	26.7294	0.131234	0.520206
14904	Gtpbp1	3398	27.6523	28.4869	28.6432	32.3231	28.0696	26.9119	27.5895	33.9043	28.6784	25.9269	-0.0421438	0.778629
14910	Gt(ROSA)26Sor	1604	5.98697	6.61722	7.58492	8.34419	7.62649	9.28883	9.96156	9.52736	6.82758	6.9885	-0.157063	0.540281
14911	Thumpd3	2773	9.85643	12.8593	13.7043	11.9627	11.7681	14.1372	14.316	11.3454	12.6512	10.9651	0.017978	0.924172
14912	Nkx6-2	1907	0.116209	0.19061	0.0733307	0.08044	0	0.0608801	0	0.0335999	0.0389339	0.0359517	NA	NA
14913	Guca1a	873	1.5654	1.74877	1.08125	2.19644	2.30794	3.01439	1.21479	1.65142	2.04116	2.12041	-0.267393	0.508434
14915	Guca2a	560	4.02328	3.11566	1.4983	0.547854	3.8549	1.38212	0.505004	1.60187	1.19326	6.856	-0.504077	0.55751
14916	Guca2b	600	0.7387	0.605823	0.291337	0.255665	1.07937	0.515992	0.707006	0.320375	0.123745	0.6856	0.292375	0.689531
14917	Gucy2c	3936	5.33943	6.15982	2.76237	1.67585	4.19573	3.13646	2.96382	1.41629	3.51806	5.10368	0.220339	0.643336
14918	Gucy2d	3350	0	0.0217011	0.0104359	0.0228954	0	0	0.0211047	0	0	0.0204657	NA	NA
14919	Gucy2e	9187	0.00804071	0.00395661	0	0	0	0	0	0.00348726	0	0.00373136	NA	NA
14923	Guk1	1137	49.1492	45.9403	51.1953	52.8532	47.719	48.8763	49.7765	59.792	46.5595	43.4454	-0.0340547	0.839807
14924	Magi1	10256	11.3333	12.6599	12.0705	12.2386	11.3031	12.2143	13.8768	12.7481	12.535	11.3041	-0.0468699	0.754527
14933	Gk	4529	1.3293	1.85399	1.95296	1.74433	1.93043	2.12766	1.67814	1.63406	1.35248	1.8317	0.0648236	0.815806
14934	Gypa	1827	0	0	0.0382708	0	0	0	0.0386976	0.0350711	0	0	NA	NA
14936	Gys1	3681	16.1446	17.4785	16.7726	18.6592	16.714	19.2288	16.4219	21.5933	16.4388	14.8165	-0.0590581	0.725166
14938	Gzma	1004	0.735757	0.724091	0.557138	1.14591	1.29009	0.115636	0.985865	0.829656	1.92273	0.956015	-0.681117	0.280276
14939	Gzmb	1416	4.12128	3.67088	3.87626	3.08748	6.2252	3.44359	3.04572	2.60191	5.40074	4.13974	-0.169201	0.613703
14940	Gzmc	934	6.56446	3.19127	5.72692	3.53114	9.97708	1.49163	2.57368	2.4011	6.39924	7.08355	-0.190283	0.723345
14941	Gzmd	937	0.748949	0.0775867	1.52975	0.327426	1.26714	0.0826028	0.0754542	0	1.46592	0.951205	-0.31313	0.792842
14942	Gzme	1348	0.273998	0.0539308	0.67431	0.0568988	0.480433	0.114835	0.104897	0	0.330476	0.559466	NA	NA
14943	Gzmf	1038	1.70798	0.350187	2.69444	0.369458	4.36741	0.820219	0.136225	0	3.43339	3.40158	-0.876134	0.526637
14944	Gzmg	910	1.09587	0.159778	1.9209	0.421426	1.18612	0.935591	0.271925	0	1.06067	1.09244	0.280236	0.810419
14945	Gzmk	792	0.652891	0.229478	0.573845	0.387372	0.99942	2.29656	0.535611	0.485416	0.187492	0.865656	-0.180453	0.814395
14950	H13	9936	19.9544	17.9991	18.7434	18.4724	17.7361	17.6632	18.248	24.0668	21.6703	20.6936	-0.266698	0.115381
14955	H19	2616	0.847133	0.528011	0.641475	0.850263	0.577646	0.207107	0.540524	0.244935	0.397346	0.419327	0.982478	0.111404
14957	Hist1h1d	2977	0.632746	0.683764	0.70461	0.553927	0.978941	0.97496	1.84054	0.83941	1.40912	1.33573	-0.926497	0.047023
14958	H1f0	2289	92.0874	78.8126	71.1274	83.0996	73.3571	70.7714	69.7431	80.5346	58.2396	72.4387	0.180804	0.353915
14960	H2-Aa	3075	107.37	80.2405	85.7013	92.6631	96.6229	75.7124	64.9641	48.9783	65.8565	71.0571	0.52975	0.032749
14961	H2-Ab1	1200	495.637	335.05	330.317	369.852	372.893	261.64	297.944	188.113	280.778	313.29	0.522363	0.0900174
14962	Cfb	2747	134.294	117.729	90.0163	76.9788	119.843	61.1555	72.6052	28.562	98.5185	125.29	0.2801	0.463664
14963	H2-Bl	1164	0.412504	0.281052	0.300347	0.131786	0.0927297	0.299222	0	0.220189	0.159465	0.117801	NA	NA
14964	H2-D1	1875	718.41	653.591	745.523	799.7	744.835	801.006	772.729	930.95	610.924	699.622	-0.062831	0.748867
14968	NA	783	0	0	0	0	0	0	0	0	0	0	NA	NA
14969	H2-Eb1	1685	293.419	214.084	215.032	255.954	256.637	180.819	201.234	125.754	170.548	199.19	0.534649	0.0587216
14972	H2-K1	2303	777.335	735.464	845.622	843.329	797.977	921.359	819.013	1128.39	672.189	731.847	-0.103598	0.613574
14976	Pfdn6	719	45.5651	48.5838	49.9851	55.3112	56.1454	50.8098	60.3266	59.8419	49.0505	45.1981	-0.0740789	0.726764
14977	Slc39a7	3456	66.6241	62.5176	63.4365	65.714	68.2833	66.3915	68.2764	93.7022	69.757	71.248	-0.305151	0.0756705
14979	H2-Ke6	964	29.1189	32.541	33.0383	30.6719	31.687	32.7179	27.0261	36.3579	30.9234	26.4212	-0.0262621	0.898848
14985	H2-M10.1	1387	0	0	0	0	0	0	0	0	0	0	NA	NA
14990	H2-M2	1528	0.531786	0.404411	0.503356	0.351372	0.565117	0.278595	0.948535	0.293537	0.340137	0.471125	NA	NA
14991	H2-M3	1425	10.6269	9.64215	11.1628	10.2804	10.1499	10.0483	10.7663	8.49837	8.77939	9.28566	0.203694	0.345112
14997	H2-M9	1402	0.052689	0	0	0	0.0513254	0	0	0.0457026	0.026479	0.0489015	NA	NA
14998	H2-DMa	1640	23.7375	15.4485	16.8194	19.4555	18.2309	13.6156	13.2995	12.0336	15.7096	15.3633	0.361974	0.149936
14999	H2-DMb1	1339	26.8392	20.5229	19.8692	22.7693	23.0277	19.133	17.0283	14.2123	17.6053	19.5081	0.364138	0.116202
15000	H2-DMb2	1185	6.17142	3.71163	4.72039	3.07446	4.34178	2.51465	3.60961	2.1899	2.91349	5.93029	0.235812	0.660384
15001	H2-Oa	1275	2.89686	1.48248	1.26132	1.92501	1.97532	0.789165	1.10903	0.653313	0.640563	1.5594	0.963972	0.0773753
15002	H2-Ob	2925	1.62893	1.20543	1.67332	0.852217	1.11935	0.529223	1.24481	0.481931	0.812275	1.46496	0.509582	0.294392
15006	H2-Q1	2707	1.92384	1.27565	1.49812	2.25254	1.27595	1.21516	1.29283	1.94095	1.22054	1.26635	0.207965	0.608359
15007	H2-Q10	1473	2.85851	3.97302	3.03797	4.58219	7.23002	34.7586	3.69582	8.69993	18.524	1.62906	-1.45614	0.0634752
15013	H2-Q2	1099	16.5687	18.985	15.7465	19.0528	15.1905	19.2969	18.9779	20.4643	16.4505	13.1006	0.0469612	0.830246
15018	H2-Q7	1536	71.7539	58.5471	89.495	76.9243	76.9709	79.1877	71.6212	111.839	43.1174	74.0055	-0.0651391	0.797822
15019	H2-Q8	1183	22.6356	18.651	26.9813	21.2658	18.8563	23.4552	24.3836	26.4316	12.0502	22.0516	0.123675	0.652045
15024	H2-T10	1635	6.07677	5.33569	6.41475	7.20085	6.20557	6.34339	4.45392	7.97508	3.88264	4.82226	0.143494	0.61931
15039	H2-T22	1758	3.40357	2.89472	4.01706	3.68664	4.17505	5.01904	4.98685	4.2097	2.95637	3.66589	-0.0752566	0.78726
15040	H2-T23	1585	186.516	180.669	202.042	230.026	204.752	215.325	209.18	237.401	164.023	176.98	0.0223057	0.908189
15042	H2-T24	2182	4.31642	3.89815	4.9829	4.51691	2.93505	2.58942	4.98987	3.08335	3.11348	3.67622	0.395012	0.215509
15043	H2-T3	2266	0.0651986	0.0320824	0	0	0	0.0341566	0	0.113107	0.0327657	0.015128	NA	NA
15051	H2-T9	2137	0	0	0	0	0	0	0	0	0	0	NA	NA
15061	Ifi44l	1297	0.0569545	0.0560515	0.0539096	0.0591361	0.0554805	0	0.109022	0.0494024	0	0.0528604	NA	NA
15064	Mr1	3959	9.22675	9.7048	10.3406	8.32091	9.38783	11.8376	8.68801	8.09232	8.37365	8.14788	0.163306	0.397749
15078	H3f3a	1445	170.591	189.922	196.48	196.579	202.504	219.931	198.598	193.6	162.881	172.823	0.0628552	0.690957
15081	H3f3b	1993	289.976	320.852	311.065	361.408	342.136	389.286	314.197	322.175	243.193	271.969	0.170511	0.340852
15107	Hadh	4908	19.3931	19.5819	18.107	19.253	19.3531	21.2421	17.8768	20.6468	15.922	16.5882	0.0781624	0.628257
15108	Hsd17b10	911	44.8815	48.3994	47.3942	49.379	49.96	55.5641	43.1887	60.5582	48.7781	45.4558	-0.149468	0.384236
15109	Hal	2758	0.107136	0.171335	0.076056	0.389338	0.0130454	0.280634	0.153808	0.151011	0	0.0994343	NA	NA
15110	Hand1	1898	0	0.0383028	0.276294	0	0.0758253	0.0815583	0.18625	0.337592	0.156474	0.180611	-1.51882	0.156907
15111	Hand2	2235	2.28055	1.52879	1.53294	1.26975	2.33422	1.03891	1.37605	1.46211	2.45829	3.95715	-0.697592	0.257885
15112	Hao1	2029	0.0728142	0	0	0	0	0	0	0	0	0.03379	NA	NA
15114	Hap1	3706	11.6306	14.4574	12.6974	15.3772	9.51417	14.306	10.4162	21.9491	9.48623	8.15838	0.0131643	0.968842
15115	Hars	2276	20.6258	21.2091	23.6551	23.8085	23.0797	26.3891	21.2941	25.3513	21.6282	22.3663	-0.0821017	0.588495
15116	Has1	4498	0.279188	0.573768	0.349759	0.426298	0.615916	0.086037	0.581574	0.0712261	2.26141	2.03485	-1.88647	0.0143212
15117	Has2	4244	0.365521	0.308336	0.362455	0.253015	0.61039	0.0547117	0.349838	0.0603911	1.34708	1.64777	-1.69989	0.0277425
15118	Has3	6028	1.99748	3.17183	2.14588	1.53323	2.20841	1.41239	3.84701	1.78045	3.9784	3.7021	-0.550825	0.126535
15126	Hba-x	600	0	0	0	0	0	0	0	0	0	0	NA	NA
15129	Hbb-b1	630	12.5462	12.6357	10.8766	10.7136	22.3299	12.4084	45.7309	17.7986	17.9136	19.9694	-0.696953	0.0723589
15132	Hbb-bh1	960	0	0	0	0	0	0	0	0	0	0	NA	NA
15135	Hbb-y	619	0	0	0	0	0	0	0	0	0	0	NA	NA
15139	Hc	5448	0.244064	0.320259	0.231016	0.154863	0.336809	0.142068	0.220615	0.117612	0.190796	0.327195	NA	NA
15159	Hccs	3805	4.69817	4.79564	4.13461	3.89041	4.87916	4.98363	4.67311	4.3699	4.58556	4.93704	-0.11134	0.554421
15160	Serpind1	2188	0.253211	0.166131	0.191739	0.245383	0.312433	0.229933	0.306972	0.0732118	0.305404	0.407349	NA	NA
15161	Hcfc1	8096	24.4439	24.8645	24.3419	23.6844	22.9847	21.5055	22.0284	21.2858	24.1193	23.233	0.0557138	0.737073
15162	Hck	2092	13.1709	14.4737	12.567	8.6342	10.3191	6.91854	8.44892	5.51314	6.47709	10.1103	0.696945	0.0238396
15163	Hcls1	2018	19.9134	16.9138	21.4821	19.707	18.3461	13.2514	15.8008	9.6684	12.6566	17.8195	0.50869	0.0435499
15165	Hcn1	11730	0.0440827	0.0743722	0.0476868	0.0130775	0.0736145	0.0791804	0.018082	0.0382374	0.056967	0.035069	NA	NA
15166	Hcn2	3195	2.24269	2.28677	1.95866	2.10054	1.72294	1.4535	2.04689	2.34641	2.30061	2.21023	-0.120946	0.726876
15168	Hcn3	3262	0.611431	0.479161	0.396546	0.317426	0.275744	0.189819	0.368458	0.324107	0.295896	0.430864	0.337752	0.590709
15170	Ptpn6	2592	30.3944	30.9783	32.8428	28.1261	26.9288	25.6802	28.0129	25.5113	22.1137	23.0517	0.345732	0.0244134
15171	Hcrt	584	0	0.0622421	0	0	0	0	0	0	0	0	NA	NA
15182	Hdac2	4231	9.45417	11.3232	13.5099	10.7408	12.645	12.3022	12.3822	11.3733	10.4413	11.5374	-0.0160199	0.917006
15183	Hdac3	2005	52.6485	55.0408	54.3848	63.7888	55.1261	61.34	47.7626	56.0057	47.0663	46.6584	0.146829	0.339495
15184	Hdac5	4588	38.0781	35.9136	31.5847	35.4326	29.8545	30.1127	35.4351	45.4795	31.7346	31.9115	-0.0716112	0.733665
15185	Hdac6	5165	8.65988	8.96595	9.09715	9.05099	7.78793	8.65399	7.03584	9.36624	7.23783	8.07056	0.0906491	0.56249
15186	Hdc	2378	1.1183	1.46743	1.823	0.725711	0.892669	0.488218	1.59061	1.13169	0.921063	2.24881	-0.192588	0.669564
15191	Hdgf	2245	100.851	107.251	101.767	100.256	111.752	99.205	106.523	114.75	100.655	106.841	-0.097912	0.532203
15192	Hdgfl1	1994	0	0	0	0	0	0	0	0	0	0	NA	NA
15193	Hdgfl2	2352	33.8728	35.1748	32.5673	37.0128	34.7859	32.9406	33.1559	38.1262	30.5575	32.4144	0.0104801	0.955538
15194	Htt	16039	8.04376	8.36043	8.64038	7.2807	5.05175	5.6774	8.79625	4.80792	6.87661	8.03193	0.262517	0.262407
15199	Hebp1	1061	14.412	18.089	12.9825	15.3616	14.0051	13.4956	12.0611	16.366	12.5961	9.69274	0.210325	0.473556
15200	Hbegf	4727	3.39893	3.53728	4.37097	3.75628	4.57445	4.01158	5.06286	2.39925	5.21473	5.00385	-0.199563	0.402124
15201	Hells	3019	1.60268	1.97459	2.38551	1.88002	1.57312	2.38426	1.86177	0.997524	1.451	2.41856	0.235324	0.531403
15202	Gml2	1387	0	0	0	0	0.0518805	0	0.0509738	0	0.0535307	0.0741456	NA	NA
15203	Heph	7611	4.39182	4.38905	2.8525	2.2372	3.8338	2.65928	3.06546	1.3049	4.32644	5.03097	-0.0714775	0.850339
15204	Herc2	15437	13.3676	14.1635	15.7556	13.4772	7.97335	10.0427	16.8107	7.98187	10.7689	14.1188	0.336957	0.148463
15205	Hes1	1451	102.074	108.196	99.2432	91.606	117.36	98.4688	99.6191	109.404	108.352	88.4523	-0.0567815	0.797863
15206	Hes2	2521	0.0732546	0.187442	0.166412	0.0608485	0.142718	0.0614033	0.196313	0.050833	0.147257	0.135978	NA	NA
15207	Hes3	1829	0	0.0794957	0.0573434	0.0419352	0.0393429	0	0.0773107	0.0350328	0.0811887	0.0749699	NA	NA
15208	Hes5	1273	0.116057	0	0.027463	0.060251	0.113053	0	0.111077	0.0503338	0	0.107714	NA	NA
15209	Hesx1	1137	0.77963	0.70333	0.707202	0.876952	0.411371	0.204219	0.124363	0.169063	0.848911	0.422093	NA	NA
15211	Hexa	1865	119.618	109.633	106.643	111.718	114.439	126.473	111.093	115.438	100.263	88.4479	0.113249	0.525871
15212	Hexb	1905	55.8969	55.5831	65.2594	52.3208	58.4731	62.4473	52.6079	54.3376	46.1852	48.9637	0.169546	0.293706
15213	Hey1	2205	0.804027	1.05504	1.12571	1.3392	1.55012	1.01794	1.29858	1.08971	1.17852	1.08825	-0.0856119	0.818695
15214	Hey2	2532	0.0583491	0.200984	0.165689	0.181753	0.227356	0.244546	0.223383	0.0759182	0.205264	0.10831	NA	NA
15216	Hfe	1722	15.336	14.3329	12.7701	12.5828	14.8346	13.2819	10.3464	11.3489	11.62	12.0438	0.206833	0.347846
15218	Foxn1	2503	0.0442689	0.0290447	0.0558696	0.0306431	0.100621	0.0773061	0.112985	0.0511985	0.074158	0.164347	NA	NA
15220	Foxq1	2805	67.8261	79.1134	59.7006	74.1292	55.8863	63.6437	74.3932	82.7264	64.5195	53.0026	0.0438226	0.89323
15221	Foxd3	2373	0.435811	0.398266	0.265186	0.161609	0.181942	0.0652329	0.297938	0.97206	0.281594	0.317808	-0.743258	0.341424
15223	Foxj1	4123	0.653954	0.56424	0.330695	0.465071	0.24434	0.309746	0.291513	0.341899	0.387172	0.465602	NA	NA
15227	Foxf1	1062	3.47787	2.87509	2.33728	1.44444	2.03272	0.838123	1.79747	0.905014	2.76154	5.03548	-0.226736	0.637365
15228	Foxg1	7244	0	0	0.00965223	0	0	0	0	0	0	0	NA	NA
15229	Foxd1	2461	0.0300162	0.118161	0.0568231	0	0.0584788	0	0.0287284	0	0.0603389	0	NA	NA
15233	Hgd	2594	0.0854317	0.0280257	0.0269548	0.0295681	0.0138701	0.0298376	0.0272554	0.0494024	0.100179	0.0396453	NA	NA
15234	Hgf	6418	1.71496	1.83503	2.01003	1.63725	1.3174	1.89337	1.76807	0.698855	1.17421	1.20712	0.772613	0.0105529
15235	Mst1	2286	0.242356	0.429323	0.474091	0.369071	0.125911	0.237004	0.32474	0.364381	0.32479	0.599825	NA	NA
15239	Hgs	3195	45.4896	44.3474	41.7664	47.9402	42.4204	39.3414	43.8145	51.631	49.8001	42.5093	-0.127324	0.472602
15242	Hhex	1771	9.5935	7.30682	6.67228	5.06711	8.5326	3.43072	4.07197	2.20699	6.45626	7.41346	0.383478	0.329395
15245	Hhip	9078	0.0569608	0.0880906	0.0616178	0.0675916	0.02378	0.0426299	0.0155762	0.134107	0.294436	0.234122	-1.71878	0.000699381
15247	Mfsd14a	2779	20.4943	24.2242	22.4808	21.5692	24.6248	27.2108	25.3774	25.3625	24.9672	22.142	-0.155076	0.277849
15248	Hic1	4492	12.6872	8.77176	8.92688	6.02737	7.58509	2.99809	5.59529	2.74587	6.3305	6.09744	0.814416	0.0353879
15251	Hif1a	5488	27.8022	28.0171	30.9216	23.6751	34.4712	28.6438	29.3469	17.5482	28.0726	40.1391	-0.0869603	0.707343
15254	Hint1	576	125.746	134.859	124.243	119.776	138.732	128.931	123.665	135.714	108.728	134.561	-0.0318757	0.845362
15257	Hipk1	8264	29.0108	29.9715	30.2011	28.9619	24.2894	29.8534	31.7314	26.7729	31.4768	31.1025	-0.0460792	0.79747
15258	Hipk2	4811	15.7152	16.0252	14.5989	14.0135	5.27983	7.01432	14.7911	4.89452	15.4328	14.7067	0.328766	0.388735
15259	Hipk3	7496	14.841	16.4678	16.2956	12.3501	12.3258	13.4952	16.9913	10.9028	17.2989	18.6628	-0.0962614	0.651709
15260	Hira	5046	11.1625	11.8715	11.4941	12.6085	10.6668	11.7571	10.6345	12.4188	11.3225	10.9443	-0.00435091	0.973677
15267	Hist2h2aa1	2337	59.9937	56.6005	53.6299	65.6065	55.8854	60.6241	86.8858	103.748	71.1494	59.7003	-0.434437	0.0590549
15270	H2afx	1359	24.4603	23.8317	21.5062	25.4819	23.7213	18.9938	27.0004	30.0337	23.6563	28.5288	-0.231534	0.28987
15273	Hivep2	13096	6.50085	6.71975	6.10258	5.85086	4.31606	4.81379	6.69701	3.00657	6.1967	8.29253	0.0725085	0.780648
15275	Hk1	7544	31.241	32.6537	30.8406	30.3738	30.7854	32.3846	30.8003	35.1801	32.0451	28.7136	-0.062795	0.717414
15277	Hk2	5511	25.5951	27.0032	28.8704	32.6923	32.7932	33.6224	27.422	25.544	24.1899	30.4358	0.0614633	0.76139
15278	Tfb2m	2503	10.3589	10.2092	11.2996	10.4033	10.7089	11.6732	10.5076	10.0221	9.49223	9.83341	0.0793685	0.643383
15284	Hlx	2147	6.27912	4.79128	3.84287	4.09041	4.39056	1.85656	3.80341	1.88017	2.88758	5.10927	0.498767	0.207523
15285	Mnx1	1456	0.0507349	0	0	0	0	0	0	0	0	0	NA	NA
15288	Hmbs	1757	17.9525	18.0402	19.1417	17.4397	17.9998	20.7704	16.4177	24.1785	17.0933	17.0912	-0.129536	0.430624
15289	Hmgb1	3008	70.2109	77.0491	84.2397	77.2605	88.6679	93.3649	82.864	81.8617	69.0265	75.2952	0.00205566	0.994324
15312	Hmgn1	1200	150.818	162.573	167.897	180.244	193.058	196.271	189.124	173.136	152.485	163.515	-0.0116411	0.937476
[truncated: 19,763 more rows]

## Sheet: Supplemental dataset 2. DP
Supplemental Dataset 2. RNA-seq analysis of differentially expressed genes in dorsal prostates
ENTREZID	SYMBOL	geneExonSize	KRKR_5759_DP	KRKR_5760_DP	KRKR_5762_DP	KRKR_5763_DP	KRW_5696_DP	KRW_5764_DP	KRW_5816_DP	WW_5705_DP	WW_5831_DP	WW_5834_DP	KRKR_DP.v.WW_DP.logFC	KRKR_DP.v.WW_DP.PValue
11287	Pzp	4681	0.0083607	0.0154776	0.00862049	0.0227621	0.0170498	0.00738968	0.0599479	0	0.0620741	0.0144971	NA	NA
11298	Aanat	1544	0.0760423	0.23462	0.15681	0.16102	0.103381	0.224035	0.0908731	0.0388037	0.0268846	0.109878	NA	NA
11302	Aatk	6919	1.34622	9.55504	4.49074	4.48126	3.58737	5.77934	6.07853	9.57273	1.32587	6.44379	-0.226857	0.615165
11303	Abca1	10260	17.0774	22.7839	16.7192	20.9533	11.322	11.0112	17.1283	10.0848	11.3282	9.47142	0.894127	0.000233365
11304	Abca4	8251	0.203959	0.193179	0.146719	0.094699	0.101564	0.209617	0.114784	0.130703	0.0955869	0.074021	NA	NA
11305	Abca2	8061	23.5469	29.134	26.2009	22.5012	21.6629	30.4329	28.254	30.5288	22.3641	24.3166	-0.0321903	0.851807
11306	Abcb7	11435	1.64281	1.64733	2.03968	2.44748	1.79023	1.54881	2.01229	1.71591	2.50112	2.12751	-0.142997	0.499543
11307	Abcg1	6274	9.15097	10.6009	12.4839	11.9275	9.96674	13.5299	11.3998	12.8726	8.88552	9.0802	0.0877369	0.680129
11308	Abi1	3504	27.1632	26.1869	27.2932	32.7899	29.3936	26.9502	28.8104	27.8876	36.0842	31.7033	-0.188325	0.225219
11350	Abl1	7433	28.0163	29.9969	26.6664	19.9538	22.7308	30.3655	27.5265	27.8084	19.2387	24.6821	0.125079	0.510096
11352	Abl2	10714	7.33854	6.11307	4.82844	6.38792	4.72649	4.44253	4.86181	3.10357	5.63332	4.136	0.506514	0.0329158
11354	Scgb1b27	409	0.765505	0.177141	0	0.173674	0.585405	0	0	0	0	0	NA	NA
11363	Acadl	1892	74.4668	61.901	79.66	82.3899	58.6555	57.408	62.2005	71.582	61.8479	64.1486	0.165291	0.305083
11364	Acadm	1845	29.7819	44.8449	42.6927	45.9115	39.7754	39.147	37.1874	49.1968	36.6052	47.9807	-0.144316	0.371022
11370	Acadvl	2158	33.7321	39.4148	37.3233	37.9358	37.0204	38.3259	36.7187	44.3239	28.1798	39.8109	-0.024586	0.870658
11409	Acads	1837	30.2738	34.3914	34.6852	28.1115	28.9133	36.0222	32.7666	39.7734	27.2514	30.9567	-0.0452163	0.79509
11416	Slc33a1	3505	14.9065	16.8776	16.544	19.2934	26.3112	18.3861	21.1763	18.8371	22.5255	18.79	-0.265508	0.0886821
11418	Asic2	3789	0.743686	3.25063	1.91698	1.37791	1.17957	1.77109	1.77746	2.83041	0.525857	2.1492	-0.0159352	0.968493
11419	Asic1	4496	2.15007	2.03848	2.16302	1.90379	1.70413	2.22349	1.78662	2.32536	1.16331	1.9999	0.163998	0.530684
11421	Ace	5268	127.981	83.0956	85.4772	94.5622	120.556	126.223	99.0187	113.622	114.822	82.4558	-0.0955657	0.680723
11423	Ache	4534	0.172635	20.9011	6.70169	3.84618	11.4593	4.08928	7.66681	7.55188	14.7583	13.5752	-0.616514	0.349578
11425	Apoc4	464	0.168692	0	0	0.153088	0	0	0	0	0	0	NA	NA
11426	Macf1	25369	7.8276	8.38057	6.50088	8.40136	7.06429	5.91221	7.37518	5.63728	8.21558	6.74757	0.161181	0.429847
11428	Aco1	4319	19.455	18.033	19.5456	19.1192	17.0745	18.7652	18.7852	20.9605	18.3185	20.6301	-0.0809774	0.551548
11429	Aco2	2768	115.303	123.19	118.288	117.687	115.131	129.804	112.48	137.51	112.548	114.233	-0.0464831	0.778688
11430	Acox1	4394	72.3321	66.6715	66.7644	84.4586	73.562	80.2113	66.8651	83.6245	74.5269	66.8647	-0.0651719	0.700288
11431	Acp1	3221	15.1759	12.54	13.4675	17.455	14.0244	12.93	10.7594	16.3035	17.6298	15.4009	-0.183746	0.259813
11432	Acp2	4653	12.7847	12.9704	11.3608	13.9532	11.3463	11.0917	10.5314	12.168	13.3995	12.6081	-0.0112045	0.934322
11433	Acp5	1616	21.7479	31.6075	37.8804	33.6043	31.0401	42.0401	34.9468	38.5764	30.0022	33.1326	-0.13603	0.491642
11434	Acr	1566	0.199931	0.0925297	0.257679	0.158758	0.0764466	0.198799	0.134395	0.191293	0.159042	0.130002	NA	NA
11435	Chrna1	4288	0.0273809	0.0675847	0.122337	0.033131	0.0372249	0.00806695	0.0163606	0.0279445	0	0.0474773	NA	NA
11438	Chrna4	4437	0	0.13063	0.0909455	0.0480276	0.0899372	0.0623684	0.0632446	0.0270061	0.0187108	0.0458829	NA	NA
11440	Chrna6	2906	0	0	0.0277719	0.0733306	0.109856	0	0.0482822	0.020617	0	0.0700559	NA	NA
11441	Chrna7	2091	0.0374332	0.242542	0.115789	0.152868	0.305348	0.132343	0.31873	0.0859583	0.0397034	0.25963	NA	NA
11443	Chrnb1	2149	6.41044	8.42843	8.67513	8.94108	6.01641	7.59748	7.9817	9.21416	4.84829	8.5576	0.0918286	0.698303
11444	Chrnb2	5384	0.763248	1.36585	0.869408	1.34572	0.793062	1.18216	0.912107	1.63581	0.732436	1.17849	-0.141201	0.660584
11447	Chrnd	3041	0	0	0.053078	0	0.0131224	0.0341247	0	0.0394034	0	0	NA	NA
11448	Chrne	1591	0.0491973	0.136614	0.076089	0.0892934	0.150491	0.13045	0	0.0941435	0.0521809	0.0639794	NA	NA
11449	Chrng	2876	0	0	0	0	0	0	0	0	0	0	NA	NA
11450	Adipoq	1232	0.508266	0.588074	1.04812	1.61438	1.10128	2.41464	0.341659	1.41029	0.202158	20.3527	-2.96762	0.00222094
11451	Acrv1	3641	0.0429953	0.119392	0.110828	0.0487729	0.241119	0.0760035	0.115607	0.0658203	0.444626	0.0745519	-1.27541	0.0833394
11459	Acta1	1433	16.0588	117.195	75.8898	16.2092	68.8663	16.0282	47.0957	56.9863	94.4617	118.674	-0.683012	0.213546
11461	Actb	1889	744.38	709.875	772.743	673.327	661.086	651.773	718.346	647.466	686.989	748.427	0.0516315	0.759926
11464	Actc1	1390	0.225246	5.31653	4.99326	0.306617	0.287087	0.447942	1.26176	2.41376	0.83617	4.76002	0.0295334	0.996288
11465	Actg1	1894	670.341	580.333	641.081	651.091	579.952	637.944	594.995	657.982	593.762	659.923	-0.0153737	0.920893
11468	Actg2	1419	36.2129	95.0182	76.0413	47.8809	116.988	24.5965	71.0687	39.3508	151.676	124.914	-0.742887	0.0543934
11470	Actl7a	1504	0	0.048172	0	0	0	0	0.0699675	0	0	0.0451202	NA	NA
11471	Actl7b	1421	0.055083	0	0	0.0499879	0	0	0.0246847	0	0	0	NA	NA
11472	Actn2	3665	0.245604	2.82686	1.95982	0.55237	0.77306	0.868316	1.35906	2.05159	0.668235	2.47188	-0.309952	0.587287
11474	Actn3	2869	0.245541	3.48491	3.76942	0.79228	0.59809	0.843979	1.36934	2.69389	0.665547	2.61367	0.0588358	0.948717
11475	Acta2	2534	123.34	229.675	188.211	150.826	228.943	94.1221	233.372	151.946	270.158	263.744	-0.418603	0.121382
11477	Acvr1	3298	10.0155	8.07327	7.91634	8.33527	7.45347	7.31048	8.12579	9.2558	10.1824	8.98158	-0.154135	0.389675
11479	Acvr1b	3277	17.9978	23.0374	18.4585	20.8091	16.415	19.8659	17.4047	21.3544	16.8598	20.7082	0.0179728	0.906653
11480	Acvr2a	5872	4.89206	4.74409	4.43933	6.21779	4.39011	3.61698	4.94017	5.00975	7.14688	4.37998	-0.1423	0.480394
11481	Acvr2b	1701	3.08306	3.53522	2.41973	2.42205	1.9237	2.5623	3.5675	1.37366	1.22016	1.41626	1.08851	0.00189805
11482	Acvrl1	3773	9.15915	13.7777	10.9304	9.11209	10.1534	10.3141	11.1562	10.139	9.51657	12.5632	-0.00919801	0.962335
11484	Aspa	5332	2.80385	12.4533	13.3726	14.934	9.14555	10.354	9.97314	14.3265	13.6316	9.48168	-0.228245	0.484545
11486	Ada	1626	4.04362	2.69574	2.77951	3.12352	2.60144	3.808	3.06331	2.89248	2.93581	2.96317	0.0983364	0.743304
11487	Adam10	4589	61.0713	60.7519	74.6816	88.7562	66.8883	68.2851	75.0155	63.3531	86.1857	74.6484	-0.0898848	0.621358
11488	Adam11	5102	1.12761	3.79152	1.8112	1.78905	1.54083	1.95261	3.06632	3.41135	0.764784	2.454	-0.060445	0.884739
11489	Adam12	9170	0.781022	0.173819	0.0616069	0.247879	0.113144	0.0905328	0.0765039	0.0457351	0.144855	0.181308	1.35473	0.136154
11490	Adam15	3966	53.7411	45.3776	48.5126	35.6866	38.7983	53.0205	49.3696	48.1373	36.2139	45.8908	0.0742078	0.700346
11491	Adam17	4509	15.4931	15.0557	14.2294	19.4714	15.0098	14.2461	16.3444	15.3602	22.9137	18.9405	-0.26866	0.0972953
11492	Adam19	6397	3.19356	3.77147	2.02488	2.987	2.52019	2.20081	2.86231	2.25715	2.08944	3.77653	0.136363	0.687744
11495	Adam2	2551	0	0	0	0	0	0	0	0	0	0	NA	NA
11496	Adam22	10834	0.187843	0.65536	0.275622	0.452397	0.268883	0.290547	0.297867	0.541948	0.287358	0.488568	NA	NA
11497	Adam3	2819	0	0.0257009	0.028629	0.0251979	0	0.0245414	0	0	0	0	NA	NA
11498	Adam4	2330	0.352732	0.342042	0.25978	0.518266	0.342533	0.267227	0.587126	0.501417	0.766062	0.538809	NA	NA
11499	Adam5	3129	0.100061	0.208391	0.10317	0.249716	0.127533	0.19899	0.224206	0.229772	0.397985	0.216877	NA	NA
11500	Adam7	3654	0	0	0	0	0	0.0189333	0	0	0	0.00928583	NA	NA
11501	Adam8	3052	11.2203	6.37386	5.60599	5.1436	4.17095	5.20226	6.26375	4.48562	4.78751	6.81499	0.40284	0.215629
11502	Adam9	4039	47.2757	48.0643	48.5349	61.4129	61.4237	54.109	54.3655	57.6137	65.5895	57.0155	-0.247217	0.128205
11504	Adamts1	4885	12.0654	7.8754	5.90625	7.48862	5.03205	6.00476	6.69228	4.31103	8.50591	10.3701	0.101829	0.774785
11512	Adcy6	6413	44.0735	54.4482	48.7716	43.7794	50.4025	52.9573	51.0758	54.1346	49.8727	56.2103	-0.172336	0.302924
11513	Adcy7	6330	8.74851	6.86737	4.19462	6.68809	3.58705	3.78698	5.64668	3.66292	4.13787	4.73847	0.654412	0.0133316
11514	Adcy8	6201	2.82116	6.14564	5.59638	5.07459	3.82255	5.44443	6.09789	5.05313	4.29759	6.04083	-0.0793806	0.800611
11515	Adcy9	5181	6.88155	8.2645	7.22778	6.98538	9.02698	9.92132	9.27534	8.12947	8.3885	7.6165	-0.146166	0.363656
11516	Adcyap1	2270	0.0344815	1.18092	0.959928	0.406796	0.351587	0.350482	0.123619	2.16426	0.0731451	1.34526	-0.88936	0.274562
11517	Adcyap1r1	6243	1.83677	4.94958	2.90218	3.55563	2.28833	1.63453	2.31487	3.3061	1.63566	3.42946	0.232515	0.498202
11518	Add1	4134	76.2091	82.1599	77.562	77.7684	74.6749	82.9299	74.5493	89.0288	70.1973	80.2216	-0.0370931	0.810271
11519	Add2	5120	0.25989	2.13673	0.512288	1.21394	0.52999	0.97963	0.472718	1.0122	0.0648592	1.14648	0.461744	0.524994
11520	Plin2	1887	32.6241	19.0054	18.9039	20.2144	16.8545	18.2946	20.3547	21.1934	17.7742	24.7061	0.0922542	0.653706
11522	Adh1	1334	148.566	176.429	148.584	155.804	184.928	166.654	131.605	166.871	163.581	139.995	-0.0102565	0.958933
11529	Adh7	2079	0.338844	0.383337	0.0776383	0.102501	0.0767775	0.133107	0.219337	0.0576363	0.119798	0.342732	NA	NA
11532	Adh5	1533	62.1639	66.7086	63.648	78.4698	67.5498	60.9687	58.5075	79.3563	57.4044	65.891	-0.0115777	0.938195
11534	Adk	3549	5.87764	4.26661	4.2979	6.42478	6.72394	4.60045	4.08194	4.82815	7.38031	5.51644	-0.199089	0.390872
11535	Adm	1381	2.69222	2.28212	2.10382	1.80025	4.53664	2.20421	2.48917	2.14749	1.62312	3.2186	-0.0754443	0.841162
11536	Gpr182	1694	0.901016	1.83907	1.7151	1.13216	1.86098	1.06183	1.36664	1.76839	1.8133	1.96292	-0.416128	0.243581
11537	Cfd	923	3.73132	8.79142	14.5584	14.4298	11.9759	22.9733	5.32046	13.9883	2.29361	175.056	-2.62543	0.00142959
11538	Adnp	5813	22.4397	24.815	23.6506	27.9647	21.5212	24.3084	28.023	23.2107	29.2561	23.1962	-0.0489775	0.754884
11539	Adora1	5786	0.358492	1.83443	0.809003	0.779569	2.51045	0.693495	0.721425	0.714482	1.95855	1.72408	-0.653338	0.21978
11540	Adora2a	2534	1.86879	1.25802	0.812146	0.812925	1.19684	0.750793	0.747498	0.732952	0.573341	0.923914	0.674172	0.129943
11541	Adora2b	1844	4.86022	1.21799	1.09416	0.808943	0.779059	0.956695	0.684801	0.617324	1.0355	1.93205	0.756205	0.184218
11542	Adora3	2789	0.140324	0.155864	0.144685	0.11461	0.0572322	0.0992214	0.0754615	0.11815	0.0148834	0.23115	NA	NA
11544	Adprh	1583	34.266	35.7219	34.3366	31.2984	30.4519	31.1822	32.9941	34.4793	25.3307	32.4729	0.130753	0.411507
11545	Parp1	3827	25.1467	23.617	22.807	24.6211	26.162	23.7446	23.4916	26.1209	24.0035	25.9687	-0.0895714	0.512926
11546	Parp2	2972	8.82282	8.80038	7.67132	11.1616	8.37846	7.39076	7.68343	8.69866	9.02267	9.59003	-0.0161209	0.921837
11548	Adra1b	3382	0.0694319	0.214225	0.429536	0.273042	0.235985	0.20456	0.342265	0.283444	0.0981901	0.401306	NA	NA
11549	Adra1a	8004	0.469403	1.08169	0.877229	1.10933	1.30624	1.10204	0.972901	0.988069	0.907575	0.754575	-0.0224313	0.942714
11550	Adra1d	2394	2.43581	4.05531	4.1465	1.4984	1.86691	2.68753	4.65935	1.15121	1.45649	2.93383	0.715171	0.08054
11551	Adra2a	3801	7.03241	27.7814	20.2559	13.4647	9.24925	13.8965	27.5651	14.6433	15.3218	19.3263	0.0462631	0.912355
11552	Adra2b	3936	0.0198864	0.0736288	0.14353	0.126329	0.060831	0.175768	0.178237	0.0608871	0.0210924	0.103446	NA	NA
11553	Adra2c	3198	0.0489512	1.78975	0.706611	0.444233	0.723733	0.822052	1.042	1.0866	0.311519	0.97611	-0.0912791	0.884434
11554	Adrb1	2491	7.32139	15.9386	20.8809	11.7913	12.5434	23.6208	21.8122	14.864	12.9645	14.3023	-0.0198128	0.939579
11555	Adrb2	2144	2.75635	3.04131	4.15947	3.90946	4.54144	5.45326	3.76293	4.61084	3.87219	4.52617	-0.33944	0.284616
11556	Adrb3	2893	1.32574	0.563478	0.530037	0.3683	0.358636	1.53047	0.448617	0.269225	0.315664	2.35742	-0.473555	0.452163
11564	Adsl	2109	25.2188	25.1808	25.5623	24.6544	22.7435	23.1263	22.1705	26.1782	26.2758	25.0979	-0.0526824	0.709397
11565	Adssl1	1860	4.56592	8.14097	7.44135	4.16268	4.22651	4.2216	5.82731	7.03816	3.30294	7.0962	0.0600093	0.858692
11566	Adss	3570	19.4915	23.7139	25.5566	29.7363	22.8253	21.898	21.3705	25.2994	29.522	26.2319	-0.155002	0.297188
11567	Avil	3033	0.516142	9.99691	4.69648	6.3234	3.09189	4.96113	3.80493	11.0226	1.4781	8.15538	-0.370717	0.521885
11568	Aebp1	4095	90.2862	51.3348	37.9875	45.1956	43.6082	31.4065	42.1867	33.2703	31.9408	58.8624	0.444704	0.252669
11569	Aebp2	6743	14.1734	13.1944	14.2128	14.4267	13.9073	15.0307	15.8297	13.741	13.1861	13.7926	0.0314602	0.833367
11571	Crisp1	1416	0	0.102332	0.170985	0.45148	0.0563632	0.19543	0.0495438	0	0.234519	0.239622	0.15065	1
11572	Crisp3	1387	0.225733	0	0	0	0	0.049879	0	0	0	0.0489264	1.58435	0.301102
11576	Afp	2086	0.037523	0.0520979	0	0	0	0.0165825	0.0168154	0.100525	0	0.0325316	NA	NA
11593	Aga	2323	19.3576	10.6976	12.5244	16.1146	12.7806	14.31	11.8685	13.9014	10.6857	12.7951	0.225319	0.252397
11595	Acan	7469	0.125756	0.0291006	0.0432213	0.0285311	0	0.0185251	0.0281781	0.0160431	0.044461	0	NA	NA
11596	Ager	1767	1.88262	2.76764	2.85459	2.05018	2.28094	2.34914	2.16378	2.79729	1.59744	2.5155	0.0394855	0.903649
11600	Angpt1	5019	0.764171	1.09708	0.964794	1.55681	1.23238	1.08205	0.964461	1.50409	1.25712	0.811247	-0.14645	0.65187
11601	Angpt2	2475	2.46678	1.5222	1.46736	2.88436	1.25762	1.60726	1.71488	1.96079	1.49268	1.54915	0.303031	0.401877
11602	Angpt4	1530	12.5595	2.93591	2.5583	2.97131	4.19917	1.69564	2.43017	1.44887	3.09289	3.74787	0.937697	0.190474
11603	Agrn	8169	84.9801	83.0403	85.3879	61.1244	56.1622	87.7247	71.8759	60.4226	58.8831	72.7081	0.291113	0.132658
11604	Agrp	898	3.18147	3.95333	1.84238	3.2036	1.59976	3.27421	2.57804	2.13498	1.38674	2.26707	0.642214	0.0941821
11605	Gla	3032	7.12511	5.938	6.22855	7.46173	5.5804	5.87546	6.58273	7.28163	7.69411	6.13254	-0.0895183	0.642328
11606	Agt	1839	1.23432	2.482	3.92773	5.42693	5.96732	5.39839	6.12274	6.77645	1.87347	2.28786	-0.187503	0.666008
11607	Agtr1a	2284	10.7094	5.9001	5.1059	16.2343	13.8375	12.2674	7.98601	13.024	8.74179	7.13074	-0.048953	0.913796
11608	Agtr1b	2147	0	0.101235	0.0751794	0	0	0.0644454	0.0980262	0.0558108	0.0773356	0.126429	NA	NA
11609	Agtr2	2868	0	0.126309	0.112559	0.346743	0	0.144733	0.0978439	0.292462	0.0578938	0.0473228	NA	NA
11610	Agtrap	4029	26.4504	26.8296	25.7799	29.1607	26.1082	29.0706	23.6285	33.1833	23.14	26.7468	-0.0467222	0.757784
11611	Agxt	1517	0.0515972	0.0477592	0	0.0468246	0	0	0	0.0197472	0	0	NA	NA
11614	Nr0b1	1794	0	0	0.0449861	0	0	0	0	0	0	0.0378266	NA	NA
11622	Ahr	5494	17.5808	34.8671	21.7701	23.1626	12.3623	19.3607	29.5033	15.4308	18.6243	24.8024	0.296885	0.288186
11624	Ahrr	9206	0.0382607	0.125919	0.0350663	0.154319	0.0433469	0.0526043	0.106687	0.0846044	0.063126	0.0958278	NA	NA
11625	Ahsg	1474	0.185858	0.122881	0.0821286	0.192762	0	0.0938699	0	0	0.112646	0.0460386	NA	NA
11628	Aicda	2397	0.0979636	0	0.0336692	0.014817	0.0332959	0	0	0	0	0.0283107	NA	NA
11629	Aif1	896	15.5934	11.2396	8.73704	12.3277	6.5024	8.03007	6.85098	7.62285	5.04975	10.4518	0.627549	0.024381
11630	Crybg1	7416	37.6746	33.8318	31.2493	34.9369	29.0302	37.1378	35.0392	27.6782	34.2669	29.0989	0.166851	0.348797
11632	Aip	1377	34.2195	41.2501	41.2317	34.949	37.0361	39.4896	40.35	41.5953	24.1764	40.7067	0.086623	0.618621
11634	Aire	2257	1.6473	1.38032	1.01909	1.10153	0.919391	1.22609	1.21223	1.47327	0.45979	0.856905	0.456287	0.261758
11636	Ak1	2365	8.09206	14.0613	9.91324	8.27465	5.95624	7.22537	7.9943	10.4753	3.82628	11.7788	0.210964	0.553616
11637	Ak2	1909	34.4417	37.307	39.1476	40.056	30.373	36.9286	35.1873	41.9296	26.4411	39.9736	0.0515026	0.735657
11639	Ak4	5162	4.0486	2.15443	1.67289	2.75903	1.8476	2.50621	2.81323	2.42577	3.3774	2.98419	-0.150253	0.626691
11640	Akap1	4018	12.5552	13.4425	12.5738	11.4646	13.9539	12.9222	12.318	14.0687	11.1678	13.3847	-0.0516142	0.739776
11641	Akap2	7734	11.1327	10.0751	8.55156	11.5587	10.2781	9.14199	8.2817	8.7344	14.5719	15.1094	-0.326599	0.119912
11642	Akap3	3153	0	0	0.0255963	0.0225287	0	0.0438834	0.0444999	0.0190019	0.0263304	0	NA	NA
11643	Akap4	2991	0	0	0	0	0	0	0	0	0	0	NA	NA
11647	Alpl	2516	4.97761	5.45684	4.97189	2.01862	8.89776	1.59482	3.65269	1.47639	9.43706	9.41313	-0.642061	0.239284
11648	Akp3	2098	0	0	0	0	0	0	0	0.0142786	0	0	NA	NA
11650	Alppl2	2141	0	0	0	0	0	0	0	0	0	0	NA	NA
11651	Akt1	2690	156.415	155.904	161.965	123.014	132.992	173.804	153.296	167.734	107.015	135.596	0.121016	0.523375
11652	Akt2	3311	63.9824	62.1116	59.5111	49.8367	52.9698	61.2631	52.5891	63.541	43.0394	58.5559	0.0909797	0.600985
11655	Alas1	2702	40.7442	59.6874	58.2737	48.7266	49.0913	56.3929	56.4841	56.1989	54.1533	62.6997	-0.166825	0.343281
11656	Alas2	1979	5.35926	6.44332	4.60822	6.73	7.42046	5.10389	6.69991	8.47682	4.34186	4.3206	0.00135793	1
11657	Alb	2043	0.0383127	0	0.0790064	0.0695378	0	0.033863	0	0.029326	0	0.0332163	NA	NA
11658	Alcam	5254	23.5832	42.3204	41.2127	52.8691	41.1583	35.842	47.3079	42.2891	52.9816	42.145	-0.223347	0.275289
11666	Abcd1	5919	7.24676	8.97831	7.09015	6.41444	6.95087	8.73105	8.04774	9.05425	6.84468	7.57258	-0.0839516	0.620127
11668	Aldh1a1	2032	48.7472	32.1429	29.6488	45.9861	42.3796	45.4519	29.8293	35.0131	55.5031	41.144	-0.184317	0.493084
11669	Aldh2	2499	103.831	82.5689	67.9001	60.4021	76.1056	80.3111	71.2208	79.5243	48.3368	85.9462	0.143284	0.565486
11670	Aldh3a1	1727	2.62874	7.80303	4.95352	3.55781	2.35687	3.50518	3.92001	2.70597	2.83623	5.18682	0.395761	0.350909
11671	Aldh3a2	3131	66.0482	33.6569	35.0942	44.6026	34.909	36.8559	33.1277	41.3516	37.8242	36.087	0.215131	0.286173
11674	Aldoa	1824	461.677	538.137	585.598	470.456	467.616	569.88	538.54	565.1	408.613	536.86	0.0203723	0.914125
11676	Aldoc	1745	19.1309	33.5474	26.3159	23.3248	13.4694	22.3801	20.8854	25.184	12.6552	29.7499	0.175672	0.467006
11677	Akr1b3	1402	0.418721	0.568444	0.834681	0.65865	0.825427	0.715507	0.67552	0.747843	0.562545	0.605036	NA	NA
11682	Alk	7398	0.0529014	1.13602	0.523634	0.604903	0.447706	0.551737	0.251295	0.963725	0.0617205	0.798039	-0.0808977	0.903216
11684	Alox12	3989	9.41865	29.3417	21.4762	20.7721	16.3662	20.2049	22.3529	21.2677	15.3386	21.1629	0.0557863	0.824001
11685	Alox12e	2309	0.69493	3.4986	1.25829	1.2613	0.743144	1.27338	0.95706	0.467056	0.808984	3.92353	-0.0499274	0.924868
11686	Alox12b	2347	0	0	0.0343865	0	0	0	0	0	0	0	NA	NA
11687	Alox15	2414	2.33457	2.94125	1.47101	2.29518	2.0994	1.34696	1.62743	1.62564	1.99467	2.57219	0.118891	0.799652
11688	Alox8	3515	0.0668048	0.0618356	0.0229602	0.141459	0.0681169	0.0590459	0.0199585	0.0511348	0.0236187	0.0579182	NA	NA
11689	Alox5	2989	1.37482	1.13924	0.79652	1.12883	1.01465	0.775377	0.880153	0.821823	0.79159	1.24869	0.20879	0.57185
11690	Alox5ap	854	28.1379	20.0215	16.0182	19.3386	17.7564	12.4755	16.717	15.2589	8.79776	19.7861	0.511484	0.0695951
11692	Gfer	1775	16.1397	14.6738	16.6184	14.6668	15.0853	15.0447	15.7303	17.0456	13.1662	14.8147	0.0375281	0.825755
11694	Alx3	1867	0	0	0	0.0190233	0.0427479	0	0	0	0	0.0363475	NA	NA
11695	Alx4	7010	0.446636	0.118856	0.0921028	0.151996	0.0683112	0.0690835	0.150116	0.0512807	0.0592152	0.125848	NA	NA
11698	Ambn	1897	0	0	0	0	0	0	0	0	0	0	NA	NA
11699	Ambp	1233	0.126963	0	0.130908	0.0576098	0	0.140272	0.056897	0.145774	0.23566	0.247667	-1.39821	0.0489938
11702	Amd1	3203	118.314	78.8295	103.634	140.292	112.626	108.46	112.01	133.761	153.987	99.6514	-0.249918	0.267847
11704	Amelx	1009	0	0.0718045	0	0	0	0	0.0695283	0	0	0.134511	NA	NA
11705	Amh	1665	0.211548	0.674466	0.484715	0.383961	0.335539	0.207754	0.905893	0.629715	0.249309	0.427951	-0.0112273	1
11717	Ampd3	4549	9.82498	11.8734	11.177	10.829	13.9216	11.5582	9.95481	10.5035	11.9264	11.0391	-0.0452626	0.792061
11720	Mat1a	3208	0.439187	0.293597	0.0503149	0.287851	0.17415	0.237221	0.109342	0.261465	0.0776369	0.0846145	NA	NA
11722	Amy1	1822	1.31028	2.60457	2.05971	3.07991	6.74576	1.46186	2.02145	2.6142	8.93077	3.24034	-1.15875	0.0195707
11727	Ang	1275	2.94674	4.06292	2.65852	4.51268	2.78553	3.28276	3.71404	2.72545	3.54869	4.55067	-0.0421927	0.887445
11730	Ang3	696	0	0	0	0	0	0	0	0	0	0	NA	NA
11731	Ang2	438	0	0	0	0.162175	0	0	0.160169	0	0	0	NA	NA
11732	Ank	3608	188.458	23.2031	22.3124	16.5966	42.0066	34.8883	21.1648	17.5189	44.4897	22.8523	1.16148	0.0444651
11733	Ank1	9281	0.295178	2.29116	1.48262	1.14421	1.85315	0.842321	1.74988	1.44925	1.73983	1.9815	-0.422417	0.324387
11735	Ank3	27844	6.25334	6.09004	5.10276	6.40199	5.63665	5.46495	5.05294	5.18245	7.44953	4.72204	0.0239025	0.898651
11736	Ankfy1	10500	13.571	12.0544	11.537	14.0104	11.8005	10.4366	12.3271	8.88423	16.2402	10.9838	0.0676518	0.739585
11737	Anp32a	2089	69.374	76.4392	89.1851	106.413	88.3109	83.108	79.3893	97.4553	95.9556	89.3658	-0.164215	0.35224
11739	Slc25a4	1531	81.1104	112.273	96.0711	99.0795	82.8598	84.0489	77.8522	105.973	61.5463	102.412	0.0997295	0.583543
11740	Slc25a5	1238	211.078	199.152	216.3	250.652	238.657	217.521	214.627	242.265	241.347	210.928	-0.095989	0.55681
11744	Anxa11	5519	37.3495	45.2899	45.0246	41.6364	40.6137	57.6497	45.0555	62.6594	28.4003	34.2317	0.0093332	0.97305
11745	Anxa3	2598	132.88	154.174	167.825	192.346	132.403	162.996	138.728	153.53	139.437	158.46	0.0867294	0.625226
11746	Anxa4	3622	123.417	96.1343	114.462	138.791	101.933	116.79	103.807	130.28	106.296	95.9832	0.0763023	0.680968
11747	Anxa5	1723	118.522	124.192	138.74	136.397	103.874	116.602	119.848	137.125	118.169	153.918	-0.088159	0.580091
11749	Anxa6	3086	59.7826	50.03	43.6869	47.244	43.862	40.3301	45.0341	49.1962	46.2177	58.6251	-0.0411972	0.814634
11750	Anxa7	5079	29.3812	36.2396	33.9965	37.9849	32.6532	34.3459	30.5741	36.7511	35.1759	34.5985	-0.0630022	0.681267
11752	Anxa8	1868	15.8599	11.7325	11.7515	10.5713	6.28057	7.29598	8.69414	5.59679	5.08874	8.93671	0.92903	0.0397813
11754	Aoc3	4620	2.43967	3.01094	2.13117	2.50614	2.95402	2.33602	3.1053	2.21756	2.21925	6.82281	-0.578481	0.119278
11757	Prdx3	1445	43.4699	49.7629	51.1877	64.8881	55.5358	51.6113	47.9184	60.0995	56.7062	55.768	-0.156747	0.316077
11758	Prdx6	2334	417.539	214.621	289.625	334.545	257.605	291.06	281.232	327.365	260.779	223.397	0.204621	0.380046
11761	Aox1	4382	2.74187	3.81929	2.69815	3.86612	2.40414	1.96558	2.36942	3.34976	2.25453	3.39924	0.11262	0.666983
11764	Ap1b1	4397	39.8218	37.2305	35.1674	34.7895	35.322	41.2151	37.9808	43.3575	35.7984	34.1928	-0.0509202	0.748267
11765	Ap1g1	3543	32.1111	26.0827	24.1796	29.5619	26.3894	24.1249	29.9387	18.8718	32.922	21.8063	0.171487	0.385078
11766	Ap1g2	2811	30.588	30.0396	28.0788	22.8185	24.9709	29.5458	26.5168	29.6794	18.1929	25.5052	0.183687	0.280932
11767	Ap1m1	1964	19.7874	24.6974	22.3131	21.4473	20.298	22.8435	21.7713	23.6113	19.2966	24.774	-0.044392	0.773307
11768	Ap1m2	1738	56.025	51.2741	61.9218	61.2239	53.3829	59.4895	51.5257	60.3094	57.3448	52.2427	0.0094415	0.95585
11769	Ap1s1	1277	86.3638	76.7059	94.672	84.2437	76.7791	87.7914	78.2297	92.8017	45.118	77.4528	0.244845	0.178094
11770	Fabp4	641	11.2952	14.185	16.4935	21.055	11.4548	17.8082	10.835	17.9926	9.45467	106.291	-1.50613	0.0058989
11771	Ap2a1	3552	42.1334	44.1089	44.4196	34.5765	35.8719	46.2286	43.4315	45.6684	34.7902	38.124	0.055542	0.745371
11772	Ap2a2	5433	31.1118	27.5441	25.3197	26.1421	27.382	28.9309	25.0117	31.6878	31.6844	30.1208	-0.190318	0.233746
11773	Ap2m1	2051	82.5472	99.7743	98.2744	96.9212	100.22	90.2303	90.9677	110.829	80.8339	110.774	-0.107153	0.501047
11774	Ap3b1	4020	33.5678	31.7648	31.2983	35.9758	38.0786	34.4706	32.8433	35.3442	47.6331	36.7748	-0.286158	0.0764605
11775	Ap3b2	5732	0.109243	2.21195	1.11934	1.40653	0.710105	1.11039	0.856731	2.64445	0.210012	1.93567	-0.412105	0.532109
11776	Ap3d1	4730	72.5555	68.3227	63.2502	61.279	62.4899	67.7561	64.2659	69.0265	70.9617	70.5222	-0.0917085	0.561137
11777	Ap3s1	1520	20.0059	20.0908	23.5744	30.2357	26.3846	19.0251	21.1385	26.882	35.9661	30.0463	-0.422022	0.019732
11778	Ap3s2	5804	11.2136	10.9537	11.5968	12.2386	9.34374	10.7218	9.19835	11.8711	9.01145	11.0373	0.0991552	0.510074
11781	Ap4m1	1716	19.4542	19.3793	15.5202	17.0338	14.3714	17.7995	16.7004	17.7888	15.4815	18.2505	0.0448382	0.793037
11782	Ap4s1	1179	10.1576	11.1841	10.5074	13.4354	12.4217	11.3837	10.4725	11.8403	10.9848	12.4325	-0.0711291	0.741975
11783	Apaf1	8246	3.61179	2.75886	2.80403	3.8764	2.37127	2.37431	2.63737	2.24873	2.91969	2.54704	0.326098	0.11323
11784	Apba2	3319	0.471666	2.2484	1.16717	1.38042	0.88972	1.19855	0.972307	2.55429	0.162588	1.329	-0.0453709	0.936165
11785	Apbb1	2751	2.19084	9.20448	5.06057	6.0937	3.98906	4.57694	4.9855	8.77677	1.96157	7.78266	-0.143274	0.711153
11787	Apbb2	7391	5.5652	5.57276	4.54246	4.38249	3.70382	3.48672	4.15267	2.63046	5.01533	4.71473	0.271948	0.263052
11789	Apc	12933	10.1041	11.4449	9.21684	13.1075	8.00386	6.87382	9.48189	7.86377	9.13455	7.11508	0.427244	0.0418346
11790	Speg	11925	1.80175	4.29237	2.82214	1.51299	2.64026	1.92898	3.72978	2.38144	2.09551	2.88515	0.0816099	0.808584
11792	Apex1	1185	19.8159	16.1715	18.082	16.0348	14.6487	16.7263	12.6396	15.0162	8.65227	16.321	0.388117	0.0787188
11793	Atg5	2352	19.6348	17.4196	20.5022	22.4394	21.3777	18.8545	18.0456	23.7792	25.6966	19.158	-0.212139	0.201893
11796	Birc3	3403	48.2449	37.258	43.6609	50.201	38.5331	44.5018	37.0046	38.6098	43.0956	39.1351	0.138682	0.433152
11797	Birc2	3140	16.9882	19.0126	17.7088	25.4949	20.3592	15.0262	19.5493	20.025	23.3063	21.2768	-0.143239	0.40217
11798	Xiap	9270	6.72117	7.82343	6.53824	10.2411	7.10716	5.00768	7.99166	5.97837	9.45726	6.91785	0.0461231	0.821316
11799	Birc5	3416	3.09334	1.74976	1.79555	2.08981	0.934546	1.57969	1.51973	1.29788	1.96856	1.94683	0.320168	0.323262
11800	Api5	5633	16.5564	16.1095	16.8058	21.1409	17.8309	14.959	17.2801	17.7197	24.4505	18.5524	-0.218762	0.172433
11801	Cd5l	2037	0.34583	0.391241	0.158478	0.27897	0.509344	0.169814	0.0688798	0.441185	0.509449	0.216542	NA	NA
11803	Aplp1	2550	2.2868	12.1888	6.93114	7.43756	4.41304	7.46082	6.98789	13.1573	2.37664	8.71546	-0.176554	0.680599
11804	Aplp2	3879	160.703	171.209	171.345	201.791	164.949	183.879	174.02	204.112	189.957	187.505	-0.154606	0.350189
11806	Apoa1	985	0	0	0	0	0	0	0	0.121651	0	0.137789	NA	NA
11807	Apoa2	521	1.05165	0.764835	1.31668	1.70424	1.37868	1.32787	1.34653	1.49495	0.557714	1.62814	-0.0528081	0.937362
11808	Apoa4	1666	0	0	0	0	0	0	0	0	0	0.0203664	NA	NA
11810	Apobec1	2265	19.3695	10.5238	8.46245	9.86306	7.24106	7.59018	6.51984	5.07871	8.22867	9.10803	0.686597	0.0157554
11811	Apobec2	1218	0.610503	2.29011	1.15956	0.612352	0.622494	0.880397	1.12316	1.50028	0.477125	1.83859	-0.12866	0.805925
11812	Apoc1	540	3.62375	14.0876	5.23088	11.7073	5.69018	6.7901	1.68889	4.99274	3.6129	17.2794	-0.0106585	0.97613
11813	Apoc2	763	1.74396	0.18991	0.63464	0.558581	0.575303	0.272014	0.459725	0.196307	0.217614	0.444698	1.43181	0.0541472
11814	Apoc3	524	0	0	0	0	0	0	0	0	0	0	NA	NA
11815	Apod	1862	97.2106	139.046	91.3458	226.813	144.94	121.756	147.128	157.07	84.5803	145.781	0.0767196	0.849869
11816	Apoe	1251	922.225	802.865	692.38	579.42	605.531	695.195	720.803	527.124	274.576	749.697	0.537882	0.0389241
11818	Apoh	1186	0.395984	0.0610883	0.34024	0.359357	0.10094	0.262496	0.266183	0.429393	0.209999	0.200264	NA	NA
11819	Nr2f2	4870	53.5213	67.5562	75.6423	67.6781	66.118	81.9673	79.5607	83.1584	62.2733	59.326	-0.0611412	0.736941
11820	App	3357	243.446	280.846	274.991	244.33	236.114	276.821	277.502	273.338	239.6	290.708	-0.0488674	0.770443
11821	Aprt	1218	32.453	31.5559	36.2444	25.2522	24.7359	30.4163	28.5397	27.9397	14.6205	27.6625	0.41886	0.0599436
11826	Aqp1	2760	21.7236	34.2566	25.8051	19.0836	24.16	20.0403	23.588	22.6519	26.3347	42.8679	-0.286528	0.207995
11827	Aqp2	1416	0.304026	0.588406	0.34197	0.0501644	0.16909	0.439717	0.272491	0.126934	0.146574	0.239622	0.899755	0.346115
11828	Aqp3	1763	0.288584	0.349309	0.183108	0.362618	0.226348	0.588617	0.835641	0.305852	0.32963	0.577375	-0.456663	0.352326
11829	Aqp4	6190	0.0632253	0.421361	0.0391139	0.183607	0.0773605	0.201176	0.136001	0.0677529	0.134119	0.120593	0.701947	0.277983
11830	Aqp5	1551	10.4212	32.0446	24.1699	17.2201	12.9415	24.9118	28.9029	21.941	13.4619	23.736	0.0784936	0.812044
11831	Aqp6	2423	0	0	0	0	0	0	0	0	0	0	NA	NA
11832	Aqp7	2557	0.0306112	0.0850028	0.157812	0.111119	0.0936374	0.20292	0.178335	0.152301	0.194806	0.928874	NA	NA
11833	Aqp8	1483	0	0	0	0.0478981	0	0	0	0	0	0	NA	NA
11834	Aqr	11358	5.28573	5.5145	5.1018	5.99758	5.30522	4.97334	5.04012	5.17473	6.94755	5.20697	-0.0958751	0.5171
11835	Ar	2999	21.8715	22.6726	15.7696	16.568	9.66026	9.46958	23.9071	3.91562	9.88264	4.01644	1.67479	1.23576e-05
11836	Araf	4999	38.9955	37.2471	36.8492	35.9072	33.064	38.7844	34.1859	36.1887	28.5396	33.2653	0.17929	0.263
11837	Rplp0	1360	742.326	682.129	753.821	609.655	700.247	693.678	687.561	686.399	620.511	670.301	0.0719151	0.674393
11838	Arc	3057	8.0142	4.91774	4.89721	5.61153	3.74641	8.47521	4.61268	3.85113	5.77092	4.4397	0.310678	0.330471
11839	Areg	1199	1.04451	1.60129	1.78372	4.14704	0.99846	1.154	2.69148	1.49907	0.900131	2.00922	0.511026	0.324348
11840	Arf1	2293	211.897	188.299	222.106	214.462	223.629	216.13	205.766	226.326	195.801	207.844	-0.0180236	0.906345
11841	Arf2	2722	10.2801	11.0992	12.1858	13.0479	11.7282	10.357	10.4123	13.4045	10.3241	12.6522	-0.0728711	0.668151
11842	Arf3	5008	97.4191	91.757	93.6536	89.3868	82.2804	97.4601	87.7976	105.781	81.9671	94.9551	-0.028089	0.859328
11843	Arf4	2042	105.182	86.7316	101.751	124.916	121.513	97.4547	103.204	108.779	141.239	105.63	-0.200644	0.249091
11844	Arf5	933	193.962	186.796	213.57	143.893	157.396	222.599	198.657	212.713	112.784	165.724	0.169604	0.432337
11845	Arf6	3731	105.283	96.2385	127.103	91.09	100.667	149.545	148.205	112.214	87.0472	106.775	0.0331397	0.868913
11846	Arg1	1477	137.415	57.1463	68.1376	65.8869	44.6062	71.8052	65.5705	66.9102	50.5594	65.0582	0.434305	0.0852323
11847	Arg2	1417	27.5088	11.9388	15.2639	22.2072	17.0097	21.2136	12.1297	23.4451	14.5592	12.3558	0.185013	0.642862
11848	Rhoa	2126	140.899	130.367	147.08	165.186	143.929	132.051	129.749	152.206	194.077	156.9	-0.220462	0.177768
11852	Rhob	2227	80.8035	92.0518	105.91	66.0571	97.0481	94.5469	102.506	74.4271	70.6059	86.6925	0.151375	0.440683
11853	Rhoc	1056	103.623	77.5278	85.1377	59.7658	57.6281	70.6562	68.1278	61.3881	51.2584	97.5178	0.219292	0.319383
11854	Rhod	1708	8.93631	9.48053	10.2535	8.21369	7.07919	10.5312	9.13892	10.1375	8.04436	9.39642	-0.00647228	0.976753
11855	Arhgap5	6715	8.96379	7.98954	8.08252	12.3448	7.4343	5.4913	10.3847	5.82623	14.0138	6.48291	0.060517	0.828576
11856	Arhgap6	11770	1.44309	1.40346	1.08338	1.69586	1.45449	1.51648	1.12056	1.66199	1.44244	1.46446	-0.131892	0.589986
11857	Arhgdib	1131	41.8355	31.1007	25.3675	32.8472	28.4734	23.3971	27.1374	26.0629	23.5259	34.7404	0.214315	0.325452
11858	Rnd2	1092	7.56208	9.95203	9.82946	10.0175	8.36838	8.80615	9.25108	11.5491	5.0937	9.0419	0.111127	0.675825
11859	Phox2a	1609	0.145941	8.46535	4.56442	3.0903	2.18251	5.93358	4.1421	8.11747	0.0515971	5.3985	-0.157406	0.856337
11861	Arl4a	4612	5.99945	3.99799	4.48847	7.70087	6.89601	4.45514	5.71941	6.54729	6.40829	5.9518	-0.205142	0.365394
11863	Arnt	7122	8.94061	9.23691	8.3232	9.58974	9.0994	8.03822	7.90489	8.59745	9.84417	9.39018	-0.0556072	0.691066
11864	Arnt2	6518	0.372271	0.68916	0.297165	0.588489	0.29387	0.520087	0.559683	0.799697	0.356636	0.744408	-0.39499	0.437518
11865	Arntl	5942	1.42925	0.975439	0.937167	0.759102	1.14168	1.02458	1.50533	1.0083	2.96898	1.9472	-0.955541	0.0059192
11867	Arpc1b	1563	385.18	406.637	457.38	374.593	360.091	443.465	408.536	402.697	276.228	383.959	0.188086	0.301226
11870	Art1	2383	0.0164232	0.66887	0.457204	0.0596163	0	0.0580631	0.176636	0.27656	0.139353	0.455633	NA	NA
11871	Art2a-ps	1308	0.418892	0.138476	0.154253	0.271532	0.274577	0.0793373	0.107269	0.137415	1.01553	0.233466	-0.906631	0.207267
11872	Art2b	870	0.179938	0.0416384	0	0.081647	0.0917359	0.0795197	0.0806368	0.0688654	0.143137	0.117001	NA	NA
11875	Art5	1901	0.247048	0.19056	0.169816	0.467076	0.12595	0.109178	0.0738075	0.330924	0	0.0356974	NA	NA
11876	Artn	2409	2.16071	6.61651	6.23127	3.25825	4.00873	4.43696	5.44575	2.77306	2.51575	3.92968	0.561242	0.0984126
11877	Arvcf	5593	10.6011	19.5862	16.7095	14.5038	14.3053	20.0694	16.3939	20.8404	9.81156	15.5062	-0.0137861	0.949425
11878	Arx	2767	0	0	0	0	0	0.0250026	0.0253538	0.0433053	0	0.0735752	NA	NA
11881	Arsb	5988	14.516	10.7442	10.2566	11.133	12.602	10.7158	11.6338	12.2417	13.7604	12.4094	-0.145697	0.345434
11883	Arsa	3491	5.79592	7.84485	6.83138	5.79902	5.84117	6.27217	6.64163	7.17376	4.24492	6.73554	0.109318	0.649109
11886	Asah1	2664	31.9526	40.9847	38.8075	57.7275	48.9976	41.434	40.6204	52.064	52.8846	46.9091	-0.281548	0.111161
11889	Asgr1	1428	0.438504	0.558094	0.678194	0.895372	0.391227	0.726703	0.294765	0.650315	0.494165	0.807867	NA	NA
11890	Asgr2	1372	1.05543	0.528067	0.558818	0.880145	0.465366	0.832001	1.32945	0.938869	0.998415	0.642996	-0.199512	0.64161
11891	Rab27a	3269	17.8622	36.6132	33.6868	45.5553	39.7831	46.3154	35.8603	52.9393	34.5767	32.031	-0.278603	0.220838
11898	Ass1	1639	10.1005	45.3314	25.4573	26.9353	38.5173	19.5221	20.7594	38.7478	23.2496	39.4371	-0.342774	0.268647
11899	Astn1	8148	0.0864575	0.942536	0.416005	0.575377	0.421188	0.386326	0.404669	0.713249	0.356614	0.657954	NA	NA
11905	Serpinc1	2161	0.199214	0.368791	0.186731	0.345139	0.203127	0.0960419	0.194782	0.346558	0.480216	0.298324	NA	NA
11906	Zfhx3	16439	9.32523	9.75544	9.45789	7.93767	9.12242	9.54679	11.5565	6.7971	11.5876	7.12706	0.0843149	0.678788
11907	Ate1	4907	9.43518	9.83334	9.95861	14.0777	10.5069	8.96675	9.52877	11.2695	11.8853	10.296	-0.0644881	0.675676
11908	Atf1	2329	17.9802	18.6026	19.8557	19.7483	19.43	19.1892	18.5099	21.3644	21.3877	20.0319	-0.150968	0.280998
11909	Atf2	6987	6.68798	7.02006	6.44531	8.8753	6.95641	6.14886	7.99738	8.26193	14.7159	8.88203	-0.574117	0.00205724
11910	Atf3	2146	24.1457	16.4753	13.689	28.2179	14.9877	15.0389	13.0762	9.63185	16.7896	15.3525	0.545709	0.0231615
11911	Atf4	1725	79.5207	68.7967	76.1902	82.6452	97.97	66.4349	63.9317	82.0894	80.4209	86.6652	-0.127126	0.451663
11920	Atm	12165	3.72544	3.53767	2.9091	3.8363	2.73579	2.21508	2.79694	2.24089	3.1222	2.37081	0.424782	0.0205914
11921	Atoh1	2090	0.97373	2.04526	2.04659	4.69021	3.05494	3.37635	6.51191	5.33196	1.92653	0.844202	-0.185455	0.787112
11922	Neurod6	2153	0	0	0	0	0	0	0	0	0	0.0315192	NA	NA
11923	Neurod4	3345	0	0	0	0	0	0.0206823	0	0	0	0.0405745	NA	NA
11924	Neurog2	2217	0	0	0	0	0.0359992	0	0	0	0	0	NA	NA
11925	Neurog3	1540	0	0	0	0	0	0	0	0	0	0	NA	NA
11927	Atox1	438	210.872	241.006	262.015	240.101	197.157	221.446	207.019	212.089	108.513	210.709	0.420701	0.0211647
11928	Atp1a1	3648	547.556	678.342	685.915	633.814	842.646	867.659	766.743	882.402	701.469	688.7	-0.265267	0.130199
11931	Atp1b1	2422	231.118	327.36	373.652	347.788	402.89	398.126	370.539	409.273	403.924	337.889	-0.281371	0.123394
11932	Atp1b2	2959	1.12423	4.75007	2.8229	3.28878	2.10382	2.39648	3.55631	4.02929	2.38482	4.2198	-0.260064	0.468762
11933	Atp1b3	1830	54.1067	65.5224	60.8595	62.4546	63.4775	49.9019	55.8932	54.7401	77.5078	75.6482	-0.20706	0.364556
11936	Fxyd2	1017	1.53929	5.2005	4.12651	4.22565	4.944	3.67339	3.38009	5.44931	1.14285	4.80431	-0.0250668	0.953477
11937	Atp2a1	3440	0.511959	22.2302	16.9387	2.87022	1.03243	3.75072	6.76048	18.3222	2.3651	17.1921	-0.241577	0.719138
11938	Atp2a2	5725	69.5159	78.1962	73.29	74.8544	87.0385	70.8196	91.3167	67.3118	109.412	90.2757	-0.28501	0.129661
11941	Atp2b2	9943	0.0708495	1.11121	0.332788	0.560805	0.284951	0.480093	0.321031	0.936987	0.100195	0.638136	-0.120641	0.83649
11944	Atp4a	3564	1.30674	4.7467	5.80832	5.36135	3.31423	3.95022	4.5175	6.58134	2.5274	4.54119	-0.0994419	0.786063
11945	Atp4b	1458	0	0.0248459	0	0.0243597	0	0.071175	0.0481166	0.0205463	0	0.0465438	NA	NA
11946	Atp5a1	2864	231.853	246.305	259.685	264.191	246.202	264.941	240.763	303.33	231.899	254.644	-0.0853234	0.610518
11947	Atp5b	1879	428.689	431.061	465.031	466.401	451.38	449.021	427.197	509.85	394.885	452.237	-0.0271294	0.865282
11949	Atp5c1	1799	63.9366	68.1818	76.3311	93.7168	72.7786	69.0668	67.3463	82.7091	75.5438	71.0294	-0.0370021	0.817687
11950	Atp5f1	3686	31.1414	30.5056	36.28	42.242	36.1701	32.0104	33.2309	37.6772	36.4872	35.2652	-0.0767817	0.634754
11951	Atp5g1	868	89.7253	94.9038	104.833	106.058	110.888	107.639	100.665	105.434	66.521	94.8332	0.140706	0.388278
11957	Atp5j	776	110.147	126.275	149.398	160.556	148.873	137.785	139.766	143.181	103.775	139.001	0.070373	0.666581
11958	Atp5k	292	80.2833	86.9657	117.05	152.769	116.982	92.6377	94.9002	85.9709	28.8579	91.9143	0.649083	0.0310638
11964	Atp6v1a	6798	26.8854	27.6992	26.593	35.2918	26.8734	29.813	29.0193	33.9621	33.7672	30.3567	-0.186827	0.235866
11966	Atp6v1b2	4154	30.3557	33.7487	30.279	39.4152	31.2017	30.8105	30.4327	43.5068	34.7148	36.5116	-0.21045	0.175995
11972	Atp6v0d1	1617	67.6235	72.742	76.812	81.9711	80.9455	83.4079	77.0523	94.5564	84.9194	70.0641	-0.170771	0.302006
11973	Atp6v1e1	1204	95.9558	88.5175	98.6022	119.794	94.7581	95.1829	89.4115	115.546	106.326	97.2259	-0.0968774	0.548745
11974	Atp6v0e	3263	20.09	18.4513	23.1504	23.293	21.2061	19.7603	21.0484	21.7306	23.8526	22.3257	-0.107825	0.431715
11975	Atp6v0a1	4447	37.4115	34.4251	31.3873	35.3327	43.5932	42.6418	35.4083	43.0452	37.0107	29.589	-0.0913846	0.606661
11977	Atp7a	8146	11.5545	8.69391	8.89677	12.4303	8.57769	7.47789	9.71874	7.53876	11.1749	7.09765	0.251497	0.224054
11979	Atp7b	4711	0.124612	0.0615162	0.128484	0.0301562	0.101648	0.110139	0.0446746	0.038153	0.0176225	0.115238	NA	NA
11980	Atp8a1	9526	6.40497	6.63587	4.72742	6.5321	7.05021	3.44967	5.18091	4.23277	7.58211	4.74086	0.117903	0.652496
11981	Atp9a	4232	56.0968	63.9765	62.1402	53.5516	55.5673	72.0021	62.9099	79.5276	43.9326	56.7886	-0.0356678	0.846672
11982	Atp10a	5469	3.38481	4.1796	3.54164	3.83803	3.2178	2.764	3.9509	2.47035	4.05308	4.41735	0.0197894	0.945425
11983	Atpif1	815	102.763	111.788	129.475	130.474	108.552	113.79	104.284	109.902	78.7414	112.99	0.225149	0.169377
11984	Atp6v0c	1152	311.801	239.962	259.909	228.267	219.201	280.812	237.348	278.866	179.372	227.528	0.180581	0.354228
11987	Slc7a1	7239	9.24483	9.15768	7.37483	9.94499	16.7691	9.89613	8.56695	8.64471	22.5067	11.6382	-0.700626	0.00479507
11988	Slc7a2	7857	1.25025	2.30068	1.24802	2.14265	1.11228	1.06983	1.6563	1.14381	1.05663	1.40351	0.510726	0.144526
11989	Slc7a3	2371	0.693265	1.89454	1.12327	1.49795	1.29595	1.0796	0.754504	2.59008	0.297625	1.68865	-0.241964	0.62785
11990	Atrn	8737	14.6924	35.9807	23.8365	27.1099	18.7993	21.1735	24.6025	16.7697	20.7383	21.5924	0.346182	0.130152
11991	Hnrnpd	6810	22.5854	27.3313	28.0808	31.3494	24.3357	26.9516	21.1286	24.6646	14.5193	20.1938	0.451444	0.0147981
11992	Auh	7279	6.04333	5.40967	5.49934	6.08937	6.07979	5.83567	4.29367	6.51889	4.53364	5.46784	0.0527144	0.769843
11993	Aup1	1573	70.6347	58.2416	58.1559	56.3792	56.3187	60.1001	51.6009	62.2554	53.7016	56.1481	0.0756431	0.622137
11994	Pcdh15	17127	0.00457015	0.00423021	0	0	0	0	0	0.00699631	0	0	NA	NA
11997	Akr1b7	1248	1.41117	4.78941	3.03937	3.07354	1.66271	2.99346	1.91125	2.08831	2.72741	2.74597	0.268775	0.62362
11998	Avp	507	0	0	0	0	0	0	0	0	0	0.133848	NA	NA
12000	Avpr2	2375	0.214221	0.228792	0.0339811	0.0598171	0.117615	0.087388	0.0590771	0.050453	0.174778	0.300016	NA	NA
12005	Axin1	3779	26.3878	27.3967	27.6669	26.5786	25.0687	31.2867	26.7324	33.3334	22.3092	28.7318	-0.0689202	0.651793
12006	Axin2	4293	4.93194	7.56067	4.8502	5.46025	5.46569	4.63309	6.54477	4.80085	5.75317	7.79301	-0.113766	0.640342
12007	Azgp1	1314	91.6162	17.7267	21.9881	41.598	32.1913	38.066	26.7749	41.7886	22.9031	16.6812	0.673404	0.272001
12009	Cep131	3578	10.5771	9.94224	11.1313	8.21901	8.5989	12.1233	9.60746	10.5576	5.58028	8.18389	0.292257	0.165571
12010	B2m	2414	420.725	448.315	548.554	498.863	780.067	453.739	500.204	368.065	772.163	548.13	-0.25366	0.292367
12012	Baat	1946	0.0402225	0	0.0414723	0	0	0	0	0.0307877	0.0853235	0.0697439	NA	NA
12013	Bach1	6170	10.8212	9.48201	9.11038	10.534	8.81535	8.88043	9.21554	7.70032	10.6567	10.7291	0.0281781	0.894991
12014	Bach2	10170	0.315554	0.37757	0.214261	0.335258	0.219733	0.176867	0.310416	0.212081	0.38367	0.303606	NA	NA
12015	Bad	1480	31.6794	34.5365	39.9435	28.0772	32.5982	39.2422	37.9448	37.5063	18.9599	31.8442	0.18325	0.348992
12017	Bag1	1349	80.6228	97.8542	100.956	96.729	112.882	95.9524	94.9602	102.438	107.052	97.7669	-0.139446	0.369384
12018	Bak1	2022	30.7362	29.3099	32.8687	24.3451	22.4787	29.2536	25.6572	24.86	23.1979	27.1511	0.217645	0.189095
12020	Nkx3-2	1472	1.19643	0.68907	0.274134	0.386048	0.352423	0.37599	1.2153	0.325614	0.0845989	0.0922022	1.87991	0.0073143
12021	Bard1	5448	0.63216	0.452152	0.348122	0.397669	0.131845	0.298418	0.463573	0.274931	0.601924	0.417279	NA	NA
12022	Barx1	1361	0	0	0	0	0.0586409	0.0508319	0	0	0	0	NA	NA
12023	Barx2	1791	53.7771	113.51	102.898	79.6195	58.4428	98.1529	105.584	91.1071	42.6455	81.0087	0.27976	0.37171
12028	Bax	1339	117.409	88.3585	115.091	73.6057	73.5518	113.228	96.7434	85.8424	31.9617	81.5192	0.572988	0.0246118
12029	Bcl6b	3426	0.559745	0.676715	0.424019	0.839705	0.605682	0.686571	0.757647	0.699509	0.775432	1.27759	-0.569532	0.204925
12031	Bc1-ps1	166	0	0	0	0	0	0	0	0	0	0	NA	NA
12032	Bcan	3808	0	0.998861	0.498048	0.363745	0.14671	0.299765	0.221074	1.02267	0.0218014	0.739555	-0.360712	0.698267
12033	Bcap29	2008	8.14693	6.87344	7.23452	10.2764	6.69722	6.58057	6.84771	8.56325	7.95881	6.91113	0.0389817	0.862008
12034	Phb2	1962	102.07	102.159	111.658	88.6463	92.8069	111.337	96.3099	109.062	59.8952	92.3662	0.209858	0.266231
12035	Bcat1	8335	0.244163	0.130385	0.116192	0.0937446	0.0574519	0.0166004	0.0336672	0.11501	0.00996038	0.14655	NA	NA
12036	Bcat2	2740	20.8966	19.8975	22.135	20.0525	27.4093	24.5041	22.096	25.1241	16.407	21.0393	-0.0175518	0.92157
12038	Bche	6439	0.437618	0.585097	0.488818	0.7667	1.21469	0.247117	0.533864	0.362883	1.54719	0.853662	-0.723738	0.142831
12039	Bckdha	1773	14.7893	20.6973	17.7979	13.7018	24.4427	22.4754	17.3703	19.3289	14.7731	18.5058	-0.0754504	0.727434
12040	Bckdhb	1606	11.0878	12.1578	11.357	13.6449	12.051	11.9109	9.5883	11.9192	11.967	10.7538	0.0454614	0.843616
12041	Bckdk	2857	31.753	28.8459	27.8668	25.5216	36.1339	30.9467	23.045	30.963	30.9762	27.5529	-0.0768324	0.693287
12042	Bcl10	3978	10.9303	10.3631	11.2395	12.5977	10.6333	11.0086	10.546	12.463	12.1044	13.4425	-0.182548	0.19914
12043	Bcl2	7738	3.21669	6.52132	4.4952	5.47113	4.06374	4.71168	5.06346	4.31268	4.84407	5.5206	-0.00895278	0.955801
12044	Bcl2a1a	796	2.21249	1.27426	2.23054	1.9186	1.65436	1.26023	0.749132	1.31718	1.14726	1.53454	0.501648	0.23109
12045	Bcl2a1b	764	9.88656	6.73299	7.28881	10.4132	5.37988	5.20677	5.32583	5.21493	4.29225	6.75056	0.648026	0.0302161
12046	Bcl2a1c	444	0	0	0	0	0	0	0	0	0	0	NA	NA
12047	Bcl2a1d	796	2.99915	2.82157	1.92638	3.61411	2.5066	1.12986	2.2474	2.18276	1.82518	2.85595	0.295256	0.476066
12048	Bcl2l1	4042	36.7449	39.6041	41.85	35.4901	37.8714	47.4964	34.1224	49.3444	28.4982	36.4068	0.00428109	0.98683
12049	Bcl2l10	1228	0.509921	0.383493	0.394324	0.318144	0.16248	0.225349	0.314208	0.317129	0.338028	0.248676	NA	NA
12050	Bcl2l2	4031	32.3111	26.0794	25.597	29.2167	32.5597	26.2844	25.8966	27.5189	24.7556	29.4187	0.0445729	0.776071
12051	Bcl3	1835	58.5874	60.9218	74.1959	35.3616	41.4926	75.4217	82.2733	44.4041	42.2111	65.0318	0.179073	0.532269
12053	Bcl6	3285	23.0887	26.2786	22.0618	11.4604	18.428	27.357	23.972	14.2897	21.1656	21.5874	0.120102	0.660924
12054	Bcl7b	1936	22.7824	24.8301	25.4288	23.2434	24.4048	26.9617	24.2242	28.4865	17.7961	23.5725	0.0372115	0.828387
12055	Bcl7c	4675	9.18346	10.0036	11.9633	7.36918	8.31392	11.5945	10.3318	9.02218	3.95121	9.31181	0.372711	0.115482
12057	Opn1sw	2410	0.162392	0.210438	0.167438	0.0884226	0.149023	0.0143531	0.291096	0.0372902	0.103344	0.126711	NA	NA
12061	Bdkrb1	1338	2.1645	2.0035	1.0254	1.30068	0.685963	0.620468	1.07486	0.537336	1.36505	1.6737	0.440073	0.528119
12062	Bdkrb2	1680	1.25796	1.53095	0.840677	1.92381	0.926369	1.54424	1.16923	1.24819	2.00137	2.24183	-0.418671	0.391293
12064	Bdnf	6253	0.0751059	0.127452	0.116159	0.238556	0.134017	0.0885107	0.134631	0.0958147	0.132768	0.162788	NA	NA
12068	Bet1	1466	9.95764	10.4278	12.882	18.6788	21.5313	10.8068	15.4329	12.6896	22.3689	16.3634	-0.428667	0.0866022
12069	Bex2	902	2.6467	12.0484	9.21576	13.1907	8.00757	8.0917	7.07763	18.565	2.39303	9.74277	-0.16193	0.754441
12070	Bex3	938	109.691	115.666	137.577	117.568	101.975	125.863	108.148	130.397	48.0594	109.026	0.320444	0.206414
12075	Bfsp1	2390	0.769629	0.803324	0.557169	0.69844	0.517598	0.434198	0.675123	0.95259	0.486308	0.709842	-0.0348519	0.939708
12091	Glb1	7166	14.4727	15.5194	17.8112	19.1014	20.8937	20.2594	16.4567	21.1819	18.3336	16.9557	-0.188157	0.295946
12095	Bglap3	1362	3.87916	2.57993	1.45174	1.87752	2.6955	3.27625	1.93155	2.06748	2.71247	1.44491	0.230712	0.667253
12096	Bglap	624	0	0.116107	0	0	0.127901	0	0.112426	0	0	0.108751	NA	NA
12097	Bglap2	471	0	0	0	0	0	0	0	0	0	0	NA	NA
12111	Bgn	3416	163.66	109.175	78.7677	115.927	70.3597	56.9396	91.1941	64.8677	89.8246	97.0235	0.468378	0.239137
12116	Bhmt	5339	0	0.0135701	0	0	0.0448456	0	0.0131399	0	0.046649	0.0254208	NA	NA
12121	Bicd1	10847	0.938091	1.25572	1.07884	1.49636	0.886617	0.707958	1.15447	0.792616	1.35853	0.716333	0.293302	0.323553
12122	Bid	2519	9.67924	8.81546	9.29117	9.30561	7.55647	8.51388	7.95116	9.48998	9.17864	9.34804	-0.0231462	0.895363
12123	Hrk	5366	0.0145868	0.0270036	0.0150401	0.0132376	0.0297466	0.0128927	0	0.0893223	0	0.0505858	NA	NA
12124	Bik	1348	17.0133	18.4352	20.6852	16.3091	14.772	20.1439	17.9809	20.0006	11.1781	16.4115	0.182771	0.494128
12125	Bcl2l11	7759	3.68213	2.64255	3.11004	3.50633	2.90069	2.67937	3.00182	2.74508	2.93174	2.9037	0.164068	0.439146
12140	Fabp7	762	0	6.65558	2.85963	6.01262	3.24687	3.40463	3.63659	10.7324	1.36187	10.5977	-0.984591	0.212487
12142	Prdm1	5433	0.590684	0.506742	0.460493	0.719088	0.565561	0.502981	0.45194	0.308773	0.527182	0.649506	0.185906	0.662231
12143	Blk	2475	0.695759	0.351276	0.326081	0.487902	0.241849	0.153738	0.340141	0.157347	0.318662	0.356441	0.738964	0.202923
12144	Blm	5287	0.725434	0.863325	0.557165	0.839711	0.317007	0.529956	0.451151	0.53261	0.526038	0.404316	NA	NA
12145	Cxcr5	2634	0.312022	0.192542	0.536195	0.242709	0.2121	0.144458	0.346242	0.204714	0.441259	0.283398	0.0435189	0.984504
12151	Bmi1	3696	9.26526	9.32098	10.099	10.1091	9.70636	8.86303	11.2083	9.42623	13.1965	10.3737	-0.198326	0.223185
12153	Bmp1	6004	28.1464	20.2425	16.063	14.8596	12.0167	15.4807	16.6797	12.3289	11.4007	18.9488	0.479574	0.161089
12154	Bmp10	1317	0.0297164	0	0	0	0	0	0	0	0	0	NA	NA
12155	Bmp15	3063	0.076663	0.0946141	0.0526967	0.0927625	0.247534	0.0677592	0.0916148	0.0586806	0.311697	0.17724	NA	NA
12156	Bmp2	2515	3.79694	5.27176	4.79738	4.16594	3.72871	5.48781	4.82571	4.27609	5.06701	4.95128	-0.0934973	0.693457
12159	Bmp4	1993	3.39719	8.21569	5.75018	5.73823	7.62863	3.88781	7.70885	5.71172	5.9151	7.16744	-0.133813	0.662088
12160	Bmp5	2528	0.0309624	0.114637	0.223471	0.0280984	0.063141	0	0.0277508	0.0355496	0.0492601	0.134218	NA	NA
12161	Bmp6	2410	1.13674	2.14947	1.74135	1.73898	1.30809	1.72238	3.30394	1.85208	0.809529	2.08369	0.0840372	0.855392
12162	Bmp7	2315	7.69205	7.29202	5.29899	5.58444	5.9987	9.57792	6.6366	5.39605	5.95304	6.02393	0.150286	0.542707
12163	Bmp8a	1951	0.320955	0.779839	0.434343	0.709965	0.654518	1.57796	1.13268	0.90591	0.702115	0.452174	-0.311268	0.467418
12164	Bmp8b	3508	0.256596	0.216857	0.184048	0.202488	0.113755	0.0887456	0.249979	0.290342	0.106496	0.116068	NA	NA
12165	Gdf2	2988	0	0.0484945	0	0	0	0	0	0.0200512	0	0	NA	NA
12166	Bmpr1a	5571	20.2461	20.5089	20.8463	28.3825	21.8257	17.7022	23.1139	19.116	35.251	21.4753	-0.194987	0.332781
12167	Bmpr1b	5742	14.3609	3.43832	3.19053	8.45541	7.65856	7.59052	5.75454	6.01007	9.80998	4.62097	0.0972291	0.868082
12168	Bmpr2	3507	9.86502	8.17059	5.02824	7.03847	2.21885	1.74583	6.44129	1.93901	4.52146	2.67032	1.28952	0.00979703
12169	Bmx	3005	0.260476	0.361651	0.34914	0.673689	0.31871	0.230223	0.478588	0.319004	0.221018	0.474236	0.256019	0.634834
12173	Bnc1	4663	0.318933	0.372897	0.354804	0.152333	0.128367	0.281892	0.278329	0.109213	0.445098	0.349273	-0.00894844	0.993539
12175	Bnip2	6108	10.1237	11.1618	11.1518	13.2343	10.1919	8.68741	9.69959	10.0296	13.1027	11.7323	-0.0448674	0.766539
12176	Bnip3	1756	43.4379	23.0431	30.5401	40.1481	29.2471	35.4578	30.0032	34.7161	34.4655	29.6022	0.0436382	0.845491
12177	Bnip3l	3279	29.2897	29.7404	30.5936	41.1813	33.3212	29.8334	31.1938	35.8217	42.8518	34.0339	-0.222513	0.150122
12180	Smyd1	3890	0.0804863	0.661183	0.45643	0.146083	0.0615503	0.266769	0.207396	0.539062	0.149393	0.584406	NA	NA
12181	Bop1	2476	28.8465	26.9057	29.9873	21.0431	25.7224	29.9948	26.4353	28.0328	21.6267	24.5845	0.102677	0.525467
12182	Bst1	2444	1.88957	1.00791	1.41993	1.52587	1.27357	0.73598	1.13383	0.784457	0.917157	1.74928	0.33707	0.417534
12183	Bpgm	3201	9.46317	13.071	12.644	13.1814	92.2767	9.76893	15.177	11.9976	72.866	27.3585	-1.66337	0.00194448
12189	Brca1	8262	1.07528	0.460381	0.5226	0.66201	0.338097	0.40193	0.513716	0.290065	0.889282	0.57906	0.20363	0.633909
12190	Brca2	11393	0.728248	0.559613	0.616285	0.726352	0.437825	0.397738	0.409483	0.412812	0.473649	0.461618	NA	NA
12192	Zfp36l1	2984	225.94	376.336	340.765	222.811	241.557	363.484	380.369	218.75	191.635	264.644	0.365415	0.115266
12193	Zfp36l2	3532	42.7155	69.7533	62.6538	36.8538	46.2095	72.2965	82.4787	46.5292	37.2555	48.4556	0.259379	0.315747
12209	Brs3	2772	0	0	0	0	0	0	0	0	0	0	NA	NA
12211	Birc6	21749	7.56133	6.6791	6.10789	7.18526	5.87504	5.11971	6.65607	4.61557	8.18975	5.11086	0.185371	0.386235
12212	Chic1	7401	1.06817	2.34454	1.8865	2.9897	1.70383	1.39748	1.76783	1.67976	1.68821	1.73297	0.258184	0.324304
12215	Bsg	1752	423.688	422.898	520.184	454.456	407.615	504.789	471.618	448.834	388.965	457.364	0.0647534	0.705003
12217	Bsn	15937	0.189089	1.45929	0.58236	0.684165	0.741163	0.735796	0.739529	1.00563	0.37767	0.779227	0.000595749	0.994469
12223	Btc	2795	2.98249	3.08467	3.4361	4.73976	2.92685	3.31678	3.55163	3.94418	4.64851	3.54479	-0.207039	0.410414
12224	Klf5	3579	56.6872	68.9891	80.9756	59.72	67.8465	108.751	90.0987	85.9438	51.6931	61.49	-0.00458053	0.977584
12226	Btg1	5008	86.1815	52.3561	67.7323	71.7279	46.1044	62.3302	65.6013	54.5653	62.4637	64.4055	0.189182	0.327502
12227	Btg2	3083	74.1726	55.8479	62.2369	69.95	70.8533	68.767	64.3515	60.5737	42.964	53.7296	0.311969	0.0838236
12228	Btg3	1403	20.3911	17.919	21.9739	24.0995	33.5908	21.5732	20.2512	20.6898	36.9831	26.6026	-0.433831	0.0488584
12229	Btk	2535	1.96068	1.3004	0.60489	1.24693	1.03895	0.70956	0.913248	0.969006	0.736862	1.13771	0.423956	0.296369
12231	Btn1a1	3914	0.0199982	0	0	0.0181484	0.020391	0	0	0	0	0	NA	NA
12234	Btrc	12075	6.56001	6.75007	5.94176	7.08858	5.77344	5.94709	5.38864	6.5991	5.51402	5.28556	0.168274	0.291835
12235	Bub1	4848	0.936433	0.418445	0.466118	0.542124	0.271631	0.371026	0.441357	0.370748	0.890476	0.594902	NA	NA
12236	Bub1b	3669	5.25873	3.61365	2.55159	3.36869	1.68583	2.61154	2.39965	2.21265	3.3941	3.48645	0.279305	0.333011
12237	Bub3	2055	30.1855	29.4915	31.418	32.9931	27.3802	29.0026	27.3447	32.7553	25.8351	34.2606	-0.00934478	0.946259
12238	Commd3	881	56.7279	46.176	51.7117	67.1627	48.783	46.1345	44.7521	56.1726	44.0542	49.0277	0.140026	0.417412
12257	Tspo	856	174.331	209.396	240.984	188.287	172.394	219.023	192.596	188.348	107.266	205.485	0.276239	0.165406
12258	Serping1	1846	174.1	142.645	87.1536	135.024	111.069	86.7588	109.544	104.328	92.509	169.413	0.136548	0.66759
12259	C1qa	1082	169.133	108.442	100.396	88.6598	90.8008	92.456	100.206	79.5701	40.1288	105.805	0.639313	0.0284984
12260	C1qb	1061	156.029	95.4288	87.7791	85.4938	81.578	77.9522	85.8908	73.9453	47.1436	99.8405	0.530503	0.0561339
12261	C1qbp	1165	44.3434	41.7913	50.0163	49.3572	44.7348	44.0034	41.1591	44.3304	34.2768	46.5123	0.140433	0.352699
12262	C1qc	1054	145.258	91.9038	83.5381	80.0973	83.7099	78.6012	92.3185	70.9974	37.4534	92.3268	0.585978	0.0382738
12263	C2	2644	25.1338	21.8942	15.1093	16.8045	12.6326	12.7558	11.3961	13.3354	15.7467	24.1004	0.150052	0.571804
12265	Ciita	7862	2.81751	2.30843	1.05218	1.79796	1.49225	1.41673	1.80248	1.61556	1.14572	1.4242	0.509004	0.0827215
12266	C3	5133	203.65	179.687	94.9892	102.986	97.4033	77.2689	107.315	95.6121	91.6161	243.132	0.0234344	0.964992
12267	C3ar1	4299	6.94606	2.74703	2.26214	3.27158	2.28348	1.8426	2.69258	2.11138	2.43324	2.73085	0.64892	0.0457532
12268	C4b	5393	48.135	31.1875	16.8354	22.7007	25.7796	20.9163	18.6019	21.38	22.3213	55.133	-0.143577	0.700911
12269	C4bp	1883	0.0415682	0.0192381	0.0428598	0	0.254308	0.146962	0.0558848	0.0636356	0	0.0360387	-0.461597	0.888928
12270	C4bp-ps1	754	0	0	0	0.141312	0.0529246	0.0917535	0.186085	0	0	0	NA	NA
12273	C5ar1	2570	7.53795	5.6241	3.76833	4.11825	3.50917	3.14954	3.71243	2.98399	3.42416	6.91811	0.244905	0.520061
12274	C6	2856	1.39773	0.291731	0.183677	1.01973	0.838343	0.290681	0.19651	0.629337	0.436028	1.19992	-0.0677606	0.913029
12279	C9	1767	0	0	0	0	0	0	0	0	0.0469834	0	NA	NA
12282	Hyou1	4796	55.9792	43.8919	46.7554	48.3574	79.1446	54.8005	67.1261	51.8117	81.1935	63.4391	-0.441191	0.0201884
12283	Cab39	3917	42.3337	39.5917	41.496	50.7131	48.3915	41.8855	42.7515	48.2118	57.3105	42.7054	-0.202731	0.214449
12286	Cacna1a	10070	0.874449	3.50742	2.51652	1.85165	1.95365	2.35302	2.22236	2.68924	1.6942	2.38894	-0.0590293	0.839092
12287	Cacna1b	8330	0.0845686	2.10916	0.838053	1.14267	0.675465	0.863739	0.694803	1.39173	0.10963	1.34011	0.126966	0.865924
12288	Cacna1c	9411	0.665374	1.99392	1.05909	0.860455	1.47985	0.679986	1.38653	0.566598	1.49967	1.3376	-0.00375742	0.981885
12289	Cacna1d	11822	0.648853	0.946848	0.546135	1.00643	0.772989	0.529604	0.80705	0.610684	0.790029	0.79502	0.0842776	0.782527
12290	Cacna1e	12697	0.0739761	0.396576	0.0667404	0.165037	0.0565718	0.054487	0.0635403	0.108529	0.0261541	0.144305	NA	NA
12291	Cacna1g	8502	0.998896	1.84919	1.18181	0.822952	1.28136	0.789305	1.54715	0.722309	1.494	2.08324	-0.248066	0.55446
12292	Cacna1s	6260	0.0812738	0.462944	0.206275	0.102124	0.0573716	0.127092	0.168101	0.421113	0.0928336	0.455296	NA	NA
12293	Cacna2d1	12749	1.20335	1.95206	1.58891	1.85536	1.02979	0.803119	1.68658	0.984529	1.99914	1.47176	0.128606	0.671531
12294	Cacna2d3	3695	0.0211835	0.637253	0.491438	0.470989	0.151197	0.149785	0.579079	0.478331	0.179745	0.661161	NA	NA
12295	Cacnb1	2455	2.71006	7.51068	5.8844	5.32385	5.2665	6.41097	7.74409	7.33354	4.04108	7.83648	-0.270808	0.358677
12296	Cacnb2	6672	0.645235	0.282332	0.127009	0.165019	0.191391	0.0881367	0.247095	0.242453	0.304854	0.208505	NA	NA
12297	Cacnb3	3490	41.9511	36.8378	40.2485	31.3949	25.3495	42.768	39.8511	41.673	18.7805	28.4179	0.341142	0.125205
12298	Cacnb4	8488	0.364253	0.6103	0.375571	0.401694	0.550059	0.281195	0.458712	0.525862	0.562398	0.547652	NA	NA
12299	Cacng1	1203	0.0650648	1.56585	1.40882	0.118093	0.199028	0.230032	0.174948	0.796847	0.345053	0.620507	0.418745	0.652749
12300	Cacng2	2887	0	0.22586	0.139773	0.233742	0.0967565	0.155762	0.0971999	0.249032	0.0287564	0.199798	NA	NA
12301	Cacybp	1446	17.9443	22.0459	27.7389	29.597	27.6245	19.6399	31.1472	27.0768	48.6578	33.8131	-0.610704	0.00305722
12304	Pdia4	2481	80.4655	78.7292	93.3264	101.668	102.65	89.2452	103.28	93.7332	127.692	107.234	-0.327094	0.0503725
12305	Ddr1	4127	118.026	124.327	137.474	84.1654	92.1966	163.082	142.339	130.235	61.4149	110.465	0.203556	0.400335
12306	Anxa2	2587	161.099	161.719	154.313	160.16	118.312	143.98	135.44	142.499	136.339	188.631	0.0212994	0.906481
12307	Calb1	2867	0	0.0505412	0.0140748	0.049552	0.0278375	0	0.0244695	0	0	0.0473393	NA	NA
12308	Calb2	1737	0	0.0834206	0	0.040894	0.0459472	0	0	0.0344922	0.143385	0	NA	NA
12309	S100g	483	0	0.300003	0.501274	0.294132	0.330477	0.716171	0.145246	0.248087	0.257825	0.140499	0.315891	0.932762
12310	Calca	1489	0.236553	1.89764	1.00272	1.21648	0.669999	0.906012	1.01297	2.43434	0.780575	1.23052	-0.465751	0.3688
12311	Calcr	3864	0	0	0	0	0	0	0	0	0	0	NA	NA
12313	Calm1	4001	118.965	85.6154	94.1088	114.263	102.71	91.9028	88.8805	102.613	119.923	99.1878	-0.0709424	0.685821
12314	Calm2	1216	191.144	211.394	254.991	281.328	250.588	216.223	219.203	259.385	225.095	250.097	-0.0791869	0.643834
12315	Calm3	2208	146.762	184.096	197.797	153.856	162.476	177.906	181.946	186.224	127.105	185.649	0.0283088	0.881635
12316	Aspm	11401	0.586995	0.381286	0.272533	0.37694	0.098004	0.166872	0.307666	0.141887	0.400499	0.357131	NA	NA
12317	Calr	1943	411.084	337.401	436.65	434.386	469.784	392.092	444.574	385.903	517.303	457.493	-0.180483	0.301783
12319	Car8	5722	10.663	16.2767	19.3864	20.061	12.2672	13.9344	12.6466	18.4649	10.3811	12.4645	0.250969	0.237899
12321	Calu	3410	59.3244	46.1263	47.2988	61.6382	57.4353	42.1991	47.7089	48.923	81.839	62.0001	-0.281493	0.191781
12322	Camk2a	7355	0.0744949	0.669837	0.405994	0.410455	0.271279	0.253966	0.371993	0.537628	0.112875	0.544363	NA	NA
12323	Camk2b	8439	6.32101	8.07441	7.32552	6.3592	2.64332	6.82066	3.67854	10.3653	4.20067	6.85926	-0.0313179	0.913288
12325	Camk2g	3703	15.3037	16.386	14.0792	14.8952	16.6604	12.3773	13.1574	14.7558	16.669	16.8598	-0.0990317	0.543126
12326	Camk4	12331	0.184082	0.440662	0.399238	0.380194	0.381867	0.201975	0.312908	0.291523	0.760784	0.415497	NA	NA
12328	Caml	1387	22.009	23.0359	20.6563	24.1727	23.6496	21.3233	21.1676	22.8075	22.9846	26.1756	-0.108733	0.478593
12330	Canx	4289	82.7167	71.7835	86.3407	107.833	97.8043	80.7394	92.4401	91.0358	152.248	101.989	-0.425317	0.0272448
12331	Cap1	4610	77.8739	73.6294	70.63	82.9744	69.5873	72.161	69.1192	81.1164	76.2305	78.6656	-0.0592353	0.696386
12332	Capg	1249	101.084	93.2753	101.414	83.5731	86.5516	91.9751	79.8992	94.0666	59.3568	91.0335	0.213241	0.267444
12333	Capn1	3199	60.1177	67.8192	64.1806	54.0574	68.1094	67.7873	65.461	66.7676	54.343	66.3971	-0.0312183	0.847995
12334	Capn2	4672	45.5112	44.4676	42.5118	41.0583	34.917	43.8238	44.7547	43.8639	36.3567	47.9761	0.0128725	0.942213
12335	Capn3	4277	0.960797	1.42293	1.02839	1.05461	0.727753	0.954348	0.918547	0.756441	1.11612	0.896455	0.262295	0.381183
12336	Capns1	1442	323.785	328.264	362.417	305.88	302.139	344.04	312.871	347.865	268.72	313.209	0.0811879	0.631624
12337	Capn5	4470	41.5354	62.5556	56.4574	59.3847	47.5469	67.3326	60.8394	59.1623	48.0939	53.7877	0.0182094	0.929867
12338	Capn6	7787	0.713674	0.34425	0.196917	0.319269	0.379219	0.168802	0.166669	0.284677	0.255872	0.339871	NA	NA
12339	Capn7	4561	11.7898	12.6284	12.7843	17.949	14.7424	12.1118	13.7663	13.7533	20.2953	14.8413	-0.265885	0.109093
12340	Capza1	3187	32.8614	30.0306	32.2111	40.041	30.7521	28.3284	31.4229	34.3461	48.0353	35.4955	-0.238923	0.154097
12343	Capza2	5071	18.6382	17.1233	19.9733	26.2924	21.0661	18.1789	19.0914	21.2371	31.4414	23.0909	-0.324616	0.057004
12344	Capza3	1262	0	0	0	0	0	0	0	0	0	0	NA	NA
12345	Capzb	2302	118.888	117.3	123.599	125.002	118.502	119.626	118.686	125.187	105.019	120.599	0.0391079	0.802347
12346	Car1	1248	0	0	0	0	0	1.38586	0	0	0	0.271878	-4.70033	0.023546
12348	Car11	1440	1.90247	5.88662	4.20339	2.88571	5.76407	3.74737	4.48206	5.82487	3.19972	5.27807	-0.368392	0.343663
12349	Car2	1790	130.878	313.319	344.732	412.427	274.164	321.813	283.027	447.121	232.084	245.095	-0.0611917	0.826369
12350	Car3	2632	1.42747	11.9604	8.26368	6.51764	5.74622	10.1723	4.53123	10.2435	2.53917	69.627	-1.96478	0.00851072
12351	Car4	1300	0.0602099	0.0557313	0.124162	0.0546407	0.0613925	0.106434	0.0539647	0.0921737	0.191584	0.469806	NA	NA
12352	Car5a	1239	0.0631743	0.0584752	0	0	0.0644151	0.111674	0.0849323	0.0483559	0.100508	0	NA	NA
12353	Car6	1558	0	0.0465024	0	0.0455923	0	0	0	0.038455	0	0	NA	NA
12354	Car7	2118	0.572819	0.872282	0.914505	0.687523	1.41307	0.702274	0.612771	0.806194	0.84274	0.672841	-0.0372278	0.923993
12355	Nr1i3	2906	0.0269349	0.0747943	0.0277719	0.0611088	0.013732	0.0476133	0.0482822	0.123702	0.0999894	0.11676	NA	NA
12359	Cat	2551	29.4559	33.3001	30.4028	38.0364	34.2267	36.2047	32.8632	36.5208	36.7259	37.8542	-0.1929	0.195814
12361	Cask	8639	7.50202	5.10317	5.14741	5.93242	4.95176	5.30938	5.46112	4.75406	7.44766	5.01946	0.0300259	0.878344
12362	Casp1	1513	3.12988	8.47573	5.41412	6.47887	4.11447	4.4582	4.82222	5.52403	5.9535	8.79096	-0.219634	0.563882
12363	Casp4	3181	5.35189	5.72819	7.04044	6.48697	3.60037	4.30621	4.54314	4.3508	5.37632	6.27196	0.19132	0.418491
12364	Casp12	3796	6.66021	7.28134	7.50497	9.97379	5.26672	5.96869	6.44989	6.73941	7.30469	9.21556	4.98718e-05	0.996166
12365	Casp14	2331	0	0.0932442	0.0346225	0.121893	0.0684773	0	0.0300961	0.0514053	0	0	NA	NA
12366	Casp2	3493	11.2155	9.96639	9.96972	12.6082	9.21942	10.1604	10.4438	11.3977	13.5712	11.2195	-0.158693	0.321785
12367	Casp3	2260	17.0919	11.4286	13.7484	17.271	11.3712	13.3773	12.6805	14.4083	14.2897	12.6413	0.0955306	0.602926
12368	Casp6	1455	38.4102	39.8355	44.4848	46.7694	38.9726	45.9075	43.346	49.0009	36.9737	40.7398	-0.0106274	0.939393
12369	Casp7	2372	21.8451	19.1054	19.3257	22.924	16.8066	20.183	18.6032	19.9794	19.1624	20.4841	0.0511702	0.731485
12370	Casp8	2777	30.5115	26.3244	27.7687	35.0304	26.886	24.925	26.3867	27.5293	29.5517	29.3119	0.0376897	0.801839
12371	Casp9	6896	6.56625	6.86055	6.03298	6.76749	5.71148	7.01252	5.81396	8.09294	5.97126	6.31275	-0.0641884	0.686764
12372	Casq1	1978	0.732077	4.10237	1.93806	0.861875	0.383315	0.821931	1.04628	3.13498	0.587602	2.91616	-0.213028	0.709674
12373	Casq2	2468	0.634302	1.8054	0.850215	1.23761	1.50372	0.67276	1.30757	0.88607	3.90206	2.54341	-1.13416	0.0103936
12374	Casr	4534	0	0.0639177	0.0178	0	0.0704105	0.0381463	0.10831	0.0132141	0.0732419	0.0224507	NA	NA
12380	Cast	4764	29.8945	22.561	20.3033	27.0846	21.1169	20.4105	20.5426	21.3732	27.2463	23.5391	0.0382646	0.837327
12385	Ctnna1	4631	117.038	117.961	121.493	136.252	121.706	125.323	122.826	129.911	144.688	132.681	-0.15756	0.315533
12386	Ctnna2	4130	0.284284	1.48235	0.937976	1.44474	0.676358	0.644918	0.679458	1.7263	0.201016	1.24056	-0.0457136	0.926434
12387	Ctnnb1	4098	295.72	340.658	351.051	339.685	283.981	336.372	332.145	363.345	330.965	339.991	-0.0698648	0.662073
12388	Ctnnd1	6596	73.9415	63.3615	63.4408	77.1228	72.1874	73.3775	67.2079	72.9292	92.063	73.8383	-0.214458	0.199851
12389	Cav1	2645	13.3759	32.2262	21.7705	23.1495	34.0212	14.6342	29.1226	23.3876	50.2827	52.3003	-0.912899	0.00070158
12390	Cav2	3075	14.9928	21.641	20.5503	30.0879	27.4469	22.0145	23.9436	27.4138	30.2651	25.5002	-0.37213	0.0416525
12391	Cav3	1157	0.338258	1.12715	0.767291	0.491152	0.206941	0.0597944	0.242538	0.388372	0.215263	0.821134	0.505402	0.477167
12393	Runx2	7092	8.55903	13.8527	13.9117	11.2429	8.94658	14.5349	13.2751	11.1978	7.37485	9.10935	0.353301	0.0655696
12394	Runx1	9356	10.1522	23.2855	19.4042	20.0359	12.0662	17.2438	23.9196	15.8363	15.2845	15.2752	0.215805	0.412874
12395	Runx1t1	8033	0.194878	0.396842	0.261214	0.300649	0.303027	0.172245	0.371162	0.305792	0.382389	0.261881	NA	NA
12396	Cbfa2t2	7980	4.8798	5.09788	3.79253	5.40313	4.02552	4.33472	4.09672	4.26448	5.80514	5.02578	-0.0875349	0.600784
12398	Cbfa2t3	7964	1.95584	1.70574	1.6214	1.51627	1.53828	1.20747	2.19782	1.63625	1.20923	1.32927	0.279288	0.283509
12399	Runx3	4183	2.82553	2.32092	1.59172	1.66417	1.86981	2.3816	2.35636	1.52539	1.44883	2.30367	0.252719	0.450405
12400	Cbfb	2913	24.2369	24.2622	24.9069	27.4573	24.1102	25.3882	29.9955	25.3391	28.4855	28.5724	-0.139187	0.347818
12401	Serpina6	1462	0	0	0	0	0	0	0	0	0	0	NA	NA
12402	Cbl	5083	8.53102	7.81094	4.04081	6.16978	2.63784	1.62645	4.47865	0.601133	2.1396	0.947889	2.41239	2.50009e-05
12404	Cbln1	2335	0	0.992901	0.622137	1.00389	0.64942	0.918478	1.03654	1.59084	0.106663	0.377812	-0.107601	0.886675
12405	Cbln2	2640	0	0.164661	0.0611402	0.0538128	0.0302312	0.0917188	0.053147	0.136166	0	0.179934	NA	NA
12406	Serpinh1	2444	84.374	53.597	46.478	36.2866	38.7459	25.0092	53.3762	23.3621	51.3608	82.0355	0.0806231	0.860922
12408	Cbr1	1081	90.8357	120.271	121.655	112.332	96.0898	113.437	108.411	126.477	71.6919	104.648	0.129399	0.504063
12409	Cbr2	1021	1146.69	2394.88	2383.68	1798.19	1966.76	2370.05	1933.67	2060.42	1388.89	1852.08	0.11511	0.640754
12411	Cbs	2418	5.50306	8.10502	7.07588	3.48114	4.48891	8.06839	5.62857	2.03179	8.48051	6.76363	0.0583019	0.890609
12412	Cbx1	3189	28.3859	29.7278	33.6081	34.5809	31.6088	29.4062	30.2593	32.1546	31.1226	34.9518	-0.0677704	0.628632
12416	Cbx2	3740	5.41004	4.80422	4.34815	4.01697	3.30764	5.47538	5.09273	5.62284	3.17428	4.63595	0.0464953	0.853529
12417	Cbx3	1803	32.8633	32.3879	35.9659	45.5627	37.7804	31.6365	33.1899	38.9617	49.4987	38.7857	-0.230859	0.139205
12418	Cbx4	5301	15.1348	18.6286	19.4036	14.9409	21.2135	21.7361	19.5534	20.4683	13.633	17.154	-0.013978	0.938007
12419	Cbx5	11081	6.94009	8.51285	6.25262	9.00972	5.81597	4.61693	6.90714	5.25272	7.40217	6.20369	0.267729	0.169371
12421	Rb1cc1	10194	4.17317	4.24655	4.14055	6.19465	4.67008	3.42721	4.99626	4.06413	7.76529	4.37028	-0.231661	0.261977
12424	Cck	849	0.184388	0.682693	0.950589	0.585666	0.282015	0.36669	0.537104	0.141138	0.488927	0.239791	1.05401	0.112446
12425	Cckar	2929	0.160341	0.333931	0.0826614	0.31527	0.136241	0.0472394	0.143709	0.245461	0	0.532878	NA	NA
12426	Cckbr	2487	0	0.32045	0.129803	0.085685	0.0481365	0	0.0564166	0.0240904	0	0.109145	NA	NA
12427	Ccna1	1585	0	0	0	0	0.0503535	0	0.0442612	0	0	0.0428144	NA	NA
12428	Ccna2	2811	6.55755	3.24753	3.90462	5.23081	1.91647	2.44882	2.74527	2.03546	6.20211	3.98329	0.200027	0.565799
12442	Ccnb2	1541	8.83808	4.8896	4.76584	6.03848	2.07165	3.68133	3.84686	3.81017	4.09442	6.75966	0.321986	0.337254
12443	Ccnd1	4614	25.8789	32.5275	30.6798	25.5404	47.9744	27.0566	28.3946	17.1532	49.5347	39.3722	-0.321047	0.208617
12444	Ccnd2	6135	25.2043	11.1776	10.8659	10.8199	8.93719	15.1276	9.77697	5.21491	19.0736	12.3112	0.242295	0.484253
12445	Ccnd3	9699	11.839	11.8137	13.2387	10.0518	12.1168	14.1624	14.6145	13.9018	12.3644	12.2337	-0.138745	0.389015
12447	Ccne1	1956	2.44103	1.24085	1.11403	1.57972	1.24448	0.954968	1.48844	1.65404	1.67652	1.50918	-0.0263738	0.946878
12448	Ccne2	3217	0.559614	0.394121	0.363762	0.607213	0.471369	0.33333	0.468857	0.363165	0.954843	0.653928	NA	NA
12449	Ccnf	4900	2.54786	1.2568	1.52351	1.50764	1.04242	1.2001	1.28854	1.33276	1.71969	1.76577	0.0834844	0.786778
12450	Ccng1	3487	45.6685	33.3062	36.5568	51.3751	38.7836	36.6048	38.2256	35.7983	60.4256	45.7141	-0.202818	0.283501
12452	Ccng2	2561	23.8089	15.22	13.3616	17.3214	14.5535	16.1812	14.628	14.4811	14.2797	17.1176	0.180297	0.341169
12453	Ccni	2804	97.0874	76.6882	80.9065	89.6271	86.6841	83.1345	78.1102	83.4593	119.097	83.7249	-0.165853	0.337348
12454	Ccnk	2632	15.6724	16.4748	16.4354	18.2035	15.1918	15.9419	16.8588	17.4139	18.6258	17.468	-0.111528	0.436009
12455	Ccnt1	4421	7.63962	6.35849	4.90145	6.21799	4.89224	3.97473	6.14899	3.29311	7.97147	3.82207	0.301166	0.279669
12457	Noct	5765	6.97192	5.65531	5.77464	5.98204	4.69309	6.73221	8.81641	5.99649	9.59803	8.9873	-0.439937	0.036426
12458	Ccr6	2080	0.188156	0.208993	0	0.136602	0.0767406	0.133043	0.151776	0.0576086	0.0399133	0	NA	NA
12460	Ccs	1057	53.2063	57.9195	58.6009	55.2739	58.7062	54.7501	52.068	59.2044	34.3232	58.0701	0.145582	0.421283
12461	Cct2	1962	106.777	92.5021	97.2204	111.654	89.4509	91.0616	86.8165	105.306	105.213	102.466	-0.047065	0.755048
12462	Cct3	3103	49.9958	44.1172	50.0928	50.1442	43.3131	43.9551	44.8665	49.9789	46.0582	50.8246	-0.0234534	0.871934
12464	Cct4	2670	44.1494	44.393	44.4331	57.4382	45.45	40.6154	44.2995	50.1069	55.1444	55.9788	-0.193804	0.203897
12465	Cct5	1769	100.927	86.4781	91.5174	98.3779	87.7507	81.6772	79.4537	95.9657	114.698	97.1304	-0.136711	0.383936
12466	Cct6a	2050	59.4874	50.0087	49.6041	66.3031	53.8817	47.4657	49.9976	58.8023	64.4314	64.6333	-0.169066	0.262003
12467	Cct6b	1771	0.640857	0.593188	0.75191	0.701906	0.743574	0.449235	0.693222	0.74426	0.585967	0.574767	NA	NA
12468	Cct7	6227	27.6224	25.719	27.1911	27.4971	24.9415	23.7755	24.8587	29.0905	25.4845	27.9475	-0.0388118	0.792201
12469	Cct8	2391	61.2008	53.3154	57.685	71.8053	57.8132	51.3152	52.1534	63.0326	71.0407	65.3633	-0.142169	0.371339
12475	Cd14	1497	74.2991	123.002	124.885	71.3413	57.8451	93.9066	90.4692	69.9384	72.566	103.061	0.257917	0.270743
12476	Cd151	2012	91.5777	84.3878	85.7391	81.0594	79.7706	85.0851	78.5049	87.234	74.5816	95.7539	-0.011895	0.936086
12477	Ctla4	1931	0.8715	0.150079	0.125383	0.110357	0.165324	0.107481	0.145322	0.0620538	0.0859863	0.0702857	NA	NA
12478	Cd19	2932	1.44159	0.593048	0.220205	0.242268	0.435527	0.141573	0.119635	0.4189	0.141575	0.671202	0.623155	0.487917
12479	Cd1d1	1843	3.39763	5.75911	5.6927	5.24171	4.61193	4.35438	4.28233	6.32288	3.73882	7.10643	-0.201787	0.451765
12480	Cd1d2	1244	0.188761	0.232961	0.162189	0.314052	0.0641561	0.0556127	0.0563939	0.192646	0.0667361	0.109101	NA	NA
12481	Cd2	1144	2.63418	0.601645	0.77601	1.0866	1.25576	1.05829	1.34912	1.0998	0.507988	2.07616	0.0556188	0.939436
12482	Ms4a1	4403	0.391098	0.0987292	0	0.145195	0.262832	0.06285	0.111533	0.0816438	0.0188553	0.300542	NA	NA
12483	Cd22	4873	1.6946	0.431166	0.281548	0.408151	0.491342	0.347827	0.215947	0.362699	0.221477	0.675406	0.760633	0.250567
12484	Cd24a	1816	336.323	364.189	440.922	466.877	405.775	360.254	378.643	349.613	555.309	413.499	-0.15118	0.435198
12487	Cd28	5608	0.418721	0.213166	0.215866	0.37999	0.348672	0.222054	0.243938	0.27777	0.229459	0.145209	NA	NA
12488	Cd2ap	5399	64.9278	61.4603	62.0049	85.9196	57.304	54.664	60.5321	55.2577	92.984	54.9209	-0.0079318	0.963887
12489	Cd33	4531	1.53747	1.94279	0.872776	1.99883	1.22419	0.816872	1.37026	0.813208	1.24594	1.10081	0.572382	0.112557
12490	Cd34	2621	16.4699	21.3676	14.041	17.6024	22.7768	10.5713	13.45	16.0926	18.0547	28.6616	-0.280741	0.272703
12491	Cd36	3927	1.73408	2.80431	2.2812	3.39156	3.31272	2.74826	2.38492	3.7684	2.87514	8.35516	-0.98457	0.00753589
12492	Scarb2	2110	62.5441	61.669	52.3627	71.3022	60.0846	53.0998	57.2038	52.7432	65.924	57.6817	0.0576475	0.73102
12493	Cd37	2695	7.1012	4.4492	2.97965	3.5187	4.41251	3.3115	4.13896	3.47917	1.70968	4.16734	0.535353	0.133766
12494	Cd38	2995	6.6643	4.24544	3.48958	5.13476	5.88917	3.77672	2.30724	3.52076	8.37127	4.35034	-0.16749	0.644054
12495	Entpd1	4324	6.54386	8.45315	6.70053	7.76203	6.43244	5.25586	7.70656	4.50317	8.31349	7.47819	0.104387	0.673433
12496	Entpd2	1937	49.6025	52.1406	50.3104	45.7845	59.5178	52.592	53.856	52.2885	38.1454	50.6416	0.0638766	0.718726
12497	Entpd6	4661	24.5936	19.6399	22.4921	19.8194	20.1794	21.1732	19.4914	21.7813	15.2022	16.0152	0.283941	0.102594
12499	Entpd5	5043	6.78272	5.09296	5.32112	6.37366	6.36203	5.91265	5.45318	5.93427	8.05833	6.56002	-0.232734	0.188581
12500	Cd3d	1330	1.61842	0.599217	0.364083	1.01476	0.870112	0.728233	0.817585	0.585615	0.249683	0.79086	0.710252	0.131489
12501	Cd3e	1436	1.93502	1.69018	2.13565	1.6571	2.44544	2.02343	2.07629	1.14736	1.27189	1.72488	0.414039	0.204133
12502	Cd3g	1023	2.52493	3.15157	1.81448	2.25666	3.12064	1.82592	2.26303	1.46415	1.25787	1.79105	0.682454	0.044796
12503	Cd247	5147	2.79818	2.90676	2.56368	3.49161	2.41121	1.80113	2.11266	2.14183	2.12912	2.00405	0.473334	0.0276359
12504	Cd4	3993	1.29377	0.426394	0.202116	0.702679	0.319801	0.164596	0.368954	0.457637	0.249496	0.492854	0.70987	0.230625
12505	Cd44	6774	41.7016	47.7443	56.49	70.6816	36.4825	47.0763	58.1717	46.8716	59.6482	52.228	0.00894326	0.97219
12506	Cd48	1142	5.82592	2.98177	2.15543	2.76792	2.51591	1.63565	3.04083	2.64939	3.78023	3.53566	0.0441964	0.92293
12507	Cd5	2069	1.89156	0.665328	0.780136	0.703806	0.617189	0.2675	0.61033	0.579149	0.300942	0.426385	1.20261	0.0103692
12508	Cd53	2802	8.18485	4.29223	3.91716	5.60252	3.95918	3.19739	4.33142	3.56014	4.48875	5.88515	0.23651	0.475478
12509	Cd59a	1808	1.25548	4.0473	3.25856	5.48069	3.99493	2.14281	3.06536	3.87711	3.92599	6.39949	-0.459075	0.268162
12511	Cd6	3151	1.42834	0.873732	0.358575	0.315601	0.26595	0.230534	0.734714	0.4088	0.210777	0.387653	1.1488	0.0293291
12512	Cd63	1033	280.168	252.981	284.968	287.707	270.76	256.135	254.911	284.63	164.352	270.721	0.195989	0.278443
12514	Cd68	1008	41.3107	24.2221	21.6975	24.5937	19.2004	21.036	21.3664	24.2802	18.6959	22.5193	0.352292	0.141165
12515	Cd69	5643	0.235804	0.121971	0.114414	0.138466	0.0707162	0.153248	0.12432	0.127407	0.154476	0.192411	NA	NA
12516	Cd7	978	2.00084	2.18538	2.26931	1.67051	3.34583	0.848861	1.39878	1.409	1.95241	2.53264	0.0401377	0.955782
12517	Cd72	1503	17.9668	10.2675	9.82636	9.8066	5.44281	6.5822	8.07495	5.46112	5.24742	7.74327	0.957844	0.000482697
12518	Cd79a	1327	3.71605	1.80171	0.729812	1.28469	1.71409	0.808081	0.898733	1.21903	0.218967	2.42908	0.560103	0.476532
12519	Cd80	3106	0.982821	0.478184	0.480696	0.583174	0.488215	0.289558	0.463026	0.366499	0.69495	0.568056	0.209695	0.726058
12520	Cd81	1518	299.195	247.087	305.754	257.412	210.908	273.675	282.765	262.07	207.549	260.826	0.179888	0.296445
12521	Cd82	1854	87.4976	110.65	108.477	100.17	91.4116	108.848	99.7822	111.085	84.3183	113.522	-0.0295155	0.856953
12522	Cd83	2240	2.67316	1.94065	1.31506	3.7102	2.70785	1.85309	2.70907	1.81879	2.92793	3.24157	-0.166671	0.675721
12523	Cd84	4275	2.8105	1.61002	1.51971	2.617	1.89491	1.43219	1.55077	1.80089	2.13618	1.78581	0.14955	0.624931
12524	Cd86	2539	2.37377	1.42676	1.20787	2.54588	1.13161	1.00817	1.36771	1.09726	1.99457	2.13819	0.0983257	0.826922
12525	Cd8a	3130	1.28788	1.31939	1.03137	0.612744	1.98888	2.00031	1.12067	0.75609	0.424382	0.682945	0.767128	0.039187
12526	Cd8b1	1416	0.829162	0.818653	0.569951	0.426398	0.225453	1.24586	1.06519	0.613515	0.263834	0.55113	0.457175	0.410739
12527	Cd9	1192	178.215	266.402	269.739	274.805	272.54	244.024	249.335	272.297	247.91	300.449	-0.162655	0.333366
12530	Cdc25a	4704	6.21491	7.06179	7.18007	8.41099	9.32307	6.81674	6.98707	9.06845	9.64504	7.68916	-0.30594	0.0684601
12531	Cdc25b	3134	5.90668	8.20677	6.10309	6.18761	7.47425	5.7615	7.0848	6.55716	6.13244	7.5028	-0.0401157	0.837134
12532	Cdc25c	2146	1.29482	0.624575	0.451286	0.595802	0.260332	0.322377	0.228834	0.544409	0.715687	0.822172	0.0936206	0.868854
12534	Cdk1	2860	4.62522	2.31792	2.59611	2.68236	1.4511	1.75374	1.96235	1.93774	2.87376	3.17949	0.192697	0.556878
12537	Cdk11b	3384	31.4572	32.3395	33.7702	36.8808	32.6882	30.8805	28.6089	34.1879	26.7165	34.7927	0.0619102	0.682451
12539	Cdc37	2603	76.5439	74.5522	86.5649	75.8221	75.7324	78.1788	76.6089	78.407	58.5252	80.7917	0.101436	0.538984
12540	Cdc42	2881	93.2428	86.1186	100.3	119.691	96.764	86.2916	92.8366	107.026	132.829	109.635	-0.243245	0.140977
12544	Cdc45	2143	3.06809	1.6735	2.10895	2.23739	1.89936	1.48501	1.58771	1.53766	2.5181	2.50164	0.046662	0.907238
12545	Cdc7	3392	2.11143	0.651459	0.725679	1.12036	0.905865	0.877014	0.620466	0.609374	1.17481	1.13035	0.241566	0.578812
12549	Arhgap31	8371	4.79212	5.11509	3.38882	3.42818	7.85136	3.41737	4.77275	2.78773	8.6481	5.52874	-0.451912	0.124428
12550	Cdh1	4951	358.196	300.127	327.303	303.916	279.102	370.301	323.99	323.64	339.893	318.155	-0.033017	0.842505
12552	Cdh11	7333	5.60388	3.79396	2.21766	3.88438	2.30735	1.57082	2.9179	2.32037	3.44736	2.96596	0.400791	0.314917
12554	Cdh13	9550	1.22122	2.64768	2.15495	1.98223	2.12688	1.70239	2.56374	2.16439	2.0342	3.05551	-0.287067	0.221337
12555	Cdh15	2843	0	0.101936	0.0567746	0.0249852	0.0561451	0	0.0493521	0	0	0.0954778	NA	NA
12556	Cdh16	2860	0	0.354654	0.19753	0	1.17204	0.0483791	0.0981176	0	0.754725	0.854192	-1.95322	0.133496
12557	Cdh17	4474	5.86959	1.82989	4.30222	5.59658	3.64801	6.33989	3.73977	4.70037	3.93388	1.73672	0.328974	0.39406
12558	Cdh2	4646	0.252711	2.39371	1.44178	1.94935	1.8209	1.47418	1.87994	2.42437	1.09895	2.20555	-0.361952	0.419265
12560	Cdh3	3995	9.6886	11.1714	10.4341	7.96564	5.1542	9.21274	8.37634	6.77863	5.9849	9.23213	0.41425	0.0448647
12561	Cdh4	6683	0.046849	0.487847	0.265676	0.313552	0.394095	0.144927	0.446139	0.367564	0.534169	0.487404	NA	NA
12562	Cdh5	3986	8.97409	7.93396	5.96278	6.15701	5.35606	5.2416	6.01044	5.47123	5.45689	8.3081	0.173748	0.563895
12563	Cdh6	3489	0.134605	0.290717	0.138788	0.0814364	0.0457496	0	0.160858	0.163133	0.130871	0.1556	NA	NA
12564	Cdh8	5264	0.163564	0.137634	0.030663	0.107953	0.0454846	0.10514	0.0399814	0.159343	0.0473137	0.128915	NA	NA
12565	Cdh9	2902	0	0.0499316	0	0.0244772	0	0	0	0.0412908	0	0.0467683	NA	NA
12566	Cdk2	3140	10.0085	10.06	7.96769	10.5418	7.82852	8.89013	8.88097	9.43533	9.80902	10.4493	-0.0519228	0.744776
12567	Cdk4	1346	89.3509	85.6652	90.4484	92.0102	79.4248	83.8821	82.0114	90.6483	65.0404	94.6573	0.0885195	0.588508
12568	Cdk5	2058	20.7663	21.7916	22.6664	21.1407	20.7863	20.9597	20.1292	23.1151	13.3929	21.1529	0.157921	0.349311
12569	Cdk5r1	4134	0.672155	1.4371	1.03468	0.876312	0.675704	1.12124	1.17093	1.31884	0.64263	1.29681	-0.123345	0.731494
12570	Cdk5r2	2704	0.0578942	5.57313	2.91004	2.4168	1.44627	3.17255	3.16523	5.71654	0.276323	2.97393	-0.13493	0.852202
12571	Cdk6	2742	9.81979	8.191	6.06318	5.32358	2.40129	2.51044	6.40904	1.70431	2.52814	1.49729	1.93483	6.62895e-05
12572	Cdk7	7597	4.67247	5.04018	4.34492	5.98875	4.66444	3.96133	4.57105	4.58594	4.61706	4.86826	0.0778817	0.6247
12575	Cdkn1a	2216	29.37	21.8562	20.8864	21.4605	15.6127	21.0263	26.2128	18.2091	19.7621	31.5265	0.00859572	0.975609
12576	Cdkn1b	4380	25.6085	23.9435	22.9309	26.1913	24.7266	23.116	24.0894	21.4688	24.7732	26.269	0.0151515	0.920728
12577	Cdkn1c	1942	5.58228	8.67394	8.54011	7.13255	8.65091	9.97477	10.44	10.6591	5.19408	7.44303	-0.065256	0.826856
12578	Cdkn2a	1136	30.1103	9.37523	15.2032	11.2552	7.44708	17.9654	15.3153	5.85417	5.95608	11.8279	1.0723	0.00468001
12579	Cdkn2b	1393	18.9923	11.5203	15.6428	10.9124	8.3076	13.5583	15.7633	9.65574	7.53912	11.6187	0.56914	0.0504116
12580	Cdkn2c	2154	16.1706	16.4646	22.3494	18.4507	17.2478	20.4431	18.0596	16.8835	13.008	17.0755	0.217354	0.220092
12581	Cdkn2d	2644	4.89946	5.02826	5.17379	4.4194	3.90901	5.61255	5.61179	6.28814	4.20751	6.15983	-0.195177	0.406596
12583	Cdo1	1530	9.33647	92.1261	52.511	22.2616	438.33	12.0277	55.8481	11.219	430.834	168.965	-2.24007	0.0284243
12585	Cdr2	2525	4.16939	3.228	2.95652	2.88351	6.59027	2.24671	3.57022	3.21513	7.97318	5.46918	-0.759885	0.0303328
12587	Mia	567	17.8081	56.7978	32.4528	16.8499	35.5416	21.1085	27.0347	14.2121	35.7995	49.25	-0.103442	0.78068
12589	Ift81	3089	6.34748	5.52352	5.08162	7.5195	5.41283	4.93838	5.47333	6.47812	8.17028	6.55761	-0.227344	0.240395
12590	Cdx1	1750	0.0447274	0	0.0461172	0	0	0.711588	0	0	0.0474398	0.232666	-1.94812	0.0954069
12591	Cdx2	2145	0	0	0	0	0	0	0	0	0	0	NA	NA
12592	Cdx4	1595	0	0	0	0	0	0	0	0	0	0	NA	NA
12593	Cdyl	4111	6.1118	5.55144	6.05631	5.34777	6.56187	5.79743	5.37546	5.77851	6.62381	5.57116	-0.0675808	0.702056
12606	Cebpa	2640	18.4416	33.3301	31.747	12.4038	16.8992	32.3112	39.2358	18.5299	15.9121	31.707	0.121355	0.709699
12607	Cebpz	4077	9.58973	9.30291	10.0659	12.5531	10.7764	8.9426	10.5222	10.7937	17.1049	11.385	-0.358157	0.0473973
12608	Cebpb	1504	50.0915	60.1669	77.8879	22.4575	37.4111	69.6191	99.7036	35.6928	32.54	46.8348	0.459165	0.235572
12609	Cebpd	2260	22.616	23.4984	25.872	16.0924	19.4052	30.3667	32.5627	16.6881	21.159	35.8822	-0.161792	0.638446
12611	Cebpg	4702	12.818	13.5903	14.5207	18.9668	16.0062	13.5363	14.9797	16.5901	24.1802	19.4837	-0.446867	0.0046738
12613	Cel	2038	0.0192034	0.1422	0.0990003	0	0.0783221	0.0678922	0.103269	0.014699	0	0.0499466	NA	NA
12614	Celsr1	11083	8.48198	12.9925	11.3706	8.81902	7.79163	14.2634	11.5963	10.7198	8.65179	9.52121	0.102223	0.674412
12615	Cenpa	1528	5.94218	4.40963	3.75004	4.78821	2.16762	2.78449	3.09908	2.05853	2.58078	4.39674	0.640986	0.071603
12616	Cenpb	2724	171.545	226.781	240.782	150.684	187.015	264.335	225.438	213.929	118.404	161.344	0.257761	0.248835
12617	Cenpc1	4594	3.3991	3.67458	3.66282	5.11022	3.43111	2.95914	3.43593	3.48862	3.85823	3.96618	0.0510497	0.808306
12622	Cer1	1742	0	0	0	0	0	0	0	0	0	0	NA	NA
12623	Ces1g	2289	0	0.0316517	0.0176289	0.0310323	0.0348669	0	0	0	0	0.0296465	NA	NA
12626	Cetn3	1013	26.7735	28.7872	33.4213	45.7191	30.4114	26.8055	26.4203	31.2872	39.7069	37.6819	-0.128668	0.471336
12627	Cfc1	1038	0	0	0	0	0	0.0666495	0	0	0	0	NA	NA
12628	Cfh	6852	9.55565	11.2504	7.6618	13.3161	10.8732	8.60738	9.34261	8.56024	13.3217	14.6131	-0.241235	0.36232
12630	Cfi	2073	7.15519	8.9646	10.9398	10.6738	8.77797	9.82834	9.59415	9.20515	10.0921	8.98592	-0.0183464	0.930811
12631	Cfl1	1184	361.649	312.077	345.348	332.277	290.121	286.691	286.275	318.389	232.231	334.776	0.186674	0.280126
12632	Cfl2	2938	11.5758	12.8971	12.7321	15.9449	13.596	10.9848	12.0704	14.7641	19.7659	15.9489	-0.361595	0.0323571
12633	Cflar	8639	13.3868	12.781	11.4252	14.644	12.0422	10.1263	13.6589	10.2814	14.8617	13.1456	0.0149871	0.942566
12638	Cftr	6393	1.87326	1.23528	1.95672	2.59443	0.911332	1.41221	1.81613	0.988708	1.46093	0.859804	0.771067	0.0300355
12640	Cga	691	0	0	0	0	0	0	0	0	0	0	NA	NA
12642	Ch25h	1352	1.85261	1.63443	1.49233	1.39229	1.35772	1.33043	2.23123	0.908443	1.71934	2.00772	0.0364188	0.970262
12643	Chad	1653	19.1776	29.0154	23.0935	20.3258	17.7195	29.0456	23.8727	23.5955	23.8562	24.6524	-0.0824231	0.711541
12647	Chat	4671	0	1.17882	0.345558	0.615892	0.384442	0.755361	0.180229	1.60332	0.0444336	0.944328	-0.705644	0.41618
12648	Chd1	8832	6.44298	7.34187	6.33249	8.67804	5.45804	4.67637	6.95027	5.08093	8.42229	5.70117	0.14578	0.464953
12649	Chek1	3893	1.09578	0.772337	1.11946	1.12215	0.820039	0.595325	0.837956	0.607901	1.38615	1.22892	-0.0783751	0.825772
12651	Chkb	2141	25.8107	32.2492	31.2115	25.9613	26.0753	29.3887	30.9648	30.6561	19.3493	28.8591	0.123213	0.486219
12652	Chga	1882	0.499083	7.69934	4.03096	4.28386	3.39257	4.15387	3.74627	10.394	0.7058	5.9856	-0.475731	0.451847
12653	Chgb	2733	0.10024	8.81444	4.03082	5.15917	2.4238	3.55656	1.46315	12.8573	0.243014	8.00773	-0.649287	0.40148
12654	Chil1	1689	0.695141	1.99465	1.14679	0.799067	0.283518	0.409604	1.1007	0.390197	0.786451	0.883919	0.746285	0.140397
12655	Chil3	1539	0.661175	0.0470765	0.15732	0	0.103717	0	0	0	0	0.176376	NA	NA
12659	Ovgp1	2525	1.05397	0.932534	0.751116	1.16747	0.663768	0.808267	0.777946	0.96098	1.03569	1.06159	-0.0769864	0.823171
12660	Chka	9275	43.6894	32.6243	40.8137	40.8812	35.7662	54.3947	62.5071	52.9947	33.2706	25.6262	0.0708681	0.793108
12661	Chl1	8970	3.72603	3.92946	2.86561	4.9335	2.05087	1.8009	2.99934	3.24278	2.79509	2.89373	0.356626	0.191384
12662	Chm	4867	4.91316	4.63703	4.66786	7.12956	5.21464	4.108	4.78552	5.37948	7.44568	4.56635	-0.144337	0.486525
12663	Chml	6116	1.26701	1.7473	1.5439	2.5261	1.46806	1.05764	2.00735	1.41064	2.59267	1.50901	-0.0826112	0.776913
12667	Chrd	4101	6.83289	6.75748	5.17567	4.79788	4.8361	5.88748	6.10705	5.72686	3.26937	4.75737	0.357158	0.244352
12669	Chrm1	6286	1.50668	3.03703	2.25964	3.01149	2.47582	2.82298	2.31578	4.00309	1.55183	2.44519	-0.137378	0.737991
12671	Chrm3	3168	3.73081	2.34413	1.61767	1.79376	3.04831	1.72519	2.09266	1.08743	3.43295	3.02032	-0.0900309	0.837292
12672	Chrm4	2768	0.197944	1.08624	0.685176	0.564568	0.403665	0.81229	0.582927	1.19047	0.119971	0.588389	-0.0139497	0.986622
12675	Chuk	3736	17.117	14.8547	15.359	21.8365	17.6561	14.2031	13.9332	14.3448	20.3549	14.1407	0.0643589	0.716966
12677	Vsx2	3237	0	0	0	0	0	0	0	0	0	0	NA	NA
12683	Cidea	1164	0.0672448	0.809158	0.624008	0.915372	0.685655	0.534914	0.542428	1.4412	0.213968	0.816196	-0.477219	0.42233
12684	Cideb	1173	0.166822	0.0308827	0.103203	0.18167	0.204118	0.265405	0.149518	0.102153	0.0707756	0.202483	-0.0813667	1
12686	Elovl3	1879	0	0	0	0	0	0	0	0	0	0.0180577	NA	NA
12695	Patj	14229	12.7182	12.4035	11.7124	13.2541	12.9792	14.2993	12.3431	11.8255	15.5199	11.9707	-0.0833198	0.610255
12696	Cirbp	1256	107.189	126.154	127.033	151.086	105.641	137.621	88.0835	141.196	46.0707	83.4213	0.491161	0.0810798
12700	Cish	2161	12.7678	16.5118	17.7021	14.1343	22.2331	18.392	15.0632	17.2863	14.8483	16.7061	-0.103945	0.611245
12702	Socs3	2724	25.8611	20.666	17.9098	10.5611	8.56993	18.1717	20.32	7.1702	15.6957	36.3843	-0.0687828	0.888156
12703	Socs1	1219	5.10475	5.02222	5.82612	1.39851	2.74982	5.13616	5.6975	3.26842	1.83883	4.1752	0.493806	0.287633
12704	Cit	8545	1.14043	1.29301	0.826412	0.827123	0.48568	0.951305	0.706056	0.743215	0.762674	1.07211	0.243078	0.425587
12705	Cited1	1104	21.6243	0.590631	1.02343	0.514731	0.506043	1.97395	0.413045	0.135672	1.57918	1.01422	2.72958	0.0199834
12709	Ckb	1478	28.227	80.4899	68.6921	41.8363	67.9575	36.4634	73.4054	53.4676	63.8095	79.8674	-0.274385	0.315961
12715	Ckm	1415	0.857406	45.9025	45.5142	6.75189	4.96346	6.35596	15.7165	26.2939	7.48058	33.8825	0.138822	0.87409
12716	Ckmt1	1970	39.5338	66.4193	75.3179	73.3586	65.7726	80.5252	66.5217	81.1714	67.2165	70.5133	-0.216466	0.262184
12721	Coro1a	1718	41.4373	31.7552	27.3166	25.3246	24.3658	20.8996	26.6242	21.9878	11.7426	27.4524	0.626185	0.0128795
12722	Clca3a1	3495	4.28877	4.40509	2.92108	3.12992	2.36348	1.91018	2.24814	1.97138	2.94548	4.44639	0.23375	0.514831
12723	Clcn1	3624	0.043197	0.239903	0.144752	0.117604	0.0440454	0.181355	0.145186	0.173589	0.0343625	0.10299	NA	NA
12724	Clcn2	4503	11.1334	18.9775	18.5229	17.8095	19.7354	25.4037	18.2435	24.1621	13.3204	18.0314	-0.170363	0.418639
12725	Clcn3	12430	10.8121	8.56528	8.0283	11.4321	9.20097	8.56011	9.29555	8.45915	11.9788	7.99808	0.0142797	0.941569
12727	Clcn4	6057	17.9949	18.1934	19.5733	21.7191	18.0716	17.2641	18.2421	16.7562	23.0885	19.6961	-0.0540294	0.730599
12728	Clcn5	3381	2.19933	2.41074	1.73059	2.12195	1.16847	0.971947	1.9297	0.478453	0.89625	0.551959	1.70679	9.79378e-06
12729	Clns1a	1447	27.2359	24.6593	31.2335	36.2773	27.633	27.5151	28.1198	30.7846	30.1786	29.1469	-0.0275965	0.863002
12733	Clcnka	2455	0	0	0	0	0	0.0140901	0	0.0244044	0	0	NA	NA
12737	Cldn1	3241	1.60603	3.96791	3.19981	3.7478	3.20128	2.43344	2.52174	2.47712	3.6374	3.97827	-0.126451	0.705783
12738	Cldn2	3066	0.127647	0.165413	0.210581	0.0463359	0.130154	0.15795	0.18305	0.0195411	0.162465	0.1328	0.399288	0.674145
12739	Cldn3	1263	432.36	372.981	467.648	245.719	315.765	461.351	428.423	322.595	208.108	328.505	0.407834	0.0794013
12740	Cldn4	1812	419.961	332.526	431.852	314.14	286.89	440.254	377.407	308.294	219.416	328.837	0.387988	0.0640131
12741	Cldn5	1416	5.91469	11.103	9.68916	5.51809	7.55266	7.4019	14.1695	7.4468	2.7556	9.96826	0.25954	0.488238
12745	Clgn	2313	0	0.673451	0.314027	0.460654	0.293293	0.254236	0.0606607	0.880691	0.0717853	0.660125	NA	NA
12747	Clk1	4063	28.2904	33.9696	33.6387	45.6652	34.6997	29.883	31.4251	38.1847	41.4588	32.8865	-0.107747	0.52279
12748	Clk2	5068	14.9503	16.3114	15.4547	15.1092	13.9133	15.7803	16.7703	16.2727	10.5577	15.0973	0.13513	0.364709
12750	Clk4	3397	13.8135	17.2969	16.2622	21.5587	17.3036	14.0523	13.909	18.9421	20.9566	16.9502	-0.159475	0.320184
12751	Tpp1	4753	26.9912	22.8266	20.588	24.4124	21.1993	23.0268	22.4868	23.4963	27.1784	25.1855	-0.106922	0.483822
12752	Cln3	3455	25.3962	37.7037	32.8777	30.5616	21.9911	32.1982	30.082	29.4276	19.4514	32.8501	0.205473	0.278565
12753	Clock	8245	10.1199	9.66156	7.91878	12.6429	6.31609	5.475	10.0232	6.53629	11.1163	7.23876	0.257202	0.276106
12757	Clta	1800	114.887	119.664	128.186	118.96	109.141	122.914	112.695	120.342	98.1939	116.947	0.0953093	0.547021
12759	Clu	1808	2338.6	2825.1	3768.3	3037.56	3262.58	3388.24	3263.73	3596.35	2414.64	2667.87	0.0355739	0.879849
12763	Cmah	10862	1.46284	0.443562	0.482952	0.738972	0.382078	0.254768	0.416584	0.242696	0.328655	0.506051	1.12198	0.022178
12764	Cmas	1760	202.086	115.551	160.057	194.473	147.74	177.358	136.262	181.475	143.044	112.067	0.192788	0.375735
12765	Cxcr2	3043	0.887419	1.51187	1.12717	1.28387	0.891735	0.636576	1.29104	0.767862	1.88247	1.51644	-0.226824	0.594967
12766	Cxcr3	1608	2.43386	1.26158	0.77794	1.28107	1.7868	0.946522	1.13433	1.1923	0.33559	0.928444	0.800512	0.0734971
12767	Cxcr4	1814	7.03334	6.80973	6.09514	4.75771	6.66552	5.62534	7.5607	6.17625	8.2379	6.86464	-0.209279	0.438791
12768	Ccr1	2831	1.96304	2.27768	1.95277	2.13274	1.49415	0.953057	1.75943	1.26979	2.05277	2.63677	0.0543059	0.920141
12769	Ccr9	9718	0.0845715	0.0521872	0.0166094	0.0475112	0.0328505	0.0106785	0.0180475	0.0123303	0.0299001	0.013966	NA	NA
12770	Ccr1l1	1460	0.107223	0	0	0.0973053	0.109329	0	0.0240254	0	0	0.04648	NA	NA
12771	Ccr3	3273	0.0239147	0	0	0.0434054	0.0731533	0	0.0428683	0.0549156	0	0	NA	NA
12772	Ccr2	4365	7.3252	2.50631	1.87665	5.23186	3.13573	1.59285	2.1215	2.76574	1.76881	3.11709	0.725141	0.054094
12773	Ccr4	2787	0.11234	0.32495	0.231661	0.0892052	0.658642	0.124116	0.239133	0.0429946	0.759599	0.547854	NA	NA
12774	Ccr5	2926	7.26285	3.07037	2.63408	4.66108	3.0413	2.34075	1.84616	2.62093	2.12798	3.36289	0.699676	0.0425347
12775	Ccr7	1975	1.7438	0.917098	0.408633	0.863184	0.565744	0.455376	0.781463	0.667384	0.63053	0.532579	0.681276	0.185838
12776	Ccr8	1156	0.338551	0.0626737	0.069814	0.0614471	0	0	0.182061	0.362795	0.179541	0.176109	NA	NA
12777	Ccr10	1725	0.998263	1.05001	1.00589	0.80298	0.902203	0.882323	1.26074	0.937767	1.10693	1.41623	-0.266906	0.451008
12778	Ackr3	2579	2.62528	6.74222	4.63139	5.20559	5.13707	4.06402	6.03885	5.88908	6.2128	7.55179	-0.466817	0.0787955
12780	Abcc2	5389	0.0290491	0.0134442	0.0673915	0.0131811	0.303602	0.0641883	0.052072	0.0111176	0.207973	0.125925	NA	NA
12785	Cnbp	2175	107.459	109.359	115.603	140.988	125.183	109.515	103.167	125.197	121.82	123.881	-0.0812138	0.607759
12788	Cnga1	4504	0	0	0	0	0	0	0.0155759	0.0133022	0.0184324	0	NA	NA
12789	Cnga2	3038	0.0257646	0	0.0531304	0.210433	0.0525413	0.0341584	0	0	0.0273271	0	NA	NA
12790	Cnga3	3498	0	0	0	0	0	0	0	0	0	0	NA	NA
12793	Cnih1	1484	24.7372	17.356	21.0464	24.5073	23.4483	19.1137	21.8877	22.2251	34.5729	23.5044	-0.306955	0.108018
12794	Cnih2	1263	3.43955	3.26975	2.49208	2.19341	3.00157	3.64261	3.63823	3.202	1.9391	2.36412	0.177148	0.576806
12795	Plk3	2367	4.81145	6.21356	4.99505	4.18635	3.89442	4.34032	5.02371	3.46771	3.13911	4.22876	0.475116	0.117881
12796	Camp	599	0.130673	0.120953	0.134733	0.0592929	0	0.057748	0.0585593	0.0500108	0	0.11329	NA	NA
12797	Cnn1	2075	34.2703	111.819	86.1696	50.8698	151.159	28.8398	85.3851	56.3326	182.543	152.319	-0.900855	0.0264271
12798	Cnn2	1782	50.7105	47.65	40.0355	37.7287	35.2473	31.1358	44.1514	33.5035	33.5899	52.1142	0.142633	0.588696
12799	Cnp	2678	26.1884	39.1878	38.8005	39.0177	30.8602	35.8827	36.3737	38.6257	24.5525	36.0843	0.0992676	0.566594
12801	Cnr1	6185	0.164519	2.3545	0.756814	1.59637	0.851653	0.771798	0.759955	1.85502	0.295301	1.27822	0.0712252	0.917015
12802	Cnr2	3975	0.689195	0.683498	0.527882	0.464617	0.431678	0.452512	0.538289	0.467245	0.250626	0.460942	0.576269	0.132837
12803	Cntf	1205	0.357262	0.360751	0.0669751	0.943175	0.430512	0.22965	0.174657	0.298322	0.34448	0.394212	NA	NA
12804	Cntfr	2267	3.29734	8.9325	8.13458	4.93501	5.91448	7.29357	7.41151	6.18422	5.34666	9.68372	-0.170391	0.575548
12805	Cntn1	10912	0.11477	0.703792	0.281048	0.803937	0.314502	0.24726	0.414675	0.672593	0.349973	0.472638	NA	NA
12807	Hps3	8434	2.80275	2.65441	2.41618	3.28045	2.4509	1.85793	1.96721	2.10981	3.19912	2.46613	0.0865616	0.678645
12808	Cobl	7709	14.6971	9.11156	8.85672	10.6563	8.74817	11.7472	10.388	11.8714	12.0723	9.15932	-0.0381609	0.853205
12810	Coch	2683	0	0.783105	0.451202	0.317702	2.69207	0.232068	0.418362	0.457777	2.55279	1.71992	-2.04573	0.00800149
12812	Coil	3099	3.52342	3.1912	3.61988	3.8393	3.92742	3.79508	3.4862	4.35959	3.87104	4.1715	-0.237015	0.281813
12813	Col10a1	3130	10.2405	0.659695	0.644609	1.28222	0.203988	0.37575	0.347408	0.24884	0.583525	0.82387	2.56018	0.00618672
12814	Col11a1	7410	1.53166	1.02663	0.767841	1.5146	0.689319	0.793587	1.41065	1.2492	0.526576	0.567797	0.61701	0.195998
12815	Col11a2	6209	1.72707	2.1412	1.91072	1.26415	1.81241	2.3733	3.91502	2.77419	2.23962	2.98374	-0.603702	0.0697
12816	Col12a1	11803	17.4975	13.2373	8.55735	16.4207	6.78891	6.9399	13.6736	6.22073	10.1216	7.6324	0.78197	0.120111
12817	Col13a1	3983	0.481468	0.58208	0.364723	0.231842	0.901698	0.356072	0.537208	0.195548	0.270966	0.442978	NA	NA
12818	Col14a1	7008	12.1575	6.80777	4.04216	7.16106	6.21809	4.17581	5.16045	4.79611	5.43751	9.59619	0.188523	0.674191
12819	Col15a1	5319	32.3967	20.4044	14.3233	12.7202	16.0851	7.61537	15.0161	7.00617	16.3573	24.8593	0.314873	0.533495
12821	Col17a1	5539	16.6325	24.0739	19.9759	12.0803	7.85999	19.5718	14.274	9.41041	13.999	22.2793	0.251849	0.425996
12822	Col18a1	6532	25.1163	23.4811	20.4481	13.5497	16.6964	17.1473	20.2987	13.263	14.8322	24.3466	0.240221	0.313026
12823	Col19a1	11059	0.00707776	0.00982694	0.00729768	0.0256923	0.00360838	0.00625573	0.0190308	0.00541757	0.015014	0.0153406	NA	NA
12824	Col2a1	5133	0.0228734	0.0564588	0	0.00691923	0.0155485	0.0673896	0.0820036	0.0758687	0.0161737	0.0396615	NA	NA
12825	Col3a1	7988	233.893	52.3109	41.5043	54.9775	51.1303	25.5362	37.9094	26.0675	48.203	76.8404	0.939474	0.163258
12826	Col4a1	6632	64.0865	32.5875	28.3904	25.9518	26.9805	24.4829	32.9138	18.9215	30.7944	41.7223	0.310775	0.457089
12827	Col4a2	6426	55.9153	29.2802	25.8028	22.3898	22.6787	21.2305	28.6086	15.9246	21.9694	32.1352	0.517815	0.204692
12828	Col4a3	9967	0.41622	0.250783	0.218625	0.317143	0.280261	0.135352	0.25691	0.165306	0.437297	0.357449	NA	NA
12829	Col4a4	7799	0.812938	0.784984	0.341488	0.582908	0.690754	0.301602	0.782588	0.280398	0.64934	0.735253	NA	NA
12830	Col4a5	6485	2.00359	4.97156	2.98055	3.00671	3.99359	2.40031	3.386	2.3882	5.91444	5.8443	-0.560123	0.052285
12831	Col5a1	8579	25.0311	12.2285	8.41951	7.05443	9.46578	7.19723	11.0436	6.38308	7.4562	13.1268	0.562927	0.294788
12832	Col5a2	7164	31.4993	9.06646	6.64656	9.29555	7.24687	5.43202	7.75083	5.47362	8.21042	12.03	0.730106	0.223286
12833	Col6a1	3976	54.541	39.2685	26.9863	26.4765	39.4736	16.3211	29.9778	21.6536	33.6693	53.9934	0.0152903	0.981363
12834	Col6a2	7853	24.8484	17.7367	12.6047	10.9358	17.3584	7.46177	14.0523	8.70885	14.6947	25.0903	0.0347286	0.947955
12836	Col7a1	9198	13.3816	17.5062	14.5827	8.34431	12.998	15.0617	11.597	6.53649	15.8313	16.6258	0.0418	0.882519
12837	Col8a1	8899	3.98885	3.91604	3.15601	3.92321	1.96409	2.65098	3.4332	2.06689	2.89669	3.01595	0.479432	0.11592
12839	Col9a1	4116	0	0	0	0	0.0387805	0	0	0.0291122	0	0.0494613	NA	NA
12840	Col9a2	2746	0.142522	0.250649	0.0881701	0.181074	0.0871926	0.20155	0.281025	0.338183	0.0604659	0.247126	NA	NA
12841	Col9a3	3444	1.29546	1.40947	1.49975	1.03126	1.21662	1.18518	1.06942	1.09597	1.04859	1.67485	0.0327807	0.934644
12842	Col1a1	4698	435.724	121.615	91.6306	82.2971	72.1826	57.9095	97.1002	46.701	62.1764	96.584	1.43281	0.0289304
12843	Col1a2	10007	128.692	50.318	35.316	46.8134	38.5373	23.305	34.5022	26.002	36.5363	55.0611	0.741441	0.198799
12845	Comp	2426	0.580755	0.657014	0.598801	0.658796	0.477019	0.670149	0.824151	1.0002	0.376429	0.9091	-0.305095	0.446187
12846	Comt	2400	51.334	78.6543	75.5601	82.3241	74.9052	84.8346	82.2702	99.3556	63.2507	70.7308	-0.1292	0.508227
12847	Copa	8765	55.9921	47.8059	46.5769	55.1933	52.9671	50.7165	48.2594	53.6209	69.5793	51.6292	-0.198905	0.242039
12848	Cops2	3298	17.5627	16.8385	17.9005	26.2766	19.0935	15.1034	17.3683	19.8014	34.965	21.5743	-0.400776	0.0356283
12850	Coq7	3371	5.80487	6.12532	6.55983	7.36458	6.17932	6.99825	5.75426	7.69573	4.05124	4.99243	0.196889	0.417024
12854	Cort	498	0	0.218225	0	0.142636	0.320523	0.13892	0.140872	0.0601535	0	0.136267	NA	NA
12856	Cox17	436	47.3048	53.341	51.9215	67.8559	61.5051	49.4272	46.4207	54.0728	30.0851	61.9464	0.163595	0.460662
12857	Cox4i1	699	453.848	451.547	548.598	454.854	478.576	496.3	469.199	509.946	330	443.959	0.148227	0.401708
12858	Cox5a	692	85.7382	77.1621	97.7324	114.402	87.8835	84.3282	85.4115	99.9992	82.4799	89.7293	0.0296543	0.859667
12859	Cox5b	569	169.821	192.65	224.598	211.226	204.435	201.163	194.434	192.479	89.0748	195.413	0.319145	0.113875
12861	Cox6a1	533	341.214	370.138	450.994	333.241	373.072	421.842	434.613	362.625	191.506	342.933	0.316732	0.113418
12862	Cox6a2	659	0.415713	7.2011	6.24576	0.538944	0.121108	0.629883	1.17101	3.54568	0.251957	4.32497	0.417625	0.65973
12864	Cox6c	503	139.273	148.646	175.128	219.736	173.98	142.353	141.005	166.398	133.937	173.227	0.0939598	0.569903
12865	Cox7a1	366	3.5287	11.6792	11.4663	9.6069	11.2301	8.22247	9.00885	9.57625	3.0622	13.4424	0.046876	0.921768
12866	Cox7a2	754	57.8223	57.2207	72.9985	83.8923	64.3034	56.7954	57.3142	73.5403	57.9156	72.2709	-0.0160243	0.921457
12867	Cox7c	449	127.956	133.122	157.546	202.815	167.886	135.591	135.777	150.716	135.069	156.201	0.0563788	0.740389
12868	Cox8a	545	247.529	303.761	361.1	364.548	333.812	323.062	308.935	335.677	188.203	304.066	0.196545	0.311856
12869	Cox8b	363	0.215628	3.79219	3.33492	2.15251	0.879452	1.90584	3.09219	3.87866	0.228705	5.60833	-0.456476	0.564042
12870	Cp	7350	38.4868	32.4303	32.6224	24.5909	16.4995	19.5263	26.062	13.5273	43.0121	37.9559	0.013004	0.974762
12873	Cpa3	1453	0.377089	1.54575	0.610981	2.59101	2.08726	0.809426	0.724233	1.03085	2.02836	3.38604	-0.779746	0.157033
12874	Cpd	9528	21.7288	42.6431	38.7686	49.055	33.9328	30.8698	44.4353	34.3676	40.0068	23.8667	0.187381	0.423429
12876	Cpe	2093	19.3158	53.3256	45.5388	42.338	37.8841	37.9956	49.2721	43.2243	36.1154	63.3217	-0.260531	0.279048
12877	Cpeb1	2615	2.84357	8.02084	4.44418	7.86387	5.34103	4.21971	4.58751	8.37406	4.42878	6.65633	-0.185897	0.520517
12879	Cys1	1838	2.15059	6.20837	3.46882	4.52168	5.77517	2.91709	5.80164	4.042	2.23584	3.54442	0.301808	0.406375
12889	Cplx1	2192	0.142834	12.4938	6.00133	4.76361	3.49534	5.94929	2.91242	11.4797	0.643857	9.72094	-0.321738	0.695866
12890	Cplx2	4925	2.78922	10.2976	6.5875	8.04799	5.17754	5.49945	5.08528	10.2004	4.23949	8.32243	-0.147981	0.616115
12891	Cpne6	2289	0	0.0316517	0.0176289	0	0.0348669	0.0453356	0.168566	0.222481	0	0.0741163	NA	NA
12892	Cpox	4939	9.44536	7.86998	8.1375	8.10428	10.358	9.99422	11.4982	9.65594	9.48869	10.4697	-0.245399	0.137054
12894	Cpt1a	4301	36.352	39.2406	31.9368	42.2052	39.2371	37.4703	34.2941	45.9899	38.6145	34.7667	-0.104853	0.513075
12895	Cpt1b	2894	1.73098	2.66621	1.81266	1.63223	1.40647	1.70923	1.69688	2.68097	1.40566	2.02832	-0.0667046	0.832547
12896	Cpt2	2350	14.2057	13.8119	12.8098	13.8136	13.4998	13.7187	11.7321	14.838	13.4068	14.3518	-0.068563	0.668443
12902	Cr2	6244	0.0313392	0.0116033	0.00646261	0.0910094	0.0383457	0.0221596	0.00561772	0.0191906	0	0	2.19441	0.0378354
12903	Crabp1	741	78.5898	0.879969	1.52479	1.62963	1.07706	5.88188	0.757399	0.485125	1.34445	0.641061	4.66902	0.00231966
12904	Crabp2	900	1.47849	1.24776	0.717378	0.315702	0.399051	0.691821	0.701541	0.565844	0.830197	1.01791	0.228261	0.730478
12905	Cradd	2310	5.16737	4.68891	6.00921	7.39541	6.11533	6.15452	4.91989	6.95094	4.65414	5.84602	-0.0186512	0.939816
12908	Crat	4453	12.234	15.1881	12.7863	12.7853	12.7342	15.2564	13.5487	16.2463	14.1971	15.7956	-0.230929	0.133032
12909	Crcp	1470	20.0474	17.1023	18.4743	21.0924	18.5681	17.2249	15.2239	18.7075	16.6322	18.8118	0.0733912	0.666413
12912	Creb1	8421	5.93484	6.67638	6.84761	8.02188	5.96136	4.82246	7.79767	5.70244	8.89251	7.18821	-0.101226	0.610441
12913	Creb3	1582	49.8235	44.3085	51.0146	45.9109	47.6743	50.2904	43.1922	50.5018	37.4166	47.0779	0.0761738	0.601518
12914	Crebbp	7537	15.5777	17.3076	13.5883	12.4216	12.0557	14.8333	17.7456	12.2417	18.2132	15.0317	-0.055099	0.780586
12915	Atf6b	2530	68.9606	68.6564	70.4494	44.7956	54.0375	80.9814	78.0568	67.2777	34.6681	57.0514	0.25383	0.265647
12916	Crem	4447	2.04175	1.62106	2.11427	2.50779	2.0998	1.43125	2.2638	2.16236	4.05111	3.04435	-0.596356	0.0797081
12918	Crh	1320	0	0.164661	0.0611402	0.0269064	0	0	0.053147	0	0	0	NA	NA
12919	Crhbp	1702	0	0	0	0	0	0	0	0	0.0487778	0	NA	NA
12921	Crhr1	2504	0.0312591	0.028934	0.0644609	0	0.0637462	0.0138143	0.0280168	0.0239269	0.0663097	0	NA	NA
12922	Crhr2	4835	0.0647552	0.344647	0.233686	0.161605	0.0495203	0.157395	0.253918	0.235439	0.0343412	0.30176	NA	NA
12925	Crip1	447	48.0669	49.7592	43.151	64.7559	71.4186	29.7932	42.9242	40.344	28.0447	80.9928	0.0353763	0.918443
12927	Bcar1	4599	23.521	26.6945	26.2787	16.7118	19.8094	27.9271	24.8796	27.6702	16.4722	22.185	0.0722301	0.719229
12928	Crk	3746	44.7154	42.5982	44.2736	51.6439	48.6084	46.5123	49.797	47.3897	54.7407	51.6293	-0.179369	0.246311
12929	Crkl	3863	12.5524	12.8941	10.7697	12.4303	12.6234	11.7214	14.1924	14.8348	15.0867	13.79	-0.275001	0.0725322
12931	Crlf1	1651	23.6099	5.11236	5.27931	4.15183	3.62554	3.77129	5.37522	1.68743	3.26849	4.62407	1.59426	0.00725161
12933	Crmp1	3356	0.303203	4.39324	1.73145	2.4235	0.903692	1.46363	1.8082	3.72224	0.346328	2.67925	-0.0374496	0.936926
12934	Dpysl2	4432	2.81691	7.20911	3.9697	6.05029	3.5025	3.27023	4.38463	6.67802	2.89408	6.20118	-0.0858264	0.765113
12936	Pcdha4	5325	0	0	0	0	0	0	0	0	0	0	NA	NA
12937	Pcdha6	5245	0	0.0690665	0.0307741	0.013543	0.0304329	0	0.0133754	0.0285572	0	0.0452837	NA	NA
12939	Pcdha7	5218	0	0.0485967	0.0696	0.0816783	0.0152952	0	0.0268892	0.0344459	0	0.0715283	NA	NA
12941	Pcdha5	5209	0	0.0278175	0.0309868	0.0272731	0.0612864	0.0132813	0	0.0345054	0	0.0130276	NA	NA
12942	Pcdha11	6609	0	0.0548122	0	0.0214958	0.012076	0	0	0.0317287	0	0.0924115	NA	NA
12943	Pcdha10	5245	0.0149233	0.12432	0.0307741	0.0338574	0.0152164	0.0395703	0.0735648	0.0456915	0	0.0582219	NA	NA
12944	Crp	1698	0	0	0	0	0	0	0	0	0	0	NA	NA
12945	Dmbt1	6276	7.99441	2.34345	2.80333	3.26529	2.75317	4.42585	1.30784	0.983275	3.22105	1.97333	0.987031	0.0924187
12946	Cr1l	6482	8.63393	8.0476	8.39796	10.4763	9.83161	7.92468	7.80331	9.31691	12.1802	9.6473	-0.243652	0.124003
12950	Hapln1	5055	0	0.085995	0	0.084312	0.0631535	0.0410577	0.0277563	0.0592611	0.0821165	0.026849	NA	NA
12951	Crx	3018	0.0259354	0	0	0	0	0	0	0	0	0	NA	NA
12952	Cry1	3016	7.68196	5.29688	4.77648	4.80461	6.07309	5.80341	5.91983	6.45613	6.16592	5.77132	-0.127741	0.57711
12953	Cry2	6115	13.613	18.3645	15.1314	17.6508	15.4857	17.4681	13.1646	18.0278	9.3202	12.2238	0.282174	0.203423
12954	Cryaa	1176	0	0	0	0	0	0	0	0	0	0	NA	NA
12955	Cryab	1437	6.42742	14.7725	12.805	8.62577	16.884	7.77517	13.2546	11.1737	15.7142	16.1506	-0.443214	0.185633
12957	Cryba1	683	0	0	0.118163	0.104001	0	0	0.102715	0	0	0.0496785	NA	NA
12958	Cryba2	702	0	0	0.229929	0.101186	0.341069	0.29565	0.0499673	0.170692	0	0	NA	NA
12959	Cryba4	777	0.604424	0	0.259669	0.274258	0.102716	0	0.451442	0	0.106847	0.174674	1.57253	0.111236
12960	Crybb1	873	0.268979	0.0829905	0	0	0.0914207	0	0.0803597	0	0.0950971	0.0777329	0.628226	0.693765
12961	Crybb2	899	0	0	0	0	0	0	0	0	0	0	NA	NA
12962	Crybb3	1852	1.94414	3.20786	3.09398	3.16426	3.38289	3.75421	3.6365	5.92012	3.27238	3.57259	-0.594129	0.0794508
12964	Cryga	615	0.572729	0	0	0	0.129773	0	0	0	0	0.0551714	NA	NA
12965	Crygb	605	0	0	0	0	0	0	0	0	0	0	NA	NA
12966	Crygc	611	0.128106	0.118577	0	0.0581284	0	0	0	0.0980572	0	0	0.957573	0.807943
12967	Crygd	635	0	0	0	0	0	0	0	0	0.13074	0	NA	NA
12968	Cryge	642	0.426721	0	0	0.110643	0	0.10776	0	0	0	0	NA	NA
12969	Crygf	622	0	0	0	0	0	0	0	0	0	0	NA	NA
12970	Crygs	708	0	0	0	0	0	0	0	0	0	0	NA	NA
12971	Crym	3264	1.84651	3.17416	3.3009	7.24692	4.24236	3.59264	6.8671	9.82029	1.93306	1.39298	-0.202864	0.754076
12972	Cryz	2305	4.12588	3.25321	3.39626	4.36059	2.97774	3.69172	3.5914	4.41874	3.31359	3.62121	-0.0156027	0.953748
12974	Cs	2828	73.8721	68.9794	66.907	77.2746	68.6487	72.0321	63.2329	80.3147	80.9648	75.3836	-0.151991	0.32828
12977	Csf1	4843	20.3965	26.0826	20.3137	16.9039	14.4608	15.9278	17.9984	14.9628	13.6795	21.1093	0.329005	0.103878
12978	Csf1r	5510	27.0049	16.3639	11.9959	16.6495	13.8328	12.7441	14.3236	14.4019	12.3249	17.9197	0.271361	0.327014
12981	Csf2	1033	0.0757724	0	0	0	0	0.033486	0	0.0869984	0	0.197079	NA	NA
12982	Csf2ra	1849	67.6474	85.1855	80.6396	47.9827	53.0701	89.3119	99.3312	76.973	27.3889	66.8332	0.303886	0.279979
12983	Csf2rb	5351	7.87702	5.41587	3.24268	4.22799	4.38501	3.11585	4.33956	3.38697	4.81735	5.56735	0.173004	0.648294
12984	Csf2rb2	4619	7.75273	5.11343	3.643	3.66775	2.97193	2.95061	4.30584	3.54756	3.397	5.72241	0.25848	0.512863
12985	Csf3	1363	0.258421	1.43519	0.917776	0.651439	0.175665	0.532951	0.617644	0.26374	0.365457	0.846394	0.715997	0.281373
12986	Csf3r	3512	9.21579	13.0688	9.15745	8.02963	5.98804	6.15587	9.73807	5.11785	8.0845	11.1201	0.274362	0.389207
12988	Csk	2861	33.0902	33.7057	32.708	29.9425	31.6619	30.8309	33.4464	35.4221	31.4988	34.9029	-0.079348	0.585453
12990	Csn1s1	1684	0	0	0	0	0	0	0	0	0	0	NA	NA
12991	Csn2	1120	0	0	0	0	0	0	0	0	0	0	NA	NA
12992	Csn1s2b	2178	0	0	0	0	0	0	0	0	0	0	NA	NA
12993	Csn1s2a	920	0	0	0	0	0	0	0	0	0	0	NA	NA
12994	Csn3	2385	0	0	0	0	0	0	0	0.0251207	0	0	NA	NA
12995	Csnk2a1	4659	21.0677	19.0574	20.3625	26.0865	22.9375	19.4672	21.1863	23.0573	30.7203	24.3026	-0.286762	0.0627691
13000	Csnk2a2	6379	7.52789	8.00718	7.86934	8.31259	7.50684	7.35853	9.33701	7.5936	8.27074	7.59565	0.00443352	0.982588
13001	Csnk2b	1125	81.7169	78.1824	80.3105	70.433	66.4731	77.73	74.831	80.2833	64.4233	72.8976	0.089084	0.572729
13002	Dnajc5	3802	73.3011	62.5893	57.2598	73.6672	61.4635	69.8008	55.4294	71.1249	65.027	61.7744	0.00114033	0.999375
13003	Vcan	14714	2.05603	1.19652	0.852904	1.18275	1.10109	0.437267	0.901122	0.504907	2.09609	1.52426	-0.0696239	0.878555
13004	Ncan	7166	0.0109228	0.121324	0.0788355	0.0792999	0.0556867	0.0482711	0.0391594	0.129591	0.0115852	0.0662889	NA	NA
13006	Smc3	4851	12.8357	12.2618	12.0949	16.6417	13.5238	11.0241	12.8276	13.419	21.6406	14.9613	-0.332243	0.0499297
13007	Csrp1	1770	228.561	293.814	246.857	193.835	313.65	159.002	240.545	197.899	316.835	363.017	-0.291729	0.210394
13008	Csrp2	889	12.6786	11.8171	10.0768	13.3037	9.38152	7.08164	8.79885	8.28941	8.07785	14.9996	0.184286	0.617827
13009	Csrp3	973	0	1.3403	0.497667	0.219012	0.16405	0.213306	0.360504	0.369453	0.25597	0.767183	0.138913	0.896449
13010	Cst3	742	266.413	359.178	366.436	351.718	446.808	303.161	358.57	324.03	284.136	425.411	-0.0495052	0.790784
13011	Cst7	986	0.754151	1.10219	0.818509	1.00858	0.809435	0.280658	0.711502	0.820309	0.336794	1.17001	0.227851	0.698154
13012	Cst8	703	0	0	0	0	0	0.0984099	0	0	0	0	NA	NA
13013	Cst9	686	0	0	0	0	0	0	0	0	0	0	NA	NA
13014	Cstb	602	115.849	117.642	133.659	154.868	119.318	116.702	107.212	127.638	91.8458	138.878	0.11285	0.482229
13016	Ctbp1	3920	60.2921	65.1502	71.914	57.1072	64.2554	74.159	69.134	71.7274	54.7147	64.2254	-0.00806019	0.95791
13017	Ctbp2	4777	14.4273	16.251	16.5144	16.498	15.404	16.2854	17.88	16.2983	22.4537	16.3082	-0.223367	0.131575
13018	Ctcf	3823	21.5286	22.5141	23.0737	26.988	24.7489	20.7112	23.9566	24.3068	30.0548	24.7267	-0.18364	0.200046
13019	Ctf1	1345	12.7157	12.0392	15.391	9.11016	12.4611	14.1193	12.1792	12.2276	11.3573	11.781	0.0552267	0.811249
13024	Ctla2a	1394	35.5148	15.3841	18.121	18.7009	20.3533	9.08202	11.8265	11.7763	15.663	24.6324	0.336999	0.375591
13025	Ctla2b	1147	5.01574	1.95813	1.4776	2.50813	1.98308	1.50789	1.13152	1.14916	0.940939	2.24822	0.920474	0.066388
13026	Pcyt1a	5194	12.9073	11.2707	10.8767	13.1904	12.3388	11.315	11.1093	13.0173	16.1756	12.621	-0.225568	0.128221
13030	Ctsb	4738	191.172	170.713	184.005	171.555	159.166	161.5	159.801	176.299	142.218	182.686	0.0935508	0.5964
13032	Ctsc	5298	22.4935	15.3298	14.2887	23.5301	15.4484	12.3791	14.8174	16.1996	15.8424	17.1253	0.190435	0.342942
13033	Ctsd	1954	545.587	475.231	553.784	530.711	499.672	579.516	504.309	567.578	485.776	501.229	0.0104315	0.955703
13034	Ctse	6057	5.42754	12.9483	11.5988	17.5266	15.1925	14.0717	13.6903	17.5327	14.8029	12.8899	-0.374301	0.192049
13035	Ctsg	1002	0	0	0	0	0	0.0690441	0.070014	0.0597933	0	0.203176	NA	NA
13036	Ctsh	1623	117.361	118.274	134.782	149.09	107.938	128.731	123.169	127.449	92.713	136.056	0.115724	0.502812
13038	Ctsk	1482	17.7989	9.72854	7.62396	12.5098	8.7242	4.78487	7.14795	7.74178	6.2741	9.93644	0.571876	0.186955
13039	Ctsl	1971	148.564	87.926	104.925	111.991	134.698	99.5788	84.5337	107.667	106.734	106.164	0.075634	0.715678
13040	Ctss	1358	113.375	87.7358	88.7874	116.697	74.1389	82.3767	82.6816	76.3471	79.0155	90.9975	0.293435	0.0943367
13041	Ctsw	1232	5.24149	4.35175	3.47189	3.86299	5.53878	4.52042	3.13188	2.96647	2.4259	3.93835	0.436267	0.188555
13043	Cttn	3029	167.903	169.837	185.989	189.554	158.843	191.307	170.243	205.561	137.357	175.343	0.0337992	0.846464
13046	Celf1	4190	27.0686	22.3577	20.5904	26.0313	22.4764	20.6969	23.3568	15.1427	29.9485	21.3705	0.0971038	0.630504
13047	Cux1	8449	16.4022	16.4213	14.7531	15.7552	15.383	15.6599	14.5763	15.5863	17.3723	13.8629	0.00564438	0.976062
13048	Cux2	5435	0.0576065	1.80627	0.638513	0.797241	3.22325	0.922853	0.709931	1.84093	1.36711	1.56074	-0.96776	0.109377
13051	Cx3cr1	3729	9.93892	8.35447	7.14204	7.74332	5.61818	5.2318	7.02669	4.90036	5.26526	5.42304	0.664721	0.000770552
13052	Cxadr	6923	28.8987	17.5136	19.0076	21.5315	12.929	14.9696	20.956	12.263	26.1303	20.9915	0.120855	0.634986
13056	Cyb561	2753	113.159	91.5964	101.665	99.8537	106.612	116.489	96.4905	120.86	92.4284	100.312	-0.0514897	0.761698
13057	Cyba	4670	20.0794	38.1879	37.4579	24.9604	22.9348	30.495	31.0435	25.7035	14.8796	35.122	0.252147	0.315209
13058	Cybb	5408	9.44398	4.91668	3.38758	6.49515	4.58968	3.82497	4.1641	3.67809	5.3269	4.84362	0.381843	0.16306
13063	Cycs	3059	22.0694	19.9423	25.842	27.9116	23.5595	21.2137	22.9681	24.2276	19.2419	23.7147	0.0808639	0.604405
13067	Cyct	652	0	0.0555604	0	0	0.183613	0	0	0	0	0.0520405	NA	NA
13070	Cyp11a1	1774	0.463284	0.204202	0	0.120123	0	0.17549	0.0395457	0.0675456	0.0935961	0.191265	NA	NA
13072	Cyp11b2	1625	0	0	0	0	0	0	0	0	0	0	NA	NA
13074	Cyp17a1	1841	0.148808	0.039354	0	0.250795	0.0433516	0	0.114319	0.130175	0.135285	0.184304	NA	NA
13075	Cyp19a1	2707	0	0	0	0	0	0	0	0	0	0	NA	NA
13076	Cyp1a1	2785	0.0843155	0.0520293	0.0869354	0.0765165	0.0286572	0.024841	0.0503799	0.0645382	0.0298096	0.0974662	NA	NA
13077	Cyp1a2	1892	0	0	0	0	0	0	0	0	0	0.0358673	NA	NA
13078	Cyp1b1	5187	3.0105	3.43607	1.84375	2.0884	3.2158	1.51382	2.08961	1.75569	3.60921	4.04915	-0.283285	0.44814
13079	Cyp21a1	1923	0.407035	1.45052	1.1961	0.849587	0.726302	0.827452	0.802594	1.13719	0.798682	0.864582	0.0457341	0.932983
13081	Cyp24a1	3296	0	0	0	0	0.0121071	0	0	0	0	0	NA	NA
13082	Cyp26a1	1781	0.263693	0.1017	0.135943	0.179477	0	0.0776891	0.118171	0.11774	0.139842	0	0.961488	0.344592
13085	Cyp2a12	1664	0	0	0	0	0	0.0623637	0	0	0	0	NA	NA
13086	Cyp2a4	1715	0	0	0.0941167	0	0	0.0201697	0	0	0	0	NA	NA
13087	Cyp2a5	1715	0.205381	1.18287	0.799992	0.704116	0.0465366	0.605092	0.449968	0.0174673	0.266244	0.356121	1.74104	0.0439426
13088	Cyp2b10	1899	9.25343	15.7759	13.4296	20.76	17.6936	19.4358	11.2675	23.2364	14.0771	17.1886	-0.318484	0.300679
13089	Cyp2b13	1876	0	0	0	0	0.0425428	0	0.0373955	0	0	0	NA	NA
13090	Cyp2b19	3938	0.0894434	0.0183979	0.0614817	0.090189	0.0810668	0.0175678	0.0356293	0.015214	0.305685	0.0430808	NA	NA
13094	Cyp2b9	1877	0	0.0385992	0.0429968	0	0	0	0	0	0	0	NA	NA
13095	Cyp2c29	2025	0	0	0	0	0	0	0	0	0	0	NA	NA
13096	Cyp2c37	1824	0	0	0	0	0	0	0	0	0	0	NA	NA
13097	Cyp2c38	2869	0	0	0	0	0	0	0.0244524	0.0208829	0	0	NA	NA
13098	Cyp2c39	1857	0	0	0	0	0	0	0	0	0	0	NA	NA
13099	Cyp2c40	1801	0	0	0	0	0	0	0	0	0	0	NA	NA
13101	Cyp2d10	1647	0.784155	1.12173	1.83755	1.78984	0.678411	1.89022	1.27785	1.50965	1.13415	0.947662	0.183276	0.675847
13105	Cyp2d9	1651	0.165933	0.0219415	0.0488825	0.0215121	0	0.0419032	0	0.0544333	0.0502845	0.0205514	NA	NA
13106	Cyp2e1	1736	0.811585	1.3981	2.37094	2.57781	1.97687	3.02871	0.969872	2.51938	0.382579	29.005	-2.57593	0.00162825
13107	Cyp2f2	1820	269.375	868.155	696.635	556.827	510.216	743.575	635.183	717.079	511.735	635.282	-0.071377	0.812156
13108	Cyp2g1	1853	0.0422412	0.0390992	0.0217769	0.038334	0	0	0.0378597	0	0	0.0366222	NA	NA
13109	Cyp2j5	3651	0	0.0198441	0	0	0	0	0	0	0	0	NA	NA
13110	Cyp2j6	3595	6.15079	5.73358	5.71333	7.94303	6.95981	6.24468	6.11775	7.89951	9.30652	7.43732	-0.38361	0.0376164
13112	Cyp3a11	2053	0	0	0	0	0	0	0	0	0.0404383	0	NA	NA
13113	Cyp3a13	2955	0.0794649	0.0735541	0	0.0721146	0.0945299	0.0468238	0.0118704	0.0608253	0.0280947	0.0229648	0.54275	0.58701
13114	Cyp3a16	1730	0	0	0	0	0	0	0	0	0	0	NA	NA
13115	Cyp27b1	2447	0.431828	0.355296	0.346303	0.0290285	0.163078	0.113089	0.301029	0.159148	0.627652	0.235724	NA	NA
13116	Cyp46a1	2118	1.99563	1.74456	1.08597	1.62658	2.01598	1.56787	1.52365	1.73968	1.21511	1.73016	0.0370327	0.945783
13117	Cyp4a10	2592	0.0603958	0.0279517	0	0	0	0	0.0541312	0.0462291	0.0320292	0	NA	NA
13118	Cyp4a12b	2395	0.0326818	0.0302508	0	0.0593176	0.0333237	0.014443	0	0	0.0346638	0	1.36894	0.480257
13119	Cyp4a14	2495	0	0.0290384	0	0.0569402	0	0	0	0.0240132	0.0332744	0.0543975	NA	NA
13120	Cyp4b1	1986	3.46829	8.68242	4.89676	4.75698	5.22424	4.6853	4.85709	5.219	4.30566	8.0982	-0.118254	0.710423
13121	Cyp51	4353	21.6855	15.5537	18.4752	25.0728	14.796	18.4756	17.7762	20.1293	24.9746	21.8408	-0.163169	0.352806
13122	Cyp7a1	4172	0	0	0	0	0	0	0	0	0	0	NA	NA
13123	Cyp7b1	2166	2.20436	2.82645	1.93752	1.98407	1.65811	1.58103	1.70041	2.0054	2.37637	2.67872	-0.0829529	0.804603
13124	Cyp8b1	1950	0.10035	0.148617	0.0413872	0	0.102321	0.070956	0.179882	0.122898	0	0.0522007	NA	NA
13131	Dab1	6262	0.0999973	0.312387	0.244873	0.215526	0.254903	0.171243	0.168047	0.291815	0.437504	0.232994	NA	NA
13132	Dab2	6247	8.77077	5.42772	3.94676	6.36192	5.3275	4.21383	4.69977	4.34937	5.41549	6.7133	0.148806	0.609744
13134	Dach1	7101	11.8936	6.95327	7.65453	8.58276	7.05266	10.22	9.00019	7.77915	7.0966	5.9346	0.32853	0.137736
13135	Dad1	3735	29.1925	28.0395	33.33	29.0217	33.5374	32.2202	31.8088	31.9054	23.45	28.1436	0.0925045	0.556717
13136	Cd55	4382	13.4682	13.8387	14.605	18.9902	15.6725	15.2037	15.4973	18.7792	18.6046	16.5858	-0.261087	0.0700632
13137	Cd55b	1324	0.118237	0.0547211	0.304777	0.0536502	0.120559	0.104505	0.211946	0.0905029	0	0.128136	NA	NA
13138	Dag1	4596	76.9786	94.528	84.6911	81.1175	83.5611	108.139	95.8589	101.015	82.2791	93.4416	-0.141403	0.390407
13139	Dgka	2813	21.9403	22.6392	19.5809	22.9285	26.1447	22.9459	18.5922	22.3848	26.1337	22.8937	-0.144542	0.33121
13142	Dao	1712	0.0914403	0.296236	0.0942816	0.0829823	0.0932363	0.222256	0.204889	0.139983	0.0484928	0.158553	NA	NA
13143	Dapk2	3094	1.08783	1.6977	1.3303	1.21679	1.09629	0.726703	0.918306	1.23931	0.75131	1.01989	0.394734	0.235755
13144	Dapk3	2177	32.3411	34.2785	42.2802	27.1961	31.9498	38.5793	34.6581	34.8965	23.6818	30.6106	0.187843	0.269817
13162	Slc6a3	3456	0	0	0	0	0.0461865	0	0	0	0	0	NA	NA
13163	Daxx	2835	34.9674	20.8152	24.5531	20.7586	21.888	24.6225	20.9844	22.5387	18.6245	21.8782	0.262508	0.150928
13164	Dazl	3596	0.152367	0.171255	0.134658	0.256793	0.133165	0.317438	0.156071	0.124957	0.13852	0.132098	NA	NA
13166	Dbh	2282	0.411602	13.144	7.74514	11.3148	3.42743	4.92642	10.7598	11.4995	0.945887	9.60519	0.13106	0.891849
13167	Dbi	745	51.2188	50.3752	55.2477	71.3666	45.2615	43.5058	42.1395	51.6699	41.5656	71.9143	0.0361738	0.849105
13168	Dbil5	575	1.22514	0.756008	1.47374	0.926516	0.624602	0.782059	0.366021	0.833571	0.866293	1.35722	0.0904324	0.882492
13169	Dbnl	2369	58.8286	54.8962	60.6565	49.2792	51.4269	59.881	55.836	56.4987	41.0718	55.8441	0.12181	0.459124
13170	Dbp	1678	19.9414	69.2125	62.9336	37.6965	39.6673	58.9368	43.0624	47.7018	12.4183	18.8457	0.841599	0.0496377
13171	Dbt	3292	9.58201	7.02059	8.05334	10.163	9.97628	7.05061	7.77832	9.25447	11.4366	7.68897	-0.138858	0.497201
13172	Dbx1	2077	0	0	0	0	0	0	0	0	0	0.0326725	NA	NA
13175	Dclk1	13651	1.23565	2.31932	2.19336	2.01895	1.14006	1.3354	1.84494	1.44834	1.6998	2.66701	-0.0124058	0.959514
13176	Dcc	14270	0	0.0203085	0.0169667	0.0547555	0.00559287	0.00484808	0.024581	0.0167941	0	0.00951098	NA	NA
13177	Eci1	1091	57.2519	61.9915	60.4363	58.6949	58.3763	69.1187	63.1451	65.2397	46.1136	54.6121	0.095608	0.546772
13178	Dck	3057	5.32573	2.65439	2.94361	2.61407	2.67601	2.4328	2.29487	2.58702	3.38108	3.67385	0.0718442	0.827473
13179	Dcn	2084	196.584	253.96	175.681	264.499	222.561	159.809	200.296	222.057	237.507	331.603	-0.260926	0.231133
13180	Pcbd1	810	13.0938	28.8461	27.9977	37.8842	28.574	28.3134	27.7152	42.6417	15.0665	28.7361	-0.117604	0.681818
13184	Dcpp1	617	0	0	0	0	0	0	0	0	0	0	NA	NA
13185	Dscr3	2405	19.9669	19.6265	15.7215	20.8964	16.941	17.1014	17.5166	20.9508	17.933	20.2031	-0.0618696	0.687348
13190	Dct	2484	0.0315108	0	0	0.0285962	0	0.0278511	0	0.0241195	0	0	NA	NA
13191	Dctn1	4508	71.6228	82.7285	78.5657	63.8713	70.1969	84.0913	75.1184	86.0949	63.4618	76.8327	-0.0326896	0.846507
13193	Dcx	12555	0	0.00577067	0	0.0282887	0.0127137	0.00551033	0.0111755	0.00954407	0.00661248	0	NA	NA
13194	Ddb1	4163	141.194	111.034	116.037	127.571	123.368	124.596	113.286	131.231	137.343	123.08	-0.0882227	0.593033
13195	Ddc	2219	0.141096	4.84855	2.45498	6.59431	1.74439	1.90181	3.14571	5.41349	0.636023	3.6851	0.0813221	0.926768
13196	Asap1	5200	5.48663	6.75046	4.50086	5.36844	4.83466	4.29728	5.09966	4.83336	3.96739	6.375	0.117855	0.5694
13197	Gadd45a	1224	56.9781	31.9636	51.6605	42.0162	34.7214	51.9714	34.8764	39.8685	18.4488	28.2476	0.65777	0.00487562
13198	Ddit3	871	19.8154	18.8821	15.9835	19.4097	20.0671	17.7125	21.908	19.5009	18.2529	21.8931	-0.114738	0.557989
13199	Ddn	3740	0.0418572	0.339008	0.161842	0.189927	0.0853586	0.332962	0.215714	0.576702	0.0665934	0.181446	NA	NA
13200	Ddost	2095	144.272	139.472	165.32	145.422	163.659	166.384	165.339	169.658	159.897	150.784	-0.120618	0.448097
13202	Ddt	609	47.2336	39.9728	47.3098	48.2883	41.3467	49.1886	39.8576	38.8106	33.1943	41.1177	0.264726	0.177359
13204	Dhx15	5758	20.4926	20.6984	21.7391	27.6088	21.5604	20.2512	22.1318	21.5595	30.4079	24.9086	-0.200946	0.238025
13205	Ddx3x	4571	84.6601	79.9795	80.2813	112.812	92.0236	75.7583	75.096	76.2641	116.92	79.1957	-0.0464909	0.809439
13206	Ddx4	2849	0.137369	0.101721	0.0424912	0	0.140067	0.109273	0.0492482	0.0736031	0	0.166734	NA	NA
13207	Ddx5	4210	198.36	202.69	214.06	272.085	210.436	177.581	206.438	203.789	227.713	222.635	0.00452328	0.983366
13209	Ddx6	9890	32.7258	33.0021	33.6285	44.3399	34.9543	30.373	36.0275	30.0958	44.494	33.1448	-0.0229948	0.895863
13211	Dhx9	6494	27.7342	24.4831	25.3337	35.5711	27.0254	24.4811	24.9007	25.791	34.99	29.9229	-0.117952	0.497486
13214	Defb1	916	3.67438	16.8867	6.16742	35.5552	13.3308	11.7821	15.3558	5.13446	25.921	16.8911	-0.0978287	0.868288
13215	Defb2	304	0.386215	0.357487	0.265477	0.700982	0.262534	0.568932	0.23077	0	0.409637	0.223226	1.05941	0.339543
13218	Defa29	507	0	0.142901	0.159182	0.280209	0	0.136454	0	0	0	0.267696	NA	NA
13226	Defa31	838	0	0	0	0	0	0	0	0	0	0	NA	NA
13236	Defa25	279	0	0	0	0	0	0	0	0	0	0	NA	NA
13237	Defa3	410	0	0	0	0	0	0	0	0	0	0	NA	NA
13239	Defa5	421	0	0	0	0	0	0	0	0	0	0	NA	NA
13244	Degs1	2484	45.4071	57.3423	65.9384	71.7049	66.2515	60.799	66.0307	70.6341	92.8959	63.5444	-0.356887	0.057621
13340	Slc29a2	2473	1.21856	1.77245	1.61541	1.30691	1.42	1.46869	1.4184	1.69588	1.12461	1.79737	-0.0712508	0.826618
13345	Twist2	1312	3.40058	5.96393	5.96676	3.41088	5.47479	2.2674	4.99955	2.87692	2.94239	5.84472	0.262919	0.512336
13346	Des	2149	96.0109	170.069	143.572	77.8585	212.06	61.0374	137.337	86.3287	206.584	207.182	-0.463034	0.158568
13347	Dffa	2658	12.1031	11.6254	10.6574	11.6384	11.395	11.192	9.64684	12.9158	10.7288	11.5144	-0.0391667	0.810806
13349	Ackr1	1158	4.56254	5.38063	3.55437	3.64979	3.54942	3.58457	3.33201	6.67424	2.50923	11.6618	-0.69617	0.087118
13350	Dgat1	1911	17.3257	18.3117	19.5533	15.7417	15.8075	16.7254	17.7129	20.2218	13.967	21.3241	-0.0693926	0.713902
13353	Dgcr6	1360	26.9351	34.9468	34.9524	31.4425	34.3888	33.8789	33.9422	37.7099	19.0152	34.4793	0.0675209	0.748919
13356	Dgcr2	4144	53.8126	52.6859	48.8242	45.4154	44.3251	58.0803	55.1888	57.2744	44.4849	49.5365	-0.0160469	0.920298
13358	Slc25a1	1678	66.6812	67.5286	76.0878	68.5776	58.5259	77.7784	67.3738	82.9069	43.86	67.416	0.098577	0.587826
13360	Dhcr7	2816	17.5391	17.1479	16.8518	18.3636	14.5535	19.5189	16.1434	21.3716	14.4312	15.7241	0.0119915	0.951042
13361	Dhfr	5290	1.03575	0.561528	0.518709	0.798952	0.475241	0.470805	0.603404	0.396399	1.1221	1.04549	-0.24134	0.539037
13363	Dhh	2367	0.446423	1.65287	0.937638	1.14037	1.2307	1.54907	1.393	1.68323	0.596255	1.87786	-0.422644	0.338033
13367	Diaph1	5619	37.3673	32.628	33.2644	34.9728	35.0262	36.6164	33.6412	39.2809	42.2634	36.8048	-0.205052	0.185572
13368	Dffb	2213	4.03213	3.42119	3.92038	3.53078	3.13759	3.45442	3.6139	3.30293	2.88862	3.23512	0.234043	0.336314
13370	Dio1	1664	0.423351	0.304781	0.339504	0.469568	0.623518	0.706789	0.548079	0.972145	0.523863	0.244691	-0.617417	0.184871
13371	Dio2	5815	1.3797	0.398697	0.478817	0.604665	0.329397	0.279584	0.609248	0.319398	1.02079	1.00362	-0.129335	0.800943
13380	Dkk1	2237	0	0.421037	0.252541	0.285783	0.285419	0.340189	0	0.616002	0	0.424699	NA	NA
13382	Dld	2243	28.4058	27.8433	33.4982	41.8185	35.2617	26.7414	30.4011	35.4322	44.0452	37.1374	-0.263261	0.100328
13383	Dlg1	5449	21.9851	21.8323	21.076	25.922	23.6765	21.2282	24.3396	21.6826	29.4736	21.7817	-0.119005	0.459122
13384	Mpp3	7652	3.2017	0.525486	0.648636	0.85867	0.949129	0.908626	0.632597	0.618547	0.623841	0.407946	1.2562	0.0575664
13385	Dlg4	3326	4.11839	10.3688	6.8427	5.58481	4.82317	4.01448	5.48408	7.61971	4.46799	9.84452	-0.127724	0.658754
13386	Dlk1	4811	0.00813478	0.135535	0.0671004	0.0885881	0.0497674	0.05752	0.043746	0.26152	0.0172562	0.18337	NA	NA
13388	Dll1	3428	2.55734	4.227	3.33132	2.38296	2.67742	3.47122	3.75533	3.11974	3.4753	4.4937	-0.251308	0.309748
13389	Dll3	2163	0.0361872	0.133982	0	0.03284	0	0.0639687	0	0.110796	0	0.062747	NA	NA
13390	Dlx1	3887	0.0201371	0.0186392	0.0207628	0.0365489	0.0205326	0.00889917	0	0.046241	0.0213583	0.00872921	NA	NA
13392	Dlx2	2473	0	0.117187	0.0979034	0	0.0322726	0.05595	0.028368	0.0969073	0	0.0548814	NA	NA
13393	Dlx3	2604	0.0601174	0.180849	0.0929782	0.0818351	0.0306491	0	0.0538818	0.0920321	0.318816	0.0260602	NA	NA
13394	Dlx4	2807	0	0	0.0575027	0.0253056	0	0.0492926	0.0749776	0.0213441	0.029576	0.0725267	NA	NA
13395	Dlx5	1406	0.111341	0.463767	0.459204	0.0505212	0.170292	0.147615	0.349273	0.170449	0.0590468	0.193061	0.897429	0.184218
13396	Dlx6	1071	0	0	0	0	0	0	0	0	0	0	NA	NA
13397	Dlx6os2	1354	0	0	0	0	0	0	0	0	0	0	NA	NA
13400	Dmpk	2760	14.9739	48.4974	35.8494	17.2692	42.4353	18.06	45.2189	26.5592	41.2392	46.0642	-0.391997	0.213653
13401	Dmwd	2608	21.8492	29.6554	28.9028	15.0618	18.4378	30.6916	30.3158	25.4308	10.5844	21.5838	0.31436	0.236658
13404	Dmc1	2192	0.214251	0.247893	0.018409	0.129622	0.109229	0.284051	0.288041	0.0956639	0.151496	0.232188	NA	NA
13405	Dmd	20648	0.960973	1.76495	1.37583	1.75793	1.59829	1.1928	1.58329	1.46097	2.62151	1.60548	-0.398886	0.0678034
13406	Dmp1	2760	0.198518	0	0.0584819	0.128683	0.0289168	0.062665	0	0.0651227	0.0300796	0	NA	NA
13409	Tmc1	7202	0.0543411	0.0402392	0.0392207	0.0789035	0.0498676	0.0192119	0.0389636	0.0332757	0.0288183	0.056535	NA	NA
13411	Dnah11	14216	0.448737	1.26646	0.996323	1.06429	0.637202	0.834605	1.061	1.00304	0.829263	0.904589	0.0283699	0.947381
13417	Dnah8	16403	0.0286312	0.0132508	0.0147604	0.0346438	0.0194624	0.0147618	0.0299383	0.0164365	0.0151838	0.0289597	NA	NA
13418	Dnajc1	8771	8.96868	6.81885	6.91941	7.64103	8.33499	6.16416	7.24656	6.24676	10.0379	7.21084	-0.0614	0.725341
13419	Dnase1	1493	1.44173	1.60139	1.18922	1.57005	0.588019	0.949922	1.2452	0.78252	1.91841	0.999959	0.223073	0.608165
13421	Dnase1l3	3699	0.634817	0.303592	0.414543	0.576098	0.658073	0.346004	0.312934	0.356335	1.1783	0.596236	-0.573331	0.181952
13423	Dnase2a	5141	8.30536	8.33585	8.62622	9.55441	8.0959	8.87485	7.87374	9.28819	7.52523	9.06835	-0.00123772	0.992641
13424	Dync1h1	14398	76.1282	73.6811	57.429	59.444	66.6009	70.9696	58.8085	48.4031	70.9773	57.2844	0.165801	0.470596
13426	Dync1i1	2802	0	0.904988	0.316829	0.608419	0.3418	0.493805	0.400594	0.887361	0.118515	0.605468	NA	NA
13427	Dync1i2	6757	15.2619	15.1238	16.0228	19.3009	15.8628	13.8682	14.442	17.7691	22.6931	19.8199	-0.310342	0.0444326
13429	Dnm1	7806	6.30214	14.8781	9.03098	7.68476	7.54547	8.32206	9.57586	10.8413	4.73274	11.0667	0.0874526	0.76364
13430	Dnm2	4061	98.4434	106.419	102.446	93.798	88.8997	121.167	103.046	118.114	77.0401	87.3619	0.0809835	0.655434
13433	Dnmt1	7006	18.032	14.3019	14.2265	11.9436	11.0272	14.0468	12.9624	11.425	12.8452	13.517	0.208616	0.200865
13434	Trdmt1	2637	1.60286	2.15676	1.8669	3.36712	1.64947	1.84958	1.48981	2.12433	1.7158	1.55691	0.295043	0.384894
13435	Dnmt3a	11259	11.1858	13.3846	10.1105	12.0186	10.1827	11.5365	12.8669	10.2835	12.3361	13.0671	-0.0420367	0.803599
13436	Dnmt3b	4322	1.11379	1.12314	0.868298	1.14225	0.858671	0.888387	1.07942	1.14364	1.19094	0.926374	-0.0485996	0.859925
13437	Dnpep	3247	41.535	40.2975	48.0701	38.24	41.3062	48.4509	46.5929	49.1094	29.0326	38.1521	0.109186	0.56788
13445	Cdk2ap1	1250	58.3603	58.1635	72.8928	47.592	53.824	69.2375	79.5266	57.804	44.399	58.7675	0.136556	0.429109
13446	Doc2a	2538	3.48496	2.58345	3.45016	3.44249	3.01883	3.72079	3.20641	3.59997	3.30378	3.22192	-0.0730138	0.774237
13447	Doc2b	4245	6.84081	2.67957	2.37647	2.80283	5.78131	4.84845	2.5781	4.17062	3.7354	2.99739	0.0155221	0.981769
13448	Dok1	1975	15.397	13.9766	15.5485	13.0916	17.0935	16.7263	11.8463	14.3639	7.5033	12.0432	0.352307	0.103645
13449	Dok2	1717	2.64405	2.10981	1.24559	1.71687	2.97487	1.67214	2.45151	2.49492	1.71648	3.33969	-0.3886	0.245938
13476	Reep5	2897	36.6507	48.5423	47.4563	53.5873	48.5418	43.8806	45.5868	57.0176	56.9274	55.4927	-0.297788	0.0552434
13478	Dpagt1	2654	19.2438	16.1608	17.5155	15.965	25.7865	18.247	18.543	18.387	25.0874	20.4554	-0.320252	0.0663269
13479	Dpep1	2326	9.50649	6.05833	3.9728	7.05442	5.9017	4.62503	4.5392	5.22886	3.96182	6.44766	0.344223	0.362533
13480	Dpm1	2293	0.30722	0.426553	1.10868	1.03777	0.817942	0.709019	0.489518	0.705473	0.88704	0.828654	-0.189169	0.654218
13481	Dpm2	861	31.9092	26.1277	26.5267	29.5351	25.5838	28.5648	26.2365	33.4009	25.4555	32.63	-0.107653	0.548554
13482	Dpp4	6423	12.7286	6.4803	6.7851	10.2186	13.749	7.52893	7.97875	7.77012	16.9323	7.34816	-0.260518	0.355794
13483	Dpp6	8160	0.834527	2.23745	1.05826	1.59302	0.909602	0.733365	1.12195	2.17698	0.803745	2.09154	-0.253878	0.5544
13486	Dr1	3080	14.6635	15.7604	14.2151	17.6429	14.6146	14.8921	16.6502	17.8183	18.0864	16.0509	-0.171017	0.232335
13487	Slc26a3	3141	0	0.103798	0.12847	0.260069	4.4339	0.044051	0.268019	0.0953724	5.23334	0.788577	-4.10226	0.000296498
13488	Drd1	3528	0.0443724	0.0205359	0.0228756	0.0604021	0	0.0588284	0.0397699	0.0339642	0	0.0577048	NA	NA
13489	Drd2	1549	0	0.514499	0.260507	0.343929	0	0.133987	0.498189	0.425463	0.214383	0.219047	NA	NA
13490	Drd3	1341	0	0	0	0	0	0.025795	0.0523147	0	0	0.0506047	NA	NA
13491	Drd4	1336	0.205056	0.271148	0.241632	0	0.179215	0.466047	0.420084	0	0	0.25397	1.04688	0.264873
13492	Drd5	2802	0	0	0	0	0	0	0	0	0	0	NA	NA
13494	Drg1	3100	17.3842	18.9541	20.2283	21.0693	18.9485	17.3179	18.4437	20.3607	18.6928	20.5005	-0.0479042	0.733392
13495	Drg2	1713	28.9925	23.7907	25.0878	26.4144	27.8381	26.8167	23.569	27.8579	27.5036	26.9383	-0.0860525	0.596865
13496	Arid3a	5420	2.7511	1.89816	1.39224	1.86101	2.19405	1.82529	2.01919	1.59178	1.30963	1.79668	0.328498	0.266569
13497	Drp2	7446	0.478299	1.38655	0.791226	1.22586	0.680627	0.901245	1.01283	1.39604	0.79162	1.17567	-0.229046	0.577883
13498	Atn1	4924	48.3245	57.4868	51.3093	34.8096	42.5552	56.1367	59.7179	51.2253	42.0663	49.5726	0.00530476	0.983547
13505	Dsc1	4430	0	0.0163546	0.0546535	0.0481035	0.0540476	0	0.0158361	0	0.112442	0	NA	NA
13506	Dsc2	5063	4.45242	8.62168	7.54767	8.27758	7.23541	5.55452	8.32066	6.41375	11.6667	9.7844	-0.386402	0.105626
13507	Dsc3	5348	1.53677	3.50197	2.71633	2.25132	0.999867	1.95335	2.0267	0.767396	3.18232	3.52755	-0.0121052	0.965332
13508	Dscam	7543	0.0207538	0.11526	0.0695456	0.103588	0.0317421	0.0458585	0.0697541	0.127086	0.0440248	0.0989619	NA	NA
13510	Dsg1a	5627	0	0	0	0	0	0	0	0	0	0	NA	NA
13511	Dsg2	8225	12.1382	14.7852	13.7959	17.8251	14.885	14.7322	14.9562	12.9077	22.867	13.6836	-0.198259	0.346191
13512	Dsg3	4108	0.485871	0.194002	0.275042	0.190205	0.04857	0.0673633	0.19639	0.0875067	0.252616	0.231269	0.586001	0.524583
13516	Epyc	2006	2.77038	5.03832	2.93692	6.97581	4.31676	3.3453	4.35403	5.07737	5.00767	8.38958	-0.500813	0.271145
13518	Dst	32436	7.41923	10.6735	7.04888	8.73567	7.08145	7.39683	7.46398	6.37161	6.7545	7.4449	0.289105	0.138442
13521	Slc26a2	3863	3.52562	5.43896	2.71593	4.70733	3.41926	2.49829	4.1406	1.21749	3.57825	1.6952	0.895943	0.00661376
13522	Adam28	7426	3.35711	2.84398	2.64633	4.59619	2.99853	3.13956	3.13643	3.58219	3.74517	2.74148	-0.0208876	0.913949
13524	Adam18	2361	0.0331524	0.0306865	0.0683651	0.0601718	0	0.0293021	0	0.0507522	0	0.0287424	NA	NA
13525	Adam26a	2491	0	0	0	0	0	0	0	0	0	0	NA	NA
13526	Adam24	2870	0	0	0	0	0	0	0	0	0	0	NA	NA
13527	Dtna	8474	5.7176	4.13809	3.43811	4.56005	4.16287	3.13091	3.47707	3.87447	5.31487	3.3554	0.0787864	0.746616
13528	Dtnb	8009	6.46003	6.25542	6.48442	5.72059	8.44041	6.26691	5.57974	6.02196	7.58777	5.58376	-0.0524667	0.782293
13529	Prl8a2	911	0	0	0	0	0	0	0	0	0	0	NA	NA
13531	Usp17la	2649	0	0	0	0	0	0	0	0	0	0	NA	NA
13532	Usp17lc	1726	0	0	0	0	0	0	0	0	0	0	NA	NA
13537	Dusp2	1618	1.52385	0.716447	0.798072	0.702426	1.18384	0.98343	1.40915	1.03681	0.564411	1.50988	-0.150753	0.771165
13542	Dvl1	4900	42.9383	46.2724	48.316	31.914	41.1511	55.1692	54.3336	45.1548	29.5228	46.9417	0.0603128	0.76759
13543	Dvl2	5399	10.1846	12.6678	10.7851	8.59131	9.15771	13.2752	11.8244	12.8781	6.36603	9.62169	0.128288	0.563308
13544	Dvl3	5338	23.8133	26.2427	21.8696	19.5081	22.4345	26.7047	29.1432	26.9485	19.3474	24.5103	-0.0535144	0.754367
13548	Dyrk1a	8014	10.3677	10.9888	9.53677	11.7974	9.62523	11.093	11.6778	10.1786	12.6384	10.8218	-0.0890311	0.53953
13549	Dyrk1b	2631	20.2897	23.5582	21.0121	12.9187	14.1359	24.4412	23.9446	14.0844	10.8705	16.0818	0.504649	0.0233804
13555	E2f1	2811	5.08175	2.89958	2.49781	2.17319	1.95906	2.71954	3.45654	1.95021	2.61375	2.22099	0.481567	0.143716
13557	E2f3	5302	3.89002	3.35471	3.06716	4.43453	3.25142	3.00111	2.93742	4.12452	4.63482	3.63495	-0.182719	0.346425
13559	E2f5	1749	7.65275	10.1489	10.7745	13.443	10.8376	9.29549	8.6038	11.2872	11.2259	12.3383	-0.166091	0.430018
13560	E4f1	2808	18.941	20.0091	19.5296	16.3543	16.6129	20.5846	19.1125	20.6857	14.2801	19.2007	0.0432306	0.805082
13586	Ear1	712	0	0	0	0	0	0	0	0	0	0	NA	NA
13587	Ear2	716	0.382619	0.303565	0.394508	1.93455	0.836001	1.15948	0.930815	0.878611	0.927595	1.08994	-0.381492	0.467656
13589	Mapre1	7327	17.1459	16.8495	17.6566	22.9473	19.2908	15.6125	16.5212	17.4906	23.2562	19.2089	-0.121461	0.466532
13590	Lefty1	1604	2.17154	5.89453	4.57865	4.9599	3.80641	4.67972	4.11127	4.2955	1.31983	3.40573	0.530919	0.128874
13591	Ebf1	5718	1.25253	1.26073	0.889195	0.931701	0.984019	0.713842	0.828156	1.17877	0.827584	1.37075	-0.0609735	0.867075
13592	Ebf2	4529	0.302446	0.551899	0.338573	0.595992	0.511039	0.389522	0.294309	0.674665	0.219968	0.404558	NA	NA
13593	Ebf3	5023	1.6362	1.55777	0.972059	1.56264	1.21551	0.950342	1.67599	1.07349	0.983411	1.12809	0.418427	0.227752
13595	Ebp	1741	18.7927	17.27	16.3172	17.8092	18.5888	16.6895	15.6749	20.8542	15.5215	16.858	-0.0284931	0.865032
13599	Ecel1	2876	0.0408238	1.56187	0.912001	0.790352	0.305255	0.805842	0.451269	2.21861	0.202065	1.26236	-0.582812	0.432667
13601	Ecm1	1899	81.4879	90.1342	83.0637	58.7265	66.1723	83.0441	88.5515	72.2331	52.0895	100.112	0.0650744	0.83321
13602	Sparcl1	3116	93.822	104.689	64.7505	102.378	75.3792	60.1458	96.9571	86.1777	76.8785	105.537	0.0164115	0.948117
13603	Opn3	1720	2.82146	3.3698	3.44873	2.51919	2.50567	3.23789	3.60967	2.26415	2.05136	2.42642	0.424675	0.162631
13605	Ect2	4280	2.37745	1.37115	1.30109	1.53517	0.941686	1.33353	1.19655	0.8469	2.0076	2.04534	0.00363136	1
13607	Eda	9621	0.431188	0.62503	0.503305	0.553733	0.464544	0.363133	0.623446	0.479503	0.465967	0.66302	NA	NA
13608	Edar	3680	0.627459	0.81704	0.438614	0.463258	0.477126	0.469987	0.47659	0.47214	0.496314	0.571654	NA	NA
13609	S1pr1	3029	3.04926	3.73137	2.37133	3.30658	2.85884	2.27257	4.00682	2.85818	3.72753	6.23943	-0.468276	0.179796
13610	S1pr3	4484	5.35901	4.62916	2.91575	3.51679	2.90122	4.52831	3.19949	3.71449	2.81423	4.60074	0.142245	0.638034
13611	S1pr4	2393	0.915855	0.726627	0.809411	0.534305	0.667031	0.607115	0.762225	0.726066	0.346927	0.552982	0.447827	0.295475
13612	Edil3	12605	0.037258	0.321876	0.140858	0.315576	0.139296	0.104281	0.144705	0.270927	0.111966	0.269182	NA	NA
13614	Edn1	2344	16.5629	13.8009	15.9069	19.6068	12.4618	17.5759	16.7604	13.0484	18.9486	16.0243	0.0218555	0.921683
13615	Edn2	1244	0.440442	0.582402	0.389253	0.742305	0.705718	0.83419	0.789515	0.385292	0.300313	0.436404	NA	NA
13616	Edn3	2963	0.132084	1.93169	0.844366	1.798	0.794601	0.945622	0.639271	1.59741	0.420282	1.74061	-0.115495	0.841701
13617	Ednra	5466	4.56807	5.08984	3.46976	3.9571	2.84724	2.01876	4.31885	2.9814	3.52371	3.71211	0.314938	0.409653
13618	Ednrb	4037	2.40422	1.50752	1.1495	2.09386	2.54041	1.4138	1.14693	1.5583	2.01534	2.55508	-0.203558	0.581437
13619	Phc1	4540	8.45658	9.6468	8.68379	8.5349	7.38333	9.02873	7.99663	9.00673	8.37512	8.97587	-0.00542609	0.969842
13626	Eed	2060	20.8221	20.3284	23.5455	25.0684	22.6064	23.4917	23.975	24.256	24.2007	21.6595	-0.0757219	0.599037
13627	Eef1a1	1789	1755.15	1549.96	1667.11	1648.03	1707.49	1504.37	1512.31	1639.8	1830.68	1679.57	-0.0664147	0.684315
13628	Eef1a2	2046	0.229539	32.3302	15.8373	14.9113	6.59234	13.2041	9.18929	28.6094	1.58249	23.4661	-0.185278	0.801625
13629	Eef2	3109	1005.83	911.682	906.536	731.931	897.307	934.46	853.943	924.873	787.926	834.062	0.0595151	0.741009
13631	Eef2k	3446	17.8647	24.7039	20.1177	20.6441	35.3194	23.5492	23.5849	23.1845	24.8264	22.6859	-0.193683	0.257751
13636	Efna1	1642	32.8918	33.7545	35.4129	36.4681	29.3091	34.8649	28.0061	31.1788	19.5415	28.9091	0.372339	0.064894
13637	Efna2	2131	1.50595	1.80192	2.51848	1.13333	1.64789	1.85048	2.46905	1.8837	1.40249	2.13359	-0.0605616	0.877468
13638	Efna3	1225	1.85299	2.66146	1.87763	1.10173	1.30302	3.92503	3.0066	1.7118	0.779369	2.40975	0.192905	0.663946
13639	Efna4	1596	13.021	16.8189	16.232	14.1754	16.1021	18.2925	12.7473	18.4506	10.0133	15.7109	0.0226462	0.927052
13640	Efna5	6656	2.84586	3.36347	3.07979	3.24429	2.7099	2.68164	2.91957	3.18647	5.39454	3.94564	-0.432313	0.0283139
13641	Efnb1	3258	22.4993	27.5304	26.1214	21.432	23.2964	33.678	33.1283	29.6438	21.6341	30.6603	-0.171295	0.344188
13642	Efnb2	4319	23.297	40.8972	35.8025	32.9179	26.6743	33.1975	40.0393	37.8981	39.1071	38.6834	-0.231658	0.231436
13643	Efnb3	3215	0.547789	1.44225	1.02921	0.707014	0.74473	0.882261	1.23288	1.58401	0.968348	1.68861	-0.610709	0.124515
13644	Efs	3571	25.722	29.4895	25.7754	15.784	19.0418	29.7187	28.1618	23.69	14.4023	24.1532	0.221096	0.320884
13645	Egf	8137	81.1683	13.4493	17.3173	24.5389	23.2457	33.7834	19.2219	28.3955	19.5893	8.81099	0.855359	0.137253
13646	Klk1b22	799	0	0	0	0	0	0	0	0	0	0.0849322	NA	NA
13648	Klk1b9	870	0	0.582937	0.185529	0.898117	0.642151	0.556638	0.483821	0.895251	0.286275	0.195002	-0.182876	0.871978
13649	Egfr	6601	11.7273	11.7879	9.76261	11.4927	8.21558	10.2238	11.4568	7.66497	12.231	9.54534	0.172549	0.394911
13650	Rhbdf1	2939	53.9574	73.0424	75.6387	43.9031	42.8922	74.0195	67.5642	64.4181	39.8009	58.1054	0.183819	0.41817
13653	Egr1	3072	47.086	84.0542	59.4648	31.3312	58.7146	44.8378	29.7447	21.0436	18.0525	18.4342	1.52717	0.000334271
13654	Egr2	2965	6.05856	2.87115	2.4089	3.25817	1.0767	1.69164	2.24777	1.66705	2.53399	1.9912	0.814533	0.144793
13655	Egr3	4083	0.901011	1.87204	0.889475	1.30479	0.342072	0.465959	1.22851	0.616298	1.39281	1.69527	-0.00945964	0.975159
13656	Egr4	2100	0	0.379504	0.038431	0.101476	0.0380049	0.0988316	0.167033	0.19971	0	0.0646294	NA	NA
13660	Ehd1	3182	30.8098	32.8556	33.9484	22.8814	29.8348	35.9608	31.2077	32.2253	28.2168	32.043	-0.0400404	0.812245
13661	Ehf	4527	148.298	138.332	158.21	197.808	165.809	160.493	150.978	171.044	179.766	142.04	-0.0532505	0.763482
13663	Ei24	2291	51.5556	42.566	47.1337	56.5844	49.189	49.9162	49.0711	55.5195	59.5742	52.1471	-0.189737	0.226334
13664	Eif1a	2879	23.0822	20.2958	22.0895	27.7692	38.0478	19.6084	22.9298	24.0047	45.9362	30.6423	-0.547733	0.0137122
13665	Eif2s1	3152	17.296	14.1477	14.3769	20.5977	16.2051	14.1898	14.1443	14.1704	21.1895	17.3204	-0.101182	0.559576
13666	Eif2ak3	5259	18.1803	16.9796	15.9599	20.6453	20.3282	19.2655	21.9773	19.8457	24.0819	20.9105	-0.286775	0.0603162
13667	Eif2b4	2101	21.0491	20.449	20.7236	18.1217	22.887	18.6044	18.5653	21.6867	15.6477	21.5921	0.0238459	0.890735
13669	Eif3a	8538	54.923	45.0462	44.3036	59.2814	55.7915	43.2125	46.4653	46.0995	60.1256	53.1132	-0.0799587	0.647825
13680	Ddx19a	2575	18.8919	15.7422	16.0156	19.172	18.1316	17.356	17.1911	19.3001	18.9253	22.5061	-0.227106	0.113789
13681	Eif4a1	1880	229.989	189.49	214.512	240.227	202.603	189.147	177.4	213.472	222.652	223.977	-0.0246596	0.877157
13682	Eif4a2	3174	68.8772	85.3476	89.0069	103.114	84.6255	71.8631	83.8467	93.0311	110.824	101.096	-0.25255	0.1313
13684	Eif4e	2882	17.477	14.8823	17.2219	21.3444	17.0587	14.859	16.7596	19.1048	23.5635	19.779	-0.250732	0.120906
13685	Eif4ebp1	981	121.399	39.9919	50.0602	42.2504	55.1594	63.5756	46.8766	50.4466	23.8227	39.7066	0.748676	0.0152863
13688	Eif4ebp2	1786	102.289	108.27	103.028	107.027	128.273	146.712	137.873	136.75	123.786	108.308	-0.240239	0.130332
13690	Eif4g2	7760	101.412	79.6585	86.4719	109.625	94.2399	80.0409	88.7774	95.2855	139.251	102.333	-0.272204	0.136265
13706	Cela2a	912	0	0	0	0	0	0	0	0	0	0	NA	NA
13709	Elf1	4308	33.3859	31.2053	32.9433	40.6774	31.6888	36.3174	36.9416	37.2439	47.3008	35.8601	-0.236591	0.150408
13710	Elf3	2000	189.029	262	289.57	208.712	232.068	272.543	254.291	227.879	185.134	268.848	0.0531423	0.782319
13711	Elf5	4682	1.3625	3.87632	2.87863	2.17711	18.2479	1.57366	3.46874	2.04743	19.4339	8.16011	-1.97222	0.00838555
13712	Elk1	5373	4.39948	4.39586	3.56736	3.28525	3.56495	3.98509	4.58946	3.42885	3.29112	3.79531	0.150225	0.470425
13713	Elk3	4234	11.6004	14.2626	14.0862	13.606	10.4051	11.642	12.4766	13.1741	10.4902	12.2691	0.146935	0.351512
13714	Elk4	4927	13.7339	15.4915	15.6267	17.3365	13.5258	12.1809	11.6188	12.987	15.5609	12.0378	0.181239	0.286637
13716	Ell	3085	22.1118	24.5299	21.687	17.6834	19.1312	24.937	22.4447	26.4316	17.0883	22.6789	-0.0438898	0.795485
13717	Eln	3781	35.0479	28.4936	21.2168	13.4138	14.1425	12.5245	23.8795	8.90533	14.1294	29.0666	0.504914	0.200782
13722	Aimp1	1122	35.5437	33.1259	38.3745	46.9121	40.1541	33.5737	31.4193	41.4104	37.9582	38.5271	-0.0482878	0.763296
13723	Emb	2622	4.94057	11.2876	9.40328	11.8524	8.46196	9.37996	9.03013	12.2591	9.4355	11.996	-0.282802	0.205123
13726	Emd	2070	23.2928	23.4152	21.7553	25.9596	24.7335	22.8101	24.7573	26.5846	21.3966	29.5047	-0.142979	0.332626
13728	Mark2	5075	63.7905	68.9674	70.7183	58.7578	55.7414	75.9163	69.926	71.9486	53.0018	62.7596	0.0583171	0.742233
13730	Emp1	2832	30.6375	23.7793	17.412	28.9825	19.2903	13.2892	19.4707	16.1418	22.3966	29.1979	0.145187	0.605778
13731	Emp2	3440	53.2096	49.0622	46.6165	54.9679	43.5824	51.7961	47.6089	60.9579	46.9279	50.9055	-0.0677288	0.702414
13732	Emp3	972	18.5214	15.2057	11.3336	13.8485	15.026	9.75098	11.5841	10.756	9.35253	18.4313	0.192295	0.547551
13733	Adgre1	3245	13.749	7.70278	5.59588	10.0913	6.84966	5.90553	7.49103	6.95138	7.41933	10.0902	0.179175	0.486948
13796	Emx1	1173	0	0.0308827	0.0688022	0	0	0.0884682	0	0.0510767	0	0.0578524	NA	NA
13797	Emx2	2598	0.256089	1.54774	0.65235	0.19139	2.70335	0.026629	0.999115	0	1.8534	1.39744	-0.725298	0.511674
13798	En1	2554	0.153236	0.170205	0.0315995	0.0556248	0.0312491	0.0812633	0.109873	0.117292	0.0325058	0.106282	NA	NA
13799	En2	3537	0	0	0	0	0.304619	0	0.0991717	0	0.375549	0.115116	NA	NA
13800	Enah	4571	46.4141	44.8795	46.2672	39.6811	50.8875	46.1315	54.6836	36.0579	46.8496	40.5666	0.0937718	0.585934
13801	Enam	5490	0	0	0	0	0	0	0	0	0	0	NA	NA
13803	Enc1	4743	25.9837	29.9549	26.5784	30.5817	21.8077	27.8887	38.7896	34.7945	33.9833	30.7828	-0.247936	0.189498
13804	Endog	1032	11.339	16.2172	16.9309	12.0453	17.6712	20.7815	19.102	16.7779	9.29145	11.4417	0.165856	0.539868
13805	Eng	3572	18.4068	18.5285	13.3529	11.6632	12.8027	12.6957	16.2325	11.5733	11.5163	14.201	0.312307	0.222173
13806	Eno1	3304	35.8316	32.2454	34.5024	36.9891	29.494	36.0254	35.4486	36.1218	46.2212	35.9535	-0.193535	0.212045
13807	Eno2	2631	2.09739	16.0818	8.08277	9.81393	5.06587	7.19168	6.49278	17.7393	3.02923	14.315	-0.3875	0.414479
13808	Eno3	1555	6.64439	21.7585	20.0335	8.40517	7.98102	8.20843	11.3239	17.9739	6.11303	18.9399	-0.0145599	0.962208
13809	Enpep	4444	0.413909	0.505395	0.345049	0.751248	0.457957	0.420324	0.457801	0.498825	0.560439	1.13763	-0.556131	0.141499
13813	Eomes	4178	0.327854	0.121387	0.106242	0.153015	0.133718	0.149028	0.201496	0.0717005	0.0397414	0.138061	NA	NA
13819	Epas1	5352	16.709	29.0913	20.9076	20.114	21.0561	24.4632	25.731	22.1595	25.742	31.8446	-0.306053	0.170766
13821	Epb41l1	10257	15.4188	20.7492	17.4833	16.3922	16.7526	20.265	17.9438	21.4663	16.0786	18.2438	-0.0983901	0.550612
13822	Epb41l2	4986	10.4866	10.8109	7.34859	10.3999	8.06746	6.74339	8.30846	7.65434	8.61667	12.467	0.0153435	0.957895
13823	Epb41l3	6757	0.532863	4.76607	2.22754	3.55322	2.9765	2.03748	1.66119	4.9255	1.6771	4.30344	-0.412933	0.413041
13824	Epb41l4a	4546	11.4844	12.6462	13.1461	11.2581	10.5512	13.6432	12.9475	13.0079	14.6645	13.0169	-0.174196	0.235733
13828	Epb42	4336	0.0541556	0.0167091	0.0186128	0.0327642	0	0.0717988	0.0323589	0.0414527	0	0.0469517	NA	NA
13829	Dmtn	3275	2.04346	9.2029	5.32284	3.70889	3.89913	6.17886	5.26959	8.30549	2.04064	6.29914	-0.136029	0.722231
13830	Stom	2816	22.1532	15.1668	13.9858	13.016	10.0188	12.0995	11.547	12.9038	12.7507	14.9169	0.245595	0.357402
13831	Epc1	4382	11.423	11.7968	11.1978	13.1951	11.1374	11.9277	11.9672	12.066	13.6503	11.305	-0.0695503	0.627725
13835	Epha1	3817	14.3955	17.7568	14.4728	14.4131	11.5941	17.3726	13.564	16.5282	12.8325	15.9563	0.00357358	0.987139
13836	Epha2	3907	10.628	15.0483	16.5149	10.5995	11.2862	18.7697	12.4166	12.2678	8.53146	13.8084	0.1874	0.468382
13837	Epha3	4612	0.0678863	0.565531	0.104994	0.184821	0.173049	0.135004	0.296618	0.116916	0.44102	0.323707	NA	NA
13838	Epha4	8025	5.19381	7.11868	5.85803	7.3113	5.09194	5.66819	6.10624	5.50228	6.2795	4.29997	0.227559	0.210006
13839	Epha5	11901	0.006577	0.462672	0.159362	0.322307	0.127417	0.217993	0.179791	0.450568	0.0453431	0.205276	NA	NA
13840	Epha6	5095	0	0	0	0	0.0783221	0	0	0	0.0407359	0.0133191	NA	NA
13841	Epha7	9772	0.108134	0.248373	0.173435	0.192629	0.23685	0.134513	0.240499	0.110359	0.352571	0.378471	NA	NA
13842	Epha8	4713	0.0664315	0.00768627	0	0.0301434	0.0169341	0.029358	0.0297704	0	0	0.0143987	NA	NA
13844	Ephb2	6348	2.57087	3.99461	3.14022	2.59044	2.08075	2.84445	2.71311	2.96356	1.85055	3.41015	0.157993	0.615374
13845	Ephb3	6158	12.5265	18.095	17.8434	12.4233	10.5303	18.7897	19.7828	17.7949	8.55408	15.1965	0.131052	0.57408
13846	Ephb4	4639	14.9409	21.6618	20.2067	14.6307	18.1848	19.1932	20.2417	18.5654	16.9565	22.1839	-0.116166	0.52416
13848	Ephb6	3760	39.355	31.4563	31.8098	24.1058	23.0197	34.6831	28.9572	33.8205	17.2443	26.6209	0.290441	0.201154
13849	Ephx1	1665	126.2	121.273	123.142	112.991	99.5831	121.328	98.2999	110.434	79.7289	115.506	0.23912	0.193718
13850	Ephx2	2115	1.18427	3.18578	2.53753	3.49287	3.2075	3.10747	2.70334	3.9517	2.35517	3.88235	-0.407269	0.208688
13852	Stx2	3248	4.56672	6.4019	4.57196	6.13446	4.39841	4.62208	4.9786	5.93042	4.01296	6.72758	-0.0504106	0.841129
13853	Epm2a	3176	0.505225	0.695764	0.762327	0.492041	0.427196	0.599027	0.607442	0.556496	0.588144	0.705103	NA	NA
13854	Epn1	2496	146.84	136.905	150.756	99.5485	116.214	164.335	149.232	157.547	81.207	107.392	0.208419	0.352956
13855	Epn2	4453	11.4957	13.8621	10.8833	12.4343	11.7753	11.2015	10.7445	13.9591	11.1675	13.4183	-0.0913946	0.540311
13856	Epo	842	0	0	0	0	0	0	0	0	0	0	NA	NA
13857	Epor	1897	0.969643	0.362827	0.297805	0.486783	0.483826	0.255285	0.258871	0.552702	0.196937	0.465045	NA	NA
13858	Eps15	5410	13.9039	11.0618	11.2331	15.6903	11.706	9.85942	11.2623	11.7722	16.6807	13.2335	-0.118934	0.466148
13859	Eps15l1	6386	14.7145	14.7091	13.4593	14.3934	13.635	15.2534	14.3911	13.0268	13.8583	13.9685	0.0590449	0.668707
13860	Eps8	4933	23.7453	29.5722	25.5956	32.9965	29.4536	28.1399	26.6011	30.2358	39.6166	27.967	-0.243708	0.156484
13861	Epx	2691	0	0	0.0299907	0.0263965	0	0.0514174	0	0	0	0.0126089	1.38365	0.680338
13863	Lcn5	1041	0	0	0	0	0	0	0	0	0	0	NA	NA
13864	Nr2f6	2284	133.516	150.294	193.141	79.15	109.757	209.258	200.48	151.461	72.097	107.035	0.33676	0.249267
13865	Nr2f1	2430	5.5403	10.3757	8.91741	5.42247	7.66901	4.75449	10.552	6.21319	7.36245	9.3553	-0.0241894	0.936312
13866	Erbb2	4998	42.4331	48.3875	45.0676	33.7115	37.1346	53.1116	46.9518	49.4899	32.2744	41.0519	0.0448114	0.824444
13867	Erbb3	4020	39.5745	35.8649	31.5492	36.5766	37.0065	40.3907	36.4644	39.2489	32.4748	36.9859	-0.0251028	0.870686
13869	Erbb4	4305	1.37273	0.100977	0.178095	0.222751	0.0648864	0.112491	0.171107	0.0695853	0.077138	0.0315265	2.9755	0.000218939
13870	Ercc1	1487	11.7383	12.3025	12.0759	11.0347	11.8078	12.1197	12.8089	11.0398	8.01166	11.8654	0.183501	0.356667
13871	Ercc2	3547	22.928	24.3068	26.3366	17.8533	17.5394	24.7023	27.9172	26.5444	17.2382	23.3983	0.0242045	0.900089
13872	Ercc3	2800	21.9583	18.9666	20.0177	21.2464	19.3825	19.4451	18.6034	21.0444	19.5838	19.922	0.0126526	0.93284
13874	Ereg	4136	0.0189248	0.0525513	0.0975641	0.12022	0.0578894	0.0501805	0.118733	0.0579429	0.260942	0.221499	NA	NA
13875	Erf	3503	22.5009	26.3805	24.9626	15.9586	16.985	26.6222	24.7732	24.0558	12.0868	22.2877	0.203625	0.352754
13876	Erg	2406	1.54529	2.00248	1.64362	1.94853	1.82442	1.6246	1.60369	1.50654	1.19043	2.19998	0.115478	0.752703
13877	Erh	812	87.9606	73.0307	89.998	104.581	75.633	80.3433	72.0548	93.4848	78.8279	87.1243	0.0238185	0.880731
13884	Ces1c	2295	0	0	0	0	0	0	0	0	0	0	NA	NA
13885	Esd	1751	37.706	37.2184	41.5278	53.7107	41.0902	33.6231	35.3374	41.265	48.1239	45.1889	-0.0973479	0.511863
13897	Ces1e	2073	2.45429	6.41327	5.25575	5.70524	7.69998	3.52085	4.4502	5.6358	7.26873	5.61415	-0.340724	0.329408
13909	Ces3b	2065	0	0	0	0	0	0	0	0	0	0	NA	NA
13924	Ptprv	6083	0.295952	0.440683	0.34495	0.443736	0.295205	0.210401	0.455546	0.231457	0.177422	0.401609	0.480614	0.276724
13929	Amz2	5121	6.64884	7.39221	6.7136	8.57221	7.90154	6.66018	6.79485	8.38851	8.75428	8.07678	-0.215644	0.157373
13972	Gnb1l	4591	2.7364	2.64332	2.82142	1.90308	2.33816	3.02135	2.422	2.87754	1.76311	2.15807	0.14942	0.552842
13982	Esr1	6345	3.83654	4.41327	3.7268	4.40527	2.2201	2.84034	3.85322	1.98293	3.2907	2.56149	0.630324	0.024169
13983	Esr2	3362	2.5959	2.46746	1.98042	3.04245	1.73294	2.79856	2.14928	2.82457	1.1606	1.08997	0.558614	0.178916
13984	Esx1	1600	0	0	0	0	0	0	0	0	0	0	NA	NA
13990	Smarcad1	5464	4.95652	5.00552	5.14007	7.31259	4.79095	4.06432	5.00092	4.81913	7.0196	5.07963	-0.0326762	0.853932
13992	Khdrbs3	3162	4.15871	5.396	5.41096	5.9531	8.03908	5.86364	6.4674	5.3717	8.12606	7.06079	-0.409595	0.0623668
13996	Etohd2	3135	1.08608	1.09774	0.926756	1.32549	0.878295	0.838571	1.02937	1.06066	1.33732	1.27713	-0.158494	0.57969
13998	Fgd6	8044	4.53932	4.78712	4.08843	5.53675	7.6298	4.33033	5.22841	3.914	9.38152	4.76224	-0.371394	0.122929
13999	Gm14288	17413	0.93273	1.42505	0.99879	1.60724	0.886882	0.659521	1.22678	1.0563	1.35641	1.33087	-0.0310122	0.896914
14000	Drosha	5698	10.6736	12.5689	11.6355	11.631	10.8482	12.0079	11.4748	11.766	12.45	12.8445	-0.101606	0.447444
14004	Chchd2	910	178.995	179.176	213.292	187.691	191.369	198.462	195.468	197.713	162.39	194.708	0.0258248	0.875925
14007	Celf2	14325	5.38758	4.79718	4.74089	5.69255	5.3179	4.3103	4.8361	5.09417	7.29936	4.8983	-0.180517	0.295243
14008	Etv2	1048	0	0	0	0	0	0	0	0	0	0	NA	NA
14009	Etv1	4220	0.945952	2.13747	1.07097	1.51492	1.63592	0.754118	0.947578	0.937027	2.16402	1.84125	-0.237441	0.521077
14011	Etv6	5689	31.0395	37.5562	33.4155	36.7151	29.9096	35.4241	34.6393	33.3423	36.9131	35.1233	-0.0351068	0.819058
14012	Mpzl2	3216	19.264	23.3843	22.9994	29.8179	22.8561	25.2764	22.9811	25.9045	30.4999	27.2625	-0.246651	0.102374
14013	Mecom	8917	2.4271	7.16626	5.38969	6.66755	6.05939	5.23696	5.23185	5.09633	7.59253	5.74195	-0.210986	0.374327
14017	Evi2a	2296	5.16478	1.89331	1.89811	2.61423	2.22468	1.79283	1.66524	1.97013	1.86216	2.30538	0.496791	0.173471
14020	Evi5	6482	5.79017	5.65567	5.25417	7.01891	6.31636	4.40793	6.27187	5.32857	7.86395	5.60621	-0.100434	0.587355
14025	Bcl11a	11168	1.96243	1.61535	1.19959	0.954059	0.521682	1.0531	0.9611	0.665222	0.966383	1.11197	0.645405	0.0308072
14026	Evl	2807	11.6559	15.3703	16.2158	13.5512	12.6809	17.1661	18.0196	18.3559	10.5734	12.5229	0.0273769	0.903432
14027	Evpl	6398	26.6395	21.374	21.198	16.4703	17.4951	29.1899	24.5013	26.4074	14.6628	18.8373	0.09929	0.662954
14028	Evx1	2877	0.244858	0.956944	0.448829	0.0740697	0.901576	0.18035	0.65838	0.239485	0.620412	0.766589	NA	NA
14029	Evx2	1428	1.20588	4.56622	3.10839	0.845629	2.09586	2.71303	3.43892	0.797161	1.54063	2.4236	0.612425	0.240016
14030	Ewsr1	5597	57.0999	57.791	55.327	64.2367	55.2127	55.1529	50.1745	56.2573	48.9708	53.4266	0.133727	0.394333
14038	Wfdc18	544	486.688	147.299	186.927	183.915	106.878	151.972	109.358	127.095	127.734	177.449	0.807311	0.00652284
14042	Ext1	3462	20.3256	17.3698	18.5328	17.4094	14.6388	19.3838	16.9813	14.4504	16.2347	17.7493	0.178667	0.354068
14043	Ext2	4211	25.9485	26.8228	25.1257	20.9421	22.7244	27.5759	26.0725	26.0154	21.8048	23.8746	0.0396148	0.804435
14048	Eya1	4441	0.934128	2.04741	1.08128	1.44753	1.13219	0.786692	1.22426	1.34909	1.02817	1.42873	0.102826	0.758523
14049	Eya2	2601	40.9571	73.1193	73.6616	62.0343	59.4358	66.11	71.6105	65.8213	58.9214	62.0427	-0.012002	0.944332
14050	Eya3	5197	14.15	12.5747	10.3968	13.7022	12.4852	12.014	12.1693	13.9378	17.588	13.1295	-0.245169	0.120339
14051	Eya4	4324	0.932251	1.0556	0.382621	0.837807	0.526039	0.39199	0.835554	0.637372	0.76799	0.604219	0.245735	0.590924
14055	Ezh1	6070	12.9982	15.2719	13.5217	15.3885	12.4777	13.3235	14.3255	14.9536	15.968	15.0703	-0.117517	0.37876
14056	Ezh2	2822	10.8034	7.00888	7.43562	11.0124	5.98153	6.61913	6.52567	7.89781	10.1642	8.66897	0.00770452	0.979752
14057	Sfxn1	2810	24.7075	20.5363	21.9713	23.4712	20.9466	23.389	20.5594	25.3191	27.2695	22.3627	-0.154785	0.297153
14058	F10	2233	0.911373	1.08692	1.13847	0.747547	1.14372	0.759052	0.801132	0.684183	0.632036	1.07884	0.273704	0.518682
14060	F13b	2378	0	0	0	0	0	0	0	0	0	0	NA	NA
14061	F2	1988	0.0787454	0	0.0608941	0.0357308	0	0.0695997	0	0	0.0835209	0	NA	NA
14062	F2r	3296	6.23381	7.47368	5.54602	6.45459	5.18185	4.76467	6.37474	4.38077	6.59926	8.16348	-0.00300399	0.985182
14063	F2rl1	2757	26.0058	14.1249	16.1878	19.2976	17.6584	19.5351	14.5804	18.0804	21.8616	14.8423	0.0368086	0.871778
14064	F2rl2	2464	0.127066	0.499863	0.294783	0.288283	0.226734	0.308849	0.142358	0.534937	0.0673861	0.523278	NA	NA
14065	F2rl3	1762	0.48865	0.411185	0.320622	0.241883	0.249124	0.431898	0.47778	0.153013	0.188467	0.462162	NA	NA
14066	F3	1876	11.3905	13.9997	14.0029	14.464	13.3159	13.534	12.3218	13.6209	14.8913	15.6087	-0.143354	0.379252
14067	F5	7406	2.31986	7.72834	6.17329	9.22199	7.66743	6.44554	6.90552	6.4152	8.39053	6.10253	-0.16568	0.580425
14068	F7	1859	0.336839	0.272811	0.238772	0.229262	0.214659	0.297718	0.113213	0.354514	0.245621	0.109512	NA	NA
14069	F8	7507	0.291946	0.284707	0.33327	0.38322	0.180735	0.156667	0.233629	0.275342	0.420241	0.198873	NA	NA
14070	F8a	2490	19.6154	15.5376	19.8846	9.8419	15.4813	26.7421	23.9482	17.1317	7.66849	11.7598	0.414629	0.133237
14071	F9	2733	0	0	0	0.103963	0	0	0	0.0438441	0	0	NA	NA
14073	Faah	5678	13.4062	15.8414	15.0665	13.7299	12.2147	15.078	15.296	17.0886	12.8009	14.9215	-0.0529361	0.765593
14077	Fabp3	640	0.244603	4.58477	2.26983	2.16428	2.11996	1.29717	1.64424	2.668	0.972888	3.71114	-0.0956479	0.882372
14079	Fabp2	645	0	0	0.125124	0.110128	0	0.160889	0.054383	0.139332	0	0.0526053	NA	NA
14080	Fabp1	492	0.159091	0	0	0	0	0	0.14259	0	0	0.275857	-1.11191	0.469625
14081	Acsl1	3919	16.1279	21.8332	18.1736	21.3062	34.8139	21.0689	16.8986	22.2514	36.7435	30.7876	-0.649298	0.00313507
14082	Fadd	2871	13.7134	13.1098	14.4909	12.6182	11.9118	14.7955	11.4236	13.3244	8.24125	11.9011	0.264359	0.153086
14083	Ptk2	5879	12.1956	11.0358	11.744	12.155	11.0165	10.5733	10.5607	10.7006	14.1073	11.9181	-0.0706545	0.620142
14084	Faf1	4640	11.5807	11.5468	13.4103	13.7626	12.7972	13.5084	12.277	13.2996	17.8385	11.4223	-0.194031	0.239589
14085	Fah	1584	17.1716	5.87748	5.12049	5.22432	3.93005	4.89167	4.25176	4.7658	4.29774	6.12633	0.728996	0.0519511
14086	Fscn1	2667	11.9743	10.6761	7.58028	6.01928	6.83789	6.09591	8.32537	7.02017	4.62258	9.22368	0.384314	0.314919
14087	Fanca	5246	3.20791	5.32401	3.90756	3.79808	9.4324	4.19366	3.73772	2.83804	8.00762	4.91558	-0.394576	0.290855
14088	Fancc	6365	2.31806	3.02779	2.5042	2.62816	2.33851	2.29339	2.24846	2.35792	2.17169	2.46282	0.154493	0.423442
14089	Fap	4251	0.893022	0.801032	0.465131	0.685097	0.422425	0.292938	0.50334	0.415768	0.712825	0.654504	0.247706	0.643545
14102	Fas	1801	4.56338	5.97387	5.1757	6.40913	6.22617	4.60958	5.2002	4.97334	8.27432	5.14326	-0.16987	0.510458
14103	Fasl	1937	0.282865	0.093509	0.33332	0.146686	0.206015	0.232155	0.217307	0.123723	0.12858	0.210204	NA	NA
14104	Fasn	9938	42.6492	43.6359	40.3038	32.4858	39.339	50.6579	41.402	51.3462	44.9976	51.4078	-0.315724	0.0729571
14105	Srsf10	5689	17.6386	16.4603	19.9103	25.203	20.1455	16.5081	20.6553	17.5137	29.1131	20.8628	-0.208765	0.25757
14106	Foxh1	1208	0	0	0	0	0.0660681	0.11454	0	0	0.0343625	0	NA	NA
14107	Fat1	14776	35.1264	33.1044	27.1593	28.2045	29.5616	34.268	27.3998	21.0563	28.0675	27.774	0.258038	0.273225
14109	Fau	815	410.957	419.236	497.995	404.059	459.423	439.54	424.626	393.183	210.911	413.368	0.347141	0.0832595
14113	Fbl	1159	71.5869	62.3864	71.8964	61.38	59.4273	64.2875	62.4062	59.0083	39.361	67.773	0.26444	0.106133
14114	Fbln1	3795	60.7002	59.6502	33.3028	37.6689	36.2143	23.9175	43.4696	31.2116	29.6202	54.0294	0.319443	0.430955
14115	Fbln2	4554	54.0296	25.24	15.3028	16.8691	19.7247	15.5485	19.1406	14.6954	15.8328	22.8513	0.654521	0.207505
14118	Fbn1	14162	14.3397	4.32034	3.08585	4.06024	4.46897	2.31796	3.57904	1.76837	5.66577	4.77019	0.667305	0.257457
14119	Fbn2	10787	0.344671	0.295525	0.194524	0.141578	0.310747	0.0962021	0.169093	0.0666501	0.361725	0.261076	0.0820214	0.916248
14120	Fbp2	1294	5.89769	7.92255	10.6339	14.739	10.3618	9.35616	10.8701	13.3346	6.44782	9.17747	-0.00289736	0.989006
14121	Fbp1	1433	1.03781	2.90713	3.04122	4.53559	2.5341	3.30703	3.18214	5.72789	2.08563	2.39147	-0.268967	0.553418
14123	Fbrs	2661	41.872	43.6719	41.0501	32.7136	35.0013	44.0285	48.4303	44.9628	38.1092	43.2769	-0.0883189	0.602269
14125	Fcer1a	1026	0.152579	0.282459	0.0786599	0.346164	0.311151	0.067429	0.0683763	0.116789	0.0809159	0.595271	NA	NA
14126	Ms4a2	1010	0	0	0	0.105494	0.23706	0.102746	0	0.118639	0.0821978	0	NA	NA
14127	Fcer1g	658	57.1582	36.3355	31.1536	38.1613	25.6533	26.6004	28.3601	27.9078	25.9279	36.1478	0.434728	0.0740542
14128	Fcer2a	3091	0.53178	0.234393	0.0783291	0.114903	0.0774606	0.0447636	0.0453925	0.222905	0.134293	0.175635	0.434713	0.587915
14129	Fcgr1	2601	12.4436	3.44009	2.28059	3.878	2.37804	1.556	2.52188	2.22284	2.80882	3.67873	0.931687	0.0402126
14130	Fcgr2b	3182	11.2662	4.38302	2.91674	7.02069	4.00055	2.64162	3.59369	3.63394	3.97879	8.32799	0.265807	0.563398
14131	Fcgr3	1457	16.0629	10.3927	9.13955	14.3577	10.1885	6.79001	7.94469	10.3213	10.2564	14.8111	0.0713493	0.82957
14132	Fcgrt	1900	34.1517	34.4904	25.3159	24.9363	24.1531	22.466	25.4585	26.2513	16.5384	34.109	0.211088	0.399086
14133	Fcna	1332	11.4001	2.39327	1.75709	3.51965	8.23867	2.93453	2.60708	4.67789	1.99447	5.47676	0.249852	0.703316
14134	Fcnb	1210	0	0	0	0	0	0	0	0	0.0686114	0	NA	NA
14137	Fdft1	3697	25.6922	23.7616	23.6308	28.4554	17.2271	21.651	18.103	29.9889	21.7598	21.3017	0.0451054	0.791243
14148	Fdx1	3079	9.21531	9.37695	11.8738	11.5812	11.794	12.4366	11.643	11.3346	7.63059	9.99509	0.108408	0.558811
14149	Fdxr	1866	8.30548	8.48365	9.16906	7.11851	7.39934	9.63953	7.89515	8.99015	3.8707	6.49151	0.350692	0.190051
14151	Fech	3338	16.3088	16.1918	15.0869	18.1306	15.601	16.4665	14.6067	18.7744	15.3455	14.8814	-0.00700726	0.962406
14154	Fem1a	6816	11.9143	12.9574	12.101	9.82746	13.893	14.1135	13.0818	14.6662	13.8488	12.3954	-0.231528	0.133317
14155	Fem1b	6491	7.54271	8.65592	8.62876	10.5056	7.64167	6.71464	10.4566	7.98408	12.5022	7.84095	-0.120215	0.548661
14156	Fen1	2215	13.2516	8.03009	9.32753	8.97932	7.96301	7.66782	8.23479	7.54659	7.43992	8.8694	0.308693	0.139182
14158	Fer	4551	4.60935	4.36201	4.46884	5.75162	4.34914	3.69397	4.25456	3.8112	5.84659	4.67466	-0.0133249	0.939421
14159	Fes	2811	20.0625	27.6297	25.2078	18.4215	16.7655	20.7596	23.7466	20.2481	14.0581	21.7874	0.281192	0.154117
14160	Lgr5	8284	0.864555	1.59612	0.98397	0.403011	0.895987	0.308998	0.842628	0.15188	1.38801	0.962536	0.194744	0.740281
14161	Fga	3360	0.0232955	0	0	0	0	0	0	0	0	0	NA	NA
14163	Fgd1	3503	3.76505	4.38469	3.5019	2.88958	2.97323	4.177	3.52473	3.30949	3.2824	3.45794	0.108988	0.644221
14164	Fgf1	4335	21.5138	27.894	23.5878	32.2556	28.4261	29.0054	23.3523	31.304	30.498	27.7392	-0.202839	0.242132
14165	Fgf10	4572	0.659122	0.871564	0.529561	0.528241	3.94513	0.476649	0.782558	0.596246	5.77434	2.06314	-2.14408	0.000977249
14166	Fgf11	1500	1.93073	3.98479	2.01763	2.86499	3.27222	2.92871	5.51879	4.37364	4.20633	4.75026	-0.734463	0.0313728
14167	Fgf12	4987	0.0470862	0.34867	0.121373	0.306238	0.184042	0.187279	0.119573	0.240276	0.18312	0.3606	NA	NA
14168	Fgf13	3215	2.11812	2.71549	2.91191	2.56293	1.65082	2.33476	2.78216	2.69282	2.47897	3.57773	-0.190956	0.532979
14169	Fgf14	3482	0.247272	0.572199	0.336078	0.846601	0.252129	0.268225	0.413026	0.455971	0.357638	0.282591	NA	NA
14170	Fgf15	1807	0	0	0	0.0393098	0	0	0	0	0	0	NA	NA
14171	Fgf17	1687	0.0695965	0.193259	0.239197	0.147371	0.307508	0.225549	0.374266	0.177572	0.34448	0.442483	NA	NA
14172	Fgf18	1085	0.865691	0.701136	1.00416	0.818351	1.06659	0.446336	1.64878	0.414145	0.994707	1.40725	-0.154309	0.788168
14173	Fgf2	890	2.9902	3.0527	2.17632	1.91549	2.91442	1.47692	4.17771	1.24538	2.14545	2.24932	0.423654	0.463793
14174	Fgf3	1194	0	0	0	0	0	0	0	0	0	0	NA	NA
14175	Fgf4	3030	0	0.143467	0.0266353	0.0234432	0	0	0	0.0395465	0	0	NA	NA
14176	Fgf5	2501	0	0	0	0	0.0319113	0	0	0	0	0	NA	NA
14177	Fgf6	1232	0	0.0588074	0	0	0	0	0.0569432	0	0.0673861	0	NA	NA
14178	Fgf7	3144	1.14521	2.06245	1.34765	1.3217	2.44965	0.616126	1.85203	1.12432	2.82542	2.48219	-0.560847	0.166864
14179	Fgf8	1319	0	0	0	0.0269268	0	0	0.0531873	0	0	0	NA	NA
14180	Fgf9	4391	0.926939	1.03124	1.00169	1.29415	0.717947	0.787772	1.27015	0.743624	0.453763	0.401818	0.972748	0.00690036
14181	Fgfbp1	1159	56.189	7.75142	9.1916	11.0931	5.02688	13.1619	7.20305	6.15154	12.1414	10.6563	1.13712	0.0356578
14182	Fgfr1	5195	20.2048	30.9886	22.7124	18.7666	19.8719	21.9798	27.5552	21.2146	18.9531	28.8033	0.00351937	0.995431
14183	Fgfr2	5942	7.22529	23.0143	14.6891	11.1235	13.7002	12.1203	13.3354	8.2529	15.4736	17.0109	0.0291186	0.922265
14184	Fgfr3	4395	9.40343	34.206	26.3875	17.6734	21.0467	28.5622	25.6194	30.6994	18.6912	25.3764	-0.197352	0.499214
14186	Fgfr4	3229	0	0.213156	0.174957	0.0659952	0.271884	0.107126	0.0217262	0.0742185	0.231396	0.189145	-0.544768	0.528049
14187	Akr1b8	1304	27.7917	20.6129	21.1046	24.7035	15.2398	17.0037	17.0274	17.8039	10.7913	19.281	0.553158	0.0161355
14190	Fgl2	3769	15.0046	13.283	9.46448	16.4719	13.4993	9.86612	13.6623	13.3687	15.9696	18.3471	-0.246156	0.214754
14191	Fgr	3342	2.88078	2.48223	1.67834	1.54096	1.36122	0.869435	1.45892	1.30869	1.26691	2.37574	0.377785	0.302534
14194	Fh1	1632	37.0981	43.2174	43.196	53.6228	43.7929	39.6356	40.7942	51.6162	49.0132	43.8892	-0.141535	0.34045
14198	Fhit	1143	0.924483	1.80651	2.22415	1.42936	2.54862	1.5737	1.10479	2.01806	1.56161	1.33584	-0.0554419	0.902542
14199	Fhl1	3433	20.4517	37.671	27.4816	31.8541	24.7126	18.0563	35.7514	26.9285	38.0396	46.6309	-0.35966	0.113481
14200	Fhl2	1674	12.7883	16.1867	15.9819	22.3834	10.8941	13.824	17.769	12.8308	16.6387	23.127	-0.0790677	0.712956
14201	Fhl3	1685	5.29561	7.69655	6.01097	4.32099	2.86559	4.04418	4.66306	4.55125	3.94159	7.89361	0.0900284	0.818389
14202	Fhl4	2670	0.0439735	0.0814053	0.0453399	0	0	0	0.0262749	0	0.0621871	0.0762481	NA	NA
14204	Il4i1	3694	0.508541	0.735491	0.382333	0.317283	0.410502	0.365201	0.588732	0.600102	0.393299	0.551117	-0.0910744	0.834776
14205	Vegfd	1876	7.67709	2.9351	1.72079	3.7296	2.25477	1.75168	2.31852	2.20362	3.03137	4.52164	0.303999	0.564726
14208	Ppm1g	2165	62.1122	55.2332	59.2893	65.8653	58.8531	58.1418	52.332	66.6929	58.4589	62.7674	-0.0611074	0.687877
14211	Smc2	6550	2.62901	1.8251	1.82356	2.29366	1.38297	1.29386	1.70298	1.22113	3.08631	2.12389	-0.0175104	0.943104
14218	Sh3pxd2a	11049	23.229	26.2813	22.5118	26.4195	20.9078	29.7103	27.7435	25.5263	26.4748	27.7702	-0.127254	0.471263
14219	Ctgf	2402	61.0672	48.4111	34.3551	54.3836	33.509	37.9465	59.9026	37.1276	51.4812	55.6278	0.029616	0.941624
14221	Fjx1	2427	4.54737	7.13462	5.71952	3.10238	4.43938	6.49919	6.33034	3.72759	3.62591	6.57079	0.140609	0.648544
14225	Fkbp1a	3453	27.1337	31.5254	34.5678	31.5976	31.8501	28.33	31.2981	32.4116	25.7378	36.161	-0.0224359	0.890172
14226	Fkbp1b	1025	3.01637	6.2555	3.89746	5.09358	2.29698	3.67847	3.76436	7.30645	1.01244	6.19023	-0.0940479	0.829695
14227	Fkbp2	665	87.5715	89.1199	109.528	101.315	134.357	101.901	100.853	94.9597	75.8413	110.975	0.0327632	0.849887
14228	Fkbp4	2167	132.273	148.629	158.356	128.856	174.389	144.191	173.928	151.261	166.672	175.023	-0.222335	0.202612
14229	Fkbp5	4021	63.0407	29.5317	40.7138	40.2949	75.5528	67.6509	35.9494	56.4487	65.5837	64.8484	-0.528727	0.0410152
14230	Fkbp10	2603	13.682	10.3819	7.51862	6.52203	7.22064	5.34215	8.55702	6.01891	5.78874	7.91232	0.535152	0.133138
14231	Fkbp7	1233	7.30039	5.1121	4.87634	7.60449	4.69282	2.94571	4.8078	4.64046	4.74687	7.43002	0.137699	0.710685
14232	Fkbp8	3185	94.5173	105.241	111.517	80.3552	85.7866	115.894	105.242	111.107	61.4242	88.6239	0.16448	0.421627
14233	Foxi1	2354	0.166255	0.215444	0.239989	0.120702	0.101712	0.264503	0.0596041	0.610837	0.14107	0.0864837	-0.603259	0.434692
14234	Foxc2	2724	0.718364	0.744721	0.503666	0.23469	0.673875	0.761918	0.901392	0.505873	0.274294	0.523156	0.339057	0.55158
14235	Foxm1	4365	3.17395	2.06646	2.12625	2.21317	1.41702	1.93361	1.94471	1.48924	2.60566	2.09879	0.203911	0.490619
14236	Foxn2	7288	2.73332	2.58469	2.70198	3.50388	2.91294	2.14533	2.60864	2.52788	3.7876	2.86323	-0.107525	0.617554
14237	Foxd4	2345	0.0333786	0.0308958	0.0688316	0	0	0	0.0299164	0.0127746	0	0.0289385	NA	NA
14238	Foxf2	2366	0.711271	5.63438	3.42809	2.0115	1.72034	3.53806	9.07318	3.93764	1.17547	2.07942	0.287299	0.64669
14239	Foxs1	1311	1.07469	1.02238	0.892619	1.02946	1.15667	0.422164	1.41806	1.0054	0.759906	2.01874	-0.336178	0.490947
14240	Foxb2	1515	0	0	0	0	0	0	0.0463063	0	0	0.0447926	NA	NA
14241	Foxl1	2960	0.0793306	0.14686	0.0272652	0.0719928	0.134815	0.070117	0.379211	0.0202409	0.0280472	0.0687779	NA	NA
14245	Lpin1	5747	10.4872	10.0223	8.86815	8.86211	11.1237	10.7017	8.61209	11.1757	11.2821	12.0265	-0.276436	0.14553
14247	Fli1	3087	3.30891	3.15667	1.94769	2.4506	2.27512	2.47639	2.67026	2.48424	2.59521	3.60518	-0.0992997	0.749768
14248	Flii	4012	75.6098	82.7531	76.9937	71.3604	71.8929	82.0288	75.7583	87.6667	71.9594	81.2825	-0.0771204	0.623812
14251	Flot1	1694	63.487	73.6911	73.2491	63.9883	62.9907	74.0625	62.9067	78.4102	36.0945	62.8534	0.207712	0.278545
14252	Flot2	2791	46.3019	53.9941	48.984	47.7073	44.4661	52.3638	42.8691	59.709	40.4242	51.619	-0.0491865	0.762439
14254	Flt1	7435	2.25818	2.77233	1.99727	2.22605	2.17908	1.59114	2.50988	1.51495	2.38396	3.04393	-0.0124551	0.958467
14255	Flt3	3657	1.13439	0.673592	0.386201	0.874071	0.458303	0.264848	0.76734	0.376811	0.374576	0.426798	0.952995	0.0309537
14256	Flt3l	1468	8.21119	10.685	7.72415	8.70975	8.78021	7.98799	10.2268	10.1011	5.31598	9.66139	0.0688329	0.792203
14257	Flt4	5839	6.14628	5.50298	4.72012	3.83813	5.42639	4.62083	4.55359	4.27876	4.21568	6.88022	-0.0233082	0.91949
14260	Fmn1	13947	3.67597	4.43369	3.61659	4.78493	2.46635	2.46034	3.59648	3.10154	3.85425	2.951	0.301109	0.164269
14261	Fmo1	2480	4.10301	7.44957	4.84881	8.10577	7.45003	4.33783	4.00274	5.99129	4.30163	8.92042	-0.0822075	0.788941
14262	Fmo3	2376	2.66839	28.0533	19.7517	22.7508	27.3088	21.634	14.1873	28.7461	17.9946	20.0355	-0.308175	0.560831
14263	Fmo5	5319	1.30234	1.90696	1.80558	2.23021	1.8981	1.65834	1.64867	2.04441	2.0993	2.32199	-0.270551	0.287481
14264	Fmod	2859	8.52816	17.7769	12.9427	14.4724	17.9078	11.6634	17.2747	12.2906	16.3629	16.0217	-0.169298	0.453123
14265	Fmr1	7705	4.91682	4.72975	5.0696	6.56397	5.17912	4.22904	5.48576	4.65385	7.29453	5.2536	-0.130487	0.470563
14266	Aff2	7153	0.065656	0.212703	0.0676961	0.168818	0.0446304	0.0290153	0.107884	0.0502555	0.0348188	0.0853834	NA	NA
14268	Fn1	10379	80.5994	38.2951	28.0784	36.2385	35.6797	17.7738	29.717	19.1647	38.3663	45.3038	0.416435	0.366156
14269	Fnbp1	5648	12.6043	18.2859	12.2172	13.9601	13.7845	11.2017	14.7003	13.4984	15.3384	19.1459	-0.17824	0.323751
14270	Srgap2	10835	6.41859	7.7867	6.31637	6.43459	6.52625	5.66036	6.39059	5.61528	6.50519	6.47293	0.10725	0.48225
14272	Fnta	1881	23.1989	28.2908	28.5321	30.475	27.94	26.095	29.2215	32.3613	30.4538	30.431	-0.187147	0.190042
14275	Folr1	1340	3.00825	19.8699	13.9728	8.42853	44.3423	4.46586	13.2717	4.18049	43.3066	34.1583	-1.2904	0.0348893
14276	Folr2	1320	13.5199	5.32403	3.30157	6.94185	10.7623	5.89621	4.09232	6.12746	4.43401	10.1277	0.0790367	0.865316
14281	Fos	2093	35.378	56.4237	33.0262	17.5461	47.97	32.0624	24.4684	8.40155	13.3078	12.9367	1.61849	0.000374263
14282	Fosb	3776	2.69478	3.31938	1.1969	3.09452	3.7094	2.08866	2.27592	0.999606	2.01173	3.29779	0.277515	0.623145
14283	Fosl1	1705	0.298401	0.148726	0.213004	0.0416615	0	0.0811521	0.123438	0	0.584303	0.318409	-0.765533	0.395568
14284	Fosl2	6167	46.7518	68.7442	65.4003	63.7937	55.3185	81.0565	80.1874	73.2032	51.9361	61.2915	-0.037159	0.85905
14287	Fpgs	2263	50.0663	41.5559	46.2012	40.6485	54.594	57.9932	45.5397	60.363	36.4839	43.0015	-0.0703624	0.719137
14289	Fpr2	1296	1.57029	0.559034	0.373634	0.548093	0.431074	0.320288	0.487181	0.369833	0.256234	0.628341	0.861259	0.17074
14290	Fpr-rs3	1032	0	0	0	0	0	0	0	0	0	0	NA	NA
14291	Fpr-rs4	972	0	0	0	0	0	0	0	0	0	0	NA	NA
14293	Fpr1	1323	0.857866	0.328575	0.305008	0.375835	0.180976	0.0522919	0.212106	0.181143	0.533385	0.359052	0.386393	0.596381
14294	Fpr3	1296	0	0	0	0	0	0	0	0	0	0	NA	NA
14296	Frat1	2614	6.5427	4.08817	6.59163	2.63588	3.66382	7.46341	8.17211	4.82466	2.2867	3.49169	0.493203	0.149466
14297	Fxn	1138	7.18763	7.79896	9.07754	6.77247	7.60933	7.59909	6.41127	6.81786	6.89399	7.69249	0.100482	0.701351
14299	Ncs1	4035	2.43451	4.42605	3.2002	2.83427	2.43288	3.12048	3.00784	2.96966	2.65416	4.99496	-0.143824	0.647895
14300	Frg1	1088	18.9927	24.7385	26.778	34.635	30.2223	21.4922	23.5351	31.2781	26.4396	29.8762	-0.173047	0.364261
14302	Frk	5207	9.26738	17.977	17.3903	22.4067	19.1594	16.1695	19.6571	19.2959	26.9611	16.2256	-0.34419	0.104607
14308	Fshb	1594	0	0	0	0	0	0	0	0	0	0	NA	NA
14309	Fshr	2360	0	0	0	0	0	0	0	0	0	0	NA	NA
14311	Cidec	1718	0.501165	1.24406	1.1744	2.02597	1.3472	2.67789	0.163339	1.95292	0.193294	26.0304	-2.93392	0.00156916
14312	Brd2	4903	93.1915	91.1656	87.8817	79.3705	78.4836	102.8	95.1937	92.6432	74.8668	85.0441	0.0534445	0.75703
14313	Fst	2640	19.0345	8.68586	8.97232	10.1033	5.50207	4.50732	10.1777	5.51471	10.4246	12.7753	0.285872	0.496501
14314	Fstl1	3609	55.2725	34.9004	24.3859	38.1342	26.4376	17.7221	26.1061	23.8556	29.3525	41.1227	0.273026	0.498918
14317	Ftcd	2710	0	0.0534692	0.0595609	0.0131057	0	0.0255285	0.0517742	0.0221081	0	0	NA	NA
14319	Fth1	1201	555.177	664.061	688.983	591.329	615.456	560.053	614.213	553.783	544.986	651.035	0.087506	0.616598
14325	Ftl1	991	825.42	913.567	979.862	794.909	955.991	901.532	850.733	881.343	506.621	863.326	0.22113	0.257714
14337	Ftl2-ps	957	3.1898	3.93672	3.71058	1.55871	2.50189	2.56632	2.9689	2.91113	0.347	1.73729	0.887298	0.0645195
14339	Aktip	2427	28.7678	23.6875	25.6381	27.4532	25.2552	26.125	26.1452	32.6102	31.6754	27.1779	-0.222601	0.202223
14343	Fut1	2578	0.273257	0.112414	0.187832	0.0826604	0.123833	0.107342	0.408189	0.13944	0.128813	0.210584	NA	NA
14344	Fut2	2865	58.0695	43.521	52.8738	61.9337	47.2733	56.0822	62.6979	55.4482	40.6985	33.7054	0.30642	0.234899
14345	Fut4	3664	6.6438	7.53377	10.6168	8.54953	13.7991	15.8511	6.97903	14.7411	9.53911	8.52891	-0.40643	0.142824
14346	Fut4-ps1	2495	0	0.0145192	0	0	0.0319881	0.0277283	0	0	0	0	NA	NA
14347	Fut7	2072	0.264435	0.227283	0.272652	0.171411	0.231111	0.333891	0.18622	0.303613	0.0400674	0.0982541	NA	NA
14348	Fut9	12111	0.775555	2.8595	1.78589	1.58652	0.757838	0.834002	1.44235	0.977029	1.35042	1.62774	0.392658	0.267767
14349	Fv1	1380	2.43894	2.78253	2.74865	2.65086	3.09409	2.33114	3.10101	2.82199	4.03067	3.27011	-0.359113	0.210678
14356	Timm10b	4809	5.45257	6.10912	6.95617	5.52429	6.63841	5.56018	6.55005	5.54403	4.10006	5.89849	0.203927	0.259291
14357	Dtx1	4006	1.4068	3.74371	2.72979	1.87955	3.08802	3.0999	2.95957	2.37797	2.12419	3.73523	-0.179635	0.560778
14359	Fxr1	2325	27.7911	27.8429	26.5198	36.2802	25.5393	23.5368	28.7858	30.3816	44.5093	37.141	-0.356088	0.0201703
14360	Fyn	3685	5.25714	5.75084	3.94217	5.43589	5.46868	3.77357	5.05452	4.967	4.1003	5.47859	0.0592916	0.79895
14362	Fzd1	4378	31.985	37.301	28.1491	27.915	26.9711	31.32	39.1792	28.7932	19.2095	28.2573	0.294858	0.277228
14365	Fzd3	12742	1.39444	1.55796	1.75762	2.20758	1.8039	1.41166	1.62419	1.62689	2.47261	1.70691	-0.186637	0.392137
14366	Fzd4	3685	11.6719	16.4366	13.5457	17.3871	15.9512	17.7977	16.2011	11.381	15.3761	10.5797	0.223022	0.251451
14367	Fzd5	6914	13.4776	9.14803	11.1708	9.04606	10.2043	14.1586	13.2465	11.2781	10.0142	7.84709	0.132745	0.52498
14368	Fzd6	4138	27.5128	20.9228	20.6346	23.9208	16.8859	22.2276	18.1573	22.1235	19.7117	17.203	0.227794	0.198082
14369	Fzd7	4809	9.60304	13.8604	11.7642	8.00578	10.3725	10.5377	14.6756	8.7957	10.5566	11.3384	0.0699923	0.761928
14370	Fzd8	3346	9.94201	13.1542	11.276	7.36653	8.19331	12.1575	14.5193	11.5851	7.2574	9.22794	0.151952	0.523528
14371	Fzd9	2110	0.0556442	0.360537	0.0764977	0.100995	0.245861	0.262302	0.232739	0.0567895	0.118038	0.305535	NA	NA
14373	G0s2	843	5.29247	9.53978	8.32899	5.81408	9.65676	5.1702	8.23873	5.61462	3.89001	7.56693	0.3401	0.450875
14375	Xrcc6	3295	11.4856	11.6317	12.1854	12.7622	10.1004	10.8865	10.1133	11.9099	11.0735	13.1397	-0.0168422	0.910762
14376	Ganab	6430	52.9346	48.1972	47.2871	52.9377	50.4617	51.3809	53.052	55.2401	58.5722	55.3915	-0.178687	0.242312
14377	G6pc	2245	0	0	0	0.0316405	0	0	0	0	0.0184899	0.0302275	NA	NA
14378	G6pc2	2012	0.038903	0	0	0	0	0	0	0	0	0	NA	NA
14380	G6pd2	1635	0.0478733	0	0	0	0.0488136	0.0423132	0.0429077	0.073288	0	0	NA	NA
14381	G6pdx	2616	55.2787	55.6536	53.6491	55.1075	48.7221	52.918	51.4222	60.7374	50.6338	55.1888	-0.0278283	0.857737
14385	Slc37a4	2454	15.0868	11.3223	12.8918	12.823	12.3748	15.449	13.3075	13.3058	10.5382	11.4622	0.136223	0.439451
14387	Gaa	4234	75.4814	87.509	86.6426	67.0064	74.2778	106.29	92.9201	108.704	58.255	76.091	-0.0397714	0.840903
14388	Gab1	4949	27.7727	25.8826	24.1023	23.7542	20.2711	29.0414	26.6568	25.3077	22.7637	22.0558	0.107589	0.516687
14389	Gab2	6008	8.35753	9.07443	6.12542	8.73723	6.70178	7.31203	6.10111	7.6038	8.37383	8.00257	-0.00114573	0.990145
14390	Gabpa	5085	6.62664	7.28782	6.531	10.0647	7.62788	6.06789	7.80179	6.89853	10.0897	8.11394	-0.157379	0.389077
14391	Gabpb1	5531	4.36579	4.05415	5.04862	6.05532	4.45154	4.11516	4.68666	4.80408	6.94958	5.46592	-0.255304	0.181077
14394	Gabra1	4147	0	0.174706	0.0583832	0.102772	0.0192453	0.0667298	0	0.115578	0.0200192	0.0490915	NA	NA
14395	Gabra2	3293	0	0.0220014	0.0490161	0.0647126	0.0484727	0	0	0.036388	0	0	NA	NA
14396	Gabra3	3727	2.02665	2.0217	1.12602	2.37284	2.18424	0.965246	0.88469	1.82456	2.3389	3.05893	-0.367621	0.287535
14397	Gabra4	6098	0.30806	0.0118811	0.0264693	0.0116486	0.0130879	0.0226901	0.0115044	0.00982501	0.0136143	0.0111284	NA	NA
14399	Gabra6	2468	0	0	0	0	0	0	0	0	0	0	NA	NA
14400	Gabrb1	1860	0.0631233	0	0	0.0763794	0.0858175	0	0.0377172	0	0.0892685	0	NA	NA
14401	Gabrb2	9794	0	0.0147949	0	0	0	0	0	0	0	0	NA	NA
14402	Gabrb3	5682	0.0137756	0.943568	0.369294	0.81259	0.2739	0.304392	0.308668	0.87518	0.087666	0.597156	NA	NA
14403	Gabrd	1879	0.395738	1.06035	1.33148	1.00179	0.530936	0.846828	0.54137	0.908738	0.220915	0.794539	0.539642	0.31319
14404	Gabre	3052	0.435989	1.41246	1.07095	0.744774	0.719129	0.770705	1.02289	1.13858	0.829653	0.978335	-0.114983	0.77559
14405	Gabrg1	7166	0.0109228	0	0	0	0	0	0	0.00836072	0.0115852	0.0189397	NA	NA
14406	Gabrg2	6765	0.0115703	0.203483	0.059649	0.147001	0.0707851	0.0409059	0.0207403	0.221408	0.0245439	0.200623	NA	NA
14407	Gabrg3	3838	0.0815768	0.0377544	0.0841116	0.0370156	0.0103974	0.0811151	0.045697	0.0468314	0.043262	0.0972472	NA	NA
14408	Gabrr1	2251	0	0.0643721	0	0	0.0177277	0	0	0.0266161	0	0	NA	NA
14409	Gabrr2	1820	0.172028	0	0.0443434	0.039029	0.0438518	0	0.0385462	0	0.136846	0.186431	NA	NA
14411	Slc6a12	2581	0.242613	0.154389	0.0469034	0.19265	0.2783	0.134022	0.108724	0.139278	0.385989	0.538995	NA	NA
14412	Slc6a13	2688	0	0.283011	0.0450363	0.105704	0.0890739	0.257374	0.24794	0.211746	0.0617706	0.504917	NA	NA
14415	Gad1	7135	0.0329108	0.10662	0.0339334	0.109511	0.0503358	0.0678732	0.0540781	0.0839705	0.0232711	0.019022	NA	NA
14417	Gad2	6872	0.0455605	0.0158143	0	0.0103366	3.82095	0.0100673	0.229695	0.00871841	4.92899	0.444374	-6.61881	5.34131e-05
14419	Gal	699	0	0.103649	0.115458	0.101621	0.114178	0	0.100363	0.642843	0	0.33979	NA	NA
14420	Galc	3704	6.50865	8.96832	7.87658	10.8256	8.36025	8.33959	7.26352	11.3712	10.2878	10.5529	-0.350344	0.0417155
14421	B4galnt1	3454	89.2864	77.7786	89.8994	61.3568	83.3109	109.702	91.0134	90.0342	56.5563	72.753	0.118939	0.562334
14422	B4galnt2	4086	125.675	114.98	151.534	220.313	184.632	202.704	175.677	213.911	202.053	123.98	-0.260813	0.262081
14423	Galnt1	4062	20.4257	18.1573	21.8452	24.0536	21.5441	18.7006	19.8614	22.707	32.0368	22.2277	-0.301142	0.066603
14425	Galnt3	3684	26.9196	20.2072	26.4416	30.0694	23.4838	28.9198	27.4123	30.4444	34.231	25.4847	-0.232672	0.159694
14426	Galnt4	5113	23.3227	25.7892	27.9224	36.4959	28.8147	32.4668	32.4838	30.7474	33.505	24.8257	-0.0890443	0.628224
14427	Galr1	2871	0	0	0	0	0.0277988	0	0	0	0	0	NA	NA
14428	Galr2	1940	1.37179	1.3071	0.956812	0.78722	0.637659	1.83654	2.11547	2.00739	3.80864	2.55353	-1.34314	0.00071866
14429	Galr3	1245	0.691568	1.7167	1.62058	0.912872	1.21799	1.69482	1.35237	1.22713	0.53346	0.626827	0.610224	0.189239
14430	Galt	2372	13.051	14.9361	14.8515	12.9368	12.0624	15.3852	13.1465	16.9863	8.66247	13.0028	0.104794	0.598453
14431	Gamt	992	4.65534	6.09842	6.18305	4.9766	4.30428	4.32388	4.45535	4.92228	3.05466	5.64367	0.259313	0.406246
14432	Gap43	1301	0.360982	21.4679	11.0419	19.3006	7.39211	10.5289	7.81886	25.0059	1.59531	16.6131	-0.164601	0.804595
14433	Gapdh	1232	892.641	796.253	851.039	692.311	655.163	858.263	775.965	834.574	572.749	728.678	0.176822	0.3321
14447	Gapdhs	1575	6.21213	12.4201	8.78788	9.0426	8.76646	8.74111	8.52984	7.47485	7.01056	8.33719	0.245345	0.313493
14450	Gart	3797	20.5938	18.1556	18.1092	19.2876	17.8033	18.8033	17.3768	18.7928	18.1148	20.3386	-0.0154056	0.906852
14451	Gas1	3131	24.9118	42.3806	30.055	15.1549	34.1953	24.5927	46.0673	18.9058	17.9509	22.8984	0.494472	0.0876121
14453	Gas2	4053	0.637307	0.47371	0.537635	0.806196	0.383987	0.486477	0.562548	0.68738	0.583781	0.368354	NA	NA
14455	Gas5	2554	29.4826	26.396	33.0846	37.9361	27.843	23.4851	25.0374	25.9685	23.6642	30.6091	0.230256	0.153619
14456	Gas6	2593	95.0715	149.218	130.862	117.411	135.182	126.678	146.91	158.736	95.1221	130.88	-0.0695498	0.731421
14457	Gas7	7473	5.72409	4.76025	2.91048	4.60055	4.19717	2.893	3.14018	4.02466	4.34373	5.97971	-0.0974639	0.750511
14459	Gast	455	0	0	0	0.156116	0	0	0	0.0658384	0.0912305	0	NA	NA
14460	Gata1	1902	0.0411529	0	0.0424317	0.0373464	0.0839224	0.0727467	0	0	0.0436487	0.0356787	NA	NA
14461	Gata2	3353	21.5116	73.5852	69.5609	54.8476	127.261	75.1141	98.1906	83.3831	94.3969	64.4202	-0.580579	0.0484078
14462	Gata3	3215	38.7469	82.5127	71.0782	56.6274	91.0681	70.9682	77.5404	75.5946	90.6245	78.193	-0.406168	0.0593101
14463	Gata4	3505	0.0223318	0	0	0	0.0227704	0	0	0	0	0	NA	NA
14464	Gata5	3431	0.114067	0.369539	0.270507	0.144923	0.279138	0.292376	0.194248	0.261933	0.266166	0.31646	-0.333558	0.596938
14465	Gata6	5588	0.5743	0.525099	0.534375	0.400418	0.414191	0.50141	0.665384	0.418147	0.207995	0.595058	0.315376	0.471049
14466	Gba	1990	32.8628	26.3226	27.7195	34.4277	31.0819	31.2015	29.93	35.6166	38.6313	30.1623	-0.215497	0.155983
14467	Nipsnap2	2098	35.0698	35.3793	37.2174	42.3726	48.3503	40.2298	33.9234	43.6925	35.8117	39.6717	-0.0983047	0.514186
14468	Gbp2b	2948	0.11948	0.135169	0	0.192762	0.216581	0.0704025	0.0237972	0.467435	0.0563228	0.138116	NA	NA
14469	Gbp2	2455	22.3022	14.1508	18.0806	20.2827	13.4751	13.7801	13.9022	14.6671	22.7417	17.1933	0.0231892	0.915598
14470	Rabac1	973	198.417	245.052	279.15	198.242	340.075	273.102	261.473	267.114	187.498	252.089	-0.0413961	0.828337
14472	Gbx2	2126	0.552255	0.136314	0.132863	0	0	0.065082	0.0164991	0.0281811	0.0390497	0	3.11823	0.0179673
14473	Gc	1668	0.0469262	0	0	0	0	0	0	0	0	0	NA	NA
14479	Usp15	8004	7.44688	5.82484	6.28176	9.14091	7.01481	6.09795	6.31509	6.20537	9.34024	6.24432	-0.0407886	0.817987
14489	Mtpn	4042	33.114	29.8174	30.9682	42.2032	35.3637	29.405	33.7493	33.9586	55.3944	37.7331	-0.340013	0.0655059
14525	Gcsam	3364	0.255946	0.215371	0.119954	0.496216	0.260973	0.185089	0.208544	0.1781	0.246789	0.121036	NA	NA
14526	Gcg	1091	0	0	0	0	0	0	0	0.0549156	0	0	NA	NA
14527	Gcgr	2550	0	0.0852362	0.0632981	0.0835681	0.0312981	0.0813908	0.0137557	0.187962	0.0325568	0.0266121	NA	NA
14528	Gch1	2764	8.02835	7.83747	11.4313	8.75061	5.70279	10.4374	10.5713	8.29113	7.22368	9.01047	0.128776	0.601912
14531	Gcm1	2034	0	0	0	0	0	0	0	0	0	0	NA	NA
14533	Bloc1s1	550	48.9561	56.1164	67.939	68.7727	65.8072	52.3898	59.5034	67.9195	32.906	60.3345	0.15677	0.447698
14534	Kat2a	3420	21.5594	18.8753	21.2382	15.1101	18.2023	20.0163	20.3078	18.2367	16.7617	21.5389	0.0209505	0.900207
14536	Nr6a1	6350	1.91676	2.43024	2.00174	2.6064	1.94184	2.29881	2.60178	1.52849	3.54958	2.9068	-0.270508	0.290858
14537	Gcnt1	4786	1.57004	2.33883	2.85823	2.68637	1.64256	1.45274	2.76307	2.09057	2.69736	1.83618	0.0757319	0.819366
14538	Gcnt2	6385	6.03137	5.82102	5.58679	5.84617	3.98739	4.97873	4.62566	4.80899	6.49465	6.32376	-0.027625	0.904186
14539	Opn1mw	1237	0.284744	0.0585697	0.0978638	0	0	0.0559274	0	0	0	0.0548592	NA	NA
14544	Gda	6066	12.5616	10.5463	9.7655	10.6737	6.84163	7.23071	7.22242	6.8891	10.9625	12.1268	0.111546	0.717658
14545	Gdap1	5452	0.0717837	0.983374	0.473691	1.1335	0.278135	0.444126	0.308822	1.05496	0.243638	0.734371	-0.0560834	0.92376
14547	Gdap2	3224	4.72211	3.74164	3.72985	4.89122	4.61681	3.79815	4.26495	4.69231	6.54064	4.87276	-0.347317	0.132872
14548	Mrps33	1051	15.9376	19.2673	16.0105	22.2696	16.7442	14.3828	15.1856	19.7525	15.1268	21.372	-0.0461893	0.813727
14555	Gpd1	2785	45.7974	40.6869	45.4527	37.6972	43.9601	52.725	36.5129	44.9078	28.2446	40.2414	0.160002	0.427281
14560	Gdf10	2509	20.8707	36.5863	25.3791	21.8421	33.6545	15.9375	23.3055	19.7242	14.9396	29.7787	0.278155	0.36266
14561	Gdf11	1811	0.907637	1.22018	0.757585	1.07863	0.925464	0.859524	1.00718	1.19098	0.779313	1.5738	-0.265603	0.568694
14562	Gdf3	2109	0.668048	0.309178	0.229602	0.40417	0.264899	0.229623	0.39917	0.198857	0.472374	0.289591	NA	NA
14563	Gdf5	2315	0.0338112	0.125185	0	0.0613675	0.0344753	0.0597686	0	0.0258803	0.0717233	0.0586271	NA	NA
14566	Gdf9	1804	0.30372	0.120484	0.0894734	0.236251	0.176963	0.0766986	0.388881	0.166056	0.253109	0.0752338	NA	NA
14567	Gdi1	2657	57.0034	60.4256	57.1041	58.9757	53.5723	53.9501	58.8798	68.4027	54.6018	65.9836	-0.121696	0.418377
14569	Gdi2	5143	51.7913	45.3328	45.9233	59.9007	50.7213	44.3301	44.8165	53.1155	69.9122	53.1355	-0.231211	0.173789
14570	Arhgdig	1032	9.06358	9.9339	10.4791	7.53692	5.83883	9.18406	7.44367	12.2206	2.73515	7.82504	0.281583	0.463382
14571	Gpd2	9166	9.19702	7.67112	8.80923	11.4849	8.10206	8.73645	10.1067	8.75882	13.7944	9.01381	-0.202964	0.278168
14573	Gdnf	3509	0.111532	0.206471	0.149496	0.0809722	0.318422	0.0197156	0.179933	0.0682963	0.165614	0.164382	NA	NA
14579	Gem	2355	2.14378	2.13814	1.55927	1.97565	2.13505	1.32195	2.23421	1.80629	2.36192	3.14091	-0.328509	0.338797
14580	Gfap	4072	0.941889	1.20099	0.852239	0.78499	0.783991	0.94293	1.0337	0.882803	0.774742	0.849927	0.166189	0.582039
14581	Gfi1	3252	0.409176	0.490134	0.446707	0.327642	0.159522	0.393564	0.485383	0.294775	0.344639	0.271276	NA	NA
14582	Gfi1b	1822	0.193319	0.755524	0.620127	0.272903	0.284724	0.265793	0.365787	0.246623	0.205043	0.540056	0.464011	0.415747
14583	Gfpt1	7053	80.3038	66.2822	71.1847	109.153	86.7185	88.1035	86.3224	82.3516	113.506	64.0796	-0.11098	0.601933
14584	Gfpt2	2986	6.76303	7.49741	5.24339	9.46788	8.94057	6.62629	7.69439	8.46727	14.4576	23.5786	-1.11572	0.00247636
14585	Gfra1	3600	2.36993	6.57088	5.68298	3.94627	4.0016	4.94845	5.69027	5.99129	4.30088	4.21303	-0.0734001	0.831017
14586	Gfra2	3529	0.820657	8.12992	3.39606	4.99182	3.98034	3.92078	3.23039	8.28493	1.83495	6.60533	-0.379322	0.413112
14587	Gfra3	1992	0.117881	2.10951	0.648233	1.03411	0.621013	0.816155	1.47915	1.20307	1.00024	1.31157	-0.282463	0.626371
14588	Gfra4	1008	0.698865	3.01878	1.88152	0.810395	4.51308	1.2354	2.81869	0.92128	2.38846	2.82754	-0.358892	0.490194
14590	Ggh	1326	7.08352	8.82413	9.82946	11.8656	9.38944	6.313	7.96243	10.2566	13.3357	11.2078	-0.32548	0.18115
[truncated: 20,096 more rows]

## Sheet: Supplemental dataset 3
Supplemental Dataset 3. Significant marker genes in different seurat clusters in scRNA-seq of mouse prostates
[truncated: 2,083 more rows]

[truncated: 1 more sheets: Supplemental dataset 4]
