# Supplementary material for: Interruption of KLF5 acetylation promotes PTEN-deficient prostate cancer progression by reprogramming cancer-associated fibroblasts
Source: J Clin Invest. 2024 May 23;134(14):e175949. doi: 10.1172/JCI175949 (PMC11245161; doi:10.1172/JCI175949)
Supplement: Supporting data values [file jci-134-175949-s066.xlsx]

## Sheet: Fig. 1
Fig. 1B
#Mouse	882	2008	2085	4259	4566	4232	3916	3917	3918
	4.84581	5.88235	1.53061	23.9437	49.5652	50.1695	8.74317	1.0101	0.227273
	8.43374	4.96454	8.99471	45.1613	64.4886	33.9056	9.90566	0.251256	0.501253
	8.60215	3.01205	7.47664	52.8	69.8551	7.26257	5.06329	2.76074	2.03488
	1.54639	14.2012	9.09091	24.9071	86.3014	21.3018	0	1.73697	0.913242
	3.30579	25.3425	12	34.4398	90.7285	23.8506	5.34591	2.85714	0.212314
	0.403226	6.09756	5.26316	24.7706	82.7465	5.41401	3.4965	0.428266	0
	2.63158		19.4444	56.391	96.9957	17.4216	0	0	0.711744
	1.76471				88.3838		3.9548	6.60793	0
					88.3469		1.85615		0
					74.9236
Fig. 1D
	pAKT-	pAKT+
	8.33881	57.3991
	2.66458	28.6802
	10.8197	21.3785
	25.4083	29.9235
	0	3.50219
	0.247985	20.5769
	4.65988	19.2954
	9.00178	63.747
	5.50459	54.6667
	1.62297	21.7786
	3.13364	8.36561
	2.05279	30.2376
	34.6914	15.4653
	8.31579	11.4969
	6.23306	31.746
	30.6916	53.915
	0.554529	98.3402
	1.09622	11.5777
	28.0618	23.5469
	4.80274	83.3603
	5.88776	9.68444
	11.4376	27.2053
	9.30428	76.8997
	0.842105	11.0837
	1.25392	31.1585
	0.087719	76.5896
	1.27157	42.6481
	6.87343	48.9104
	14.1066	13.0886
	1.72414	53.2818
	0.079239
	10.655
	17.1585
	3.27434
	9.42857
	18.2561
	3.9884
	5.69106
	7.05596
	7.74077
	2.70124
	7.19002
	18.8794
	4.80962
	0
	7.95699
	2.28199
	0.168492
	7.24365
	1.94236
	0
	20.7216

## Sheet: Fig. 2
Fig. 2B
6 months	+/+	+/KR	KR/KR		1-1.5 years	+/+	+/KR	KR/KR
	0.2625	0.3445	0.551			0.4326	0.5864	0.8353
	0.2783	0.3562	0.3688			0.5869	1.311	0.8665
	0.3265	0.4291	0.3584			1.0508	0.5676	0.632
	0.1655	0.4161	0.2867			1.07	4.06	5.703
	0.1204	0.3029	0.3			0.2701	4.54	0.86
	0.11	0.4636	0.2996			2.089	1.7658	1.948
		0.2659	0.312			1.755	1.1183	3.112
		0.3459				1.609	1.2675	2.57
		0.2608				1.454	0.8894	2.23
		0.455				2.2		0.96
		0.2045						5.6621
		0.406						1.0655
								3.58
								3.821
								5.485
Fig. 2E
	3050	3814	3914	2258	3481	3730	3815	3921	3054	3720	3717	3758
	2.49308	0.856531	2.08768	3.37838	2.69663	4.03226	0.303951	0.657895	3.21716	9.6	9.42249	4.12186
	0.865801	2.02532	1.84757	3.30789	1.76322	0.662252	2.09974	1.0989	3.58209	10.5578	6.54206	3.01418
	3.7037	1.07066	2.53165	1.69491	2.90557	1.46628	1.62791	0.254453	4.91803	7.85714	5.40541	3.56394
	1.44928	5.01672	3.67347	1.58311	3.58306	4.70085	2.11082	1.11111	8.44595	11.3043	6.38298	2.46305
Fig. 2G	Day 3				Day 6
	W/W	KR/W	KR/KR		W/W	KR/W	KR/KR
	66	65	115		123	116	287
	59	75	125		150	102	236
	68	70	138		160	117	229
	67	64	142		110	118	250
	69	73	139		122	131	261

## Sheet: Fig. 3
Fig. 3B
AP	AC+B3:D87EVEDO_FGFR1_TARGETS_IN_PROSTATE_CANCER_MODEL_DN		-0.6044		DP	LIU_VAV3_PROSTATE_CARCINOGENESIS_DN		-0.66615
	LIU_VAV3_PROSTATE_CARCINOGENESIS_DN		-0.56299			TOMLINS_PROSTATE_CANCER_DN		-0.57018
	TOMLINS_PROSTATE_CANCER_DN		-0.56262			MCCABE_HOXC6_TARGETS_DN		-0.52243
	XU_HGF_SIGNALING_NOT_VIA_AKT1_6HR		-0.52612			NELSON_RESPONSE_TO_ANDROGEN_UP		-0.42561
	NELSON_RESPONSE_TO_ANDROGEN_DN		-0.51996			SCHAEFFER_SOX9_TARGETS_IN_PROSTATE_DEVELOPMENT_UP		-0.42249
	XU_HGF_SIGNALING_NOT_VIA_AKT1_48HR_UP		-0.51355			WANG_RESPONSE_TO_FORSKOLIN_UP		-0.41773
	WANG_RESPONSE_TO_FORSKOLIN_UP		-0.48962			SHEN_SMARCA2_TARGETS_UP		-0.40643
	WALLACE_PROSTATE_CANCER_UP		-0.487			ACEVEDO_FGFR1_TARGETS_IN_PROSTATE_CANCER_MODEL_DN		-0.40632
	XU_HGF_TARGETS_INDUCED_BY_AKT1_6HR		-0.4585			ELLWOOD_MYC_TARGETS_DN		-0.406
	KONDO_PROSTATE_CANCER_HCP_WITH_H3K27ME3		-0.45768			MCCABE_HOXC6_TARGETS_CANCER_DN		-0.40389
	OUYANG_PROSTATE_CANCER_PROGRESSION_DN		-0.4562			KONDO_COLON_CANCER_HCP_WITH_H3K27ME1		-0.39469
	SCHAEFFER_SOX9_TARGETS_IN_PROSTATE_DEVELOPMENT_UP		-0.44676			SCHAEFFER_PROSTATE_DEVELOPMENT_6HR_UP		-0.38744
	ELLWOOD_MYC_TARGETS_DN		-0.44252			WANG_RESPONSE_TO_ANDROGEN_UP		-0.38201
	YEGNASUBRAMANIAN_PROSTATE_CANCER		-0.43526			AZARE_STAT3_TARGETS		-0.37274
	WANG_RESPONSE_TO_ANDROGEN_UP		-0.4207			AKT_UP.V1_DN		-0.31494
	NELSON_RESPONSE_TO_ANDROGEN_UP		-0.40212			SETLUR_PROSTATE_CANCER_TMPRSS2_ERG_FUSION_UP		-0.31479
	SCHAEFFER_PROSTATE_DEVELOPMENT_48HR_UP		-0.39295			OUYANG_PROSTATE_CANCER_PROGRESSION_DN		-0.3091
	HWANG_PROSTATE_CANCER_MARKERS		-0.39253			HWANG_PROSTATE_CANCER_MARKERS		-0.30775
	AKT_UP.V1_DN		-0.3898			KONDO_PROSTATE_CANCER_HCP_WITH_H3K27ME3		-0.30643
	AKT_UP_MTOR_DN.V1_DN		-0.38311			BONCI_TARGETS_OF_MIR15A_AND_MIR16_1		-0.30621
	SCHAEFFER_PROSTATE_DEVELOPMENT_12HR_UP		-0.36709			SCHAEFFER_PROSTATE_DEVELOPMENT_12HR_UP		-0.30187
	KRAS.PROSTATE_UP.V1_DN		-0.35174			CHANDRAN_METASTASIS_TOP50_UP		-0.30148
	MTOR_UP.V1_DN		-0.33109			AZARE_NEOPLASTIC_TRANSFORMATION_BY_STAT3_DN		-0.29771
	OZEN_MIR125B1_TARGETS		-0.31517			YEGNASUBRAMANIAN_PROSTATE_CANCER		-0.29663
	AZARE_NEOPLASTIC_TRANSFORMATION_BY_STAT3_DN		-0.31414			SETLUR_PROSTATE_CANCER_TMPRSS2_ERG_FUSION_DN		-0.29601
	KONDO_COLON_CANCER_HCP_WITH_H3K27ME1		-0.31248			SCHAEFFER_PROSTATE_DEVELOPMENT_48HR_UP		-0.28779
	MCCABE_HOXC6_TARGETS_CANCER_DN		-0.31244			WALLACE_PROSTATE_CANCER_UP		-0.27785
	KRAS.PROSTATE_UP.V1_UP		-0.30917			NELSON_RESPONSE_TO_ANDROGEN_DN		-0.27687
	QI_HYPOXIA_TARGETS_OF_HIF1A_AND_FOXA2		-0.3088			AKT_UP_MTOR_DN.V1_DN		-0.27103
	LIU_PROSTATE_CANCER_UP		-0.30573			QI_HYPOXIA		-0.26835
	LIU_PROSTATE_CANCER_DN		-0.30429			LIU_PROSTATE_CANCER_DN		-0.26725
	MCCABE_HOXC6_TARGETS_CANCER_UP		-0.30311			WALLACE_PROSTATE_CANCER_RACE_DN		-0.26672
	WANG_PROSTATE_CANCER_ANDROGEN_INDEPENDENT		-0.29893			KONDO_PROSTATE_CANCER_WITH_H3K27ME3		-0.23204
	AZARE_NEOPLASTIC_TRANSFORMATION_BY_STAT3_UP		-0.29665			TOMLINS_PROSTATE_CANCER_UP		-0.23092
	QI_HYPOXIA		-0.27773			HOOI_ST7_TARGETS_UP		-0.22348
	OLSSON_E2F3_TARGETS_DN		-0.27519			KONDO_EZH2_TARGETS		-0.21959
	AKT_UP.V1_UP		-0.262			LIU_SOX4_TARGETS_DN		-0.2163
	LIU_SOX4_TARGETS_DN		-0.25935			BAE_BRCA1_TARGETS_DN		0.190481
	WANG_HCP_PROSTATE_CANCER		-0.24747			OLSSON_E2F3_TARGETS_DN		0.218479
	XU_AKT1_TARGETS_6HR		-0.24702			MCCABE_BOUND_BY_HOXC6		0.21905
	MCCABE_BOUND_BY_HOXC6		-0.24329			SCHAEFFER_PROSTATE_DEVELOPMENT_6HR_DN		0.220965
	LI_PROSTATE_CANCER_EPIGENETIC		-0.24261			BAE_BRCA1_TARGETS_UP		0.22379
	CHANDRAN_METASTASIS_UP		-0.21793			WANG_HCP_PROSTATE_CANCER		0.22675
	XU_HGF_TARGETS_INDUCED_BY_AKT1_48HR_DN		-0.21506			KEGG_PROSTATE_CANCER		0.23889
	CHANDRAN_METASTASIS_TOP50_UP		-0.2105			KRAS.PROSTATE_UP.V1_DN		0.239224
	HOOI_ST7_TARGETS_UP		-0.20688			PATTERSON_DOCETAXEL_RESISTANCE		0.246455
	SETLUR_PROSTATE_CANCER_TMPRSS2_ERG_FUSION_UP		-0.20023			MCCABE_HOXC6_TARGETS_CANCER_UP		0.249701
	SHEN_SMARCA2_TARGETS_UP		0.177357			LIU_PROSTATE_CANCER_UP		0.262151
	SCHAEFFER_PROSTATE_DEVELOPMENT_6HR_DN		0.200141			CHANDRAN_METASTASIS_UP		0.264503
	KEGG_PROSTATE_CANCER		0.202701			SHEN_SMARCA2_TARGETS_DN		0.266888
	SCHAEFFER_PROSTATE_DEVELOPMENT_AND_CANCER_BOX4_DN		0.203123			AZARE_NEOPLASTIC_TRANSFORMATION_BY_STAT3_UP		0.272153
	TOMLINS_PROSTATE_CANCER_UP		0.216954			CHANDRAN_METASTASIS_DN		0.274137
	BAE_BRCA1_TARGETS_UP		0.225885			KRAS.PROSTATE_UP.V1_UP		0.281161
	AZARE_STAT3_TARGETS		0.243849			MTOR_UP.V1_DN		0.282578
	CHANDRAN_METASTASIS_DN		0.244672			XU_HGF_SIGNALING_NOT_VIA_AKT1_48HR_UP		0.282985
	SUNG_METASTASIS_STROMA_UP		0.24635			WANG_PROSTATE_CANCER_ANDROGEN_INDEPENDENT		0.300763
	BONCI_TARGETS_OF_MIR15A_AND_MIR16_1		0.257185			SMIRNOV_RESPONSE_TO_IR_6HR_UP		0.303593
	SETLUR_PROSTATE_CANCER_TMPRSS2_ERG_FUSION_DN		0.261554			TOMLINS_METASTASIS_DN		0.308707
	MTOR_UP.V1_UP		0.263046			LIU_SOX4_TARGETS_UP		0.311135
	SCHAEFFER_PROSTATE_DEVELOPMENT_6HR_UP		0.264277			SCHAEFFER_PROSTATE_DEVELOPMENT_48HR_DN		0.314037
	SHEN_SMARCA2_TARGETS_DN		0.270124			AKT_UP.V1_UP		0.321112
	KONDO_EZH2_TARGETS		0.275669			GO_PROSTATE_GLAND_MORPHOGENESIS		0.324879
	SMIRNOV_RESPONSE_TO_IR_6HR_UP		0.277291			WAKASUGI_HAVE_ZNF143_BINDING_SITES		0.325247
	SCHAEFFER_PROSTATE_DEVELOPMENT_12HR_DN		0.27854			SCHAEFFER_PROSTATE_DEVELOPMENT_AND_CANCER_BOX4_DN		0.339156
	AKT_UP_MTOR_DN.V1_UP		0.286656			SCHAEFFER_PROSTATE_DEVELOPMENT_12HR_DN		0.341624
	WALLACE_PROSTATE_CANCER_RACE_DN		0.28709			SUNG_METASTASIS_STROMA_UP		0.341857
	PATTERSON_DOCETAXEL_RESISTANCE		0.289605			XU_HGF_TARGETS_REPRESSED_BY_AKT1_DN		0.342481
	GU_PDEF_TARGETS_DN		0.291246			HOOI_ST7_TARGETS_DN		0.343821
	XU_HGF_TARGETS_REPRESSED_BY_AKT1_DN		0.304509			OLSSON_E2F3_TARGETS_UP		0.34687
	YAMASHITA_METHYLATED_IN_PROSTATE_CANCER		0.306987			AKT_UP_MTOR_DN.V1_UP		0.354791
	EINAV_INTERFERON_SIGNATURE_IN_CANCER		0.308487			XU_HGF_SIGNALING_NOT_VIA_AKT1_48HR_DN		0.358743
	KONDO_PROSTATE_CANCER_WITH_H3K27ME3		0.314755			OZEN_MIR125B1_TARGETS		0.371396
	GO_PROSTATE_GLAND_DEVELOPMENT		0.31543			LI_PROSTATE_CANCER_EPIGENETIC		0.373569
	SMIRNOV_RESPONSE_TO_IR_2HR_UP		0.318154			SUNG_METASTASIS_STROMA_DN		0.376878
	LIU_SOX4_TARGETS_UP		0.320932			SMIRNOV_RESPONSE_TO_IR_2HR_DN		0.379791
	BAE_BRCA1_TARGETS_DN		0.324085			GO_PROSTATE_GLAND_DEVELOPMENT		0.385317
	CHANDRAN_METASTASIS_TOP50_DN		0.335066			MTOR_UP.V1_UP		0.386686
	MCCABE_HOXC6_TARGETS_DN		0.338149			XU_HGF_SIGNALING_NOT_VIA_AKT1_6HR		0.396929
	GU_PDEF_TARGETS_UP		0.362187			XU_HGF_TARGETS_INDUCED_BY_AKT1_48HR_DN		0.397416
	SUNG_METASTASIS_STROMA_DN		0.371103			CHANDRAN_METASTASIS_TOP50_DN		0.410342
	GO_PROSTATE_GLAND_MORPHOGENESIS		0.377107			WALLACE_PROSTATE_CANCER_RACE_UP		0.428927
	WALLACE_PROSTATE_CANCER_RACE_UP		0.384528			ACEVEDO_FGFR1_TARGETS_IN_PROSTATE_CANCER_MODEL_UP		0.429214
	SCHAEFFER_PROSTATE_DEVELOPMENT_48HR_DN		0.395706			QI_HYPOXIA_TARGETS_OF_HIF1A_AND_FOXA2		0.431611
	HOOI_ST7_TARGETS_DN		0.402619			GU_PDEF_TARGETS_UP		0.433148
	ACEVEDO_FGFR1_TARGETS_IN_PROSTATE_CANCER_MODEL_UP		0.40837			SCHAEFFER_SOX9_TARGETS_IN_PROSTATE_DEVELOPMENT_DN		0.443019
	SMIRNOV_RESPONSE_TO_IR_6HR_DN		0.431228			YAMASHITA_METHYLATED_IN_PROSTATE_CANCER		0.447279
	OLSSON_E2F3_TARGETS_UP		0.436144			SMIRNOV_RESPONSE_TO_IR_2HR_UP		0.460623
	SCHAEFFER_SOX9_TARGETS_IN_PROSTATE_DEVELOPMENT_DN		0.461227			LIU_VAV3_PROSTATE_CARCINOGENESIS_UP		0.478202
	XU_HGF_SIGNALING_NOT_VIA_AKT1_48HR_DN		0.472514			SMIRNOV_RESPONSE_TO_IR_6HR_DN		0.509812
	LIU_VAV3_PROSTATE_CARCINOGENESIS_UP		0.478527			XU_AKT1_TARGETS_6HR		0.512205
	SMIRNOV_RESPONSE_TO_IR_2HR_DN		0.480751			OUYANG_PROSTATE_CANCER_PROGRESSION_UP		0.522649
	WAKASUGI_HAVE_ZNF143_BINDING_SITES		0.487082			GU_PDEF_TARGETS_DN		0.538064
	TOMLINS_METASTASIS_DN		0.560336			OUYANG_PROSTATE_CANCER_MARKERS		0.556575
	OUYANG_PROSTATE_CANCER_MARKERS		0.564895			XU_HGF_TARGETS_INDUCED_BY_AKT1_6HR		0.60061
	OUYANG_PROSTATE_CANCER_PROGRESSION_UP		0.574311			EINAV_INTERFERON_SIGNATURE_IN_CANCER		0.637755
Fig. 3D
	WT			KR
p-Erk	3814	3914	4181	3717	3758	3820
	0.863931	8.25	4.73934	11.1111	21.9512	20.7143
	0.425532	2.91262	2.64901	6.0241	13.6364	18.0723
	0.917431	1.54242	6.88406	12.4378	7.40741	11.1511
	1.00756	4.16667	1.81818	1.31579	4.40252	24.0223
	1.7094	2.15054	5.23256	9.71223	20.354	7.75862
p-Akt	WT			KR
	3814	3914	4181	3717	3758	3820
	0.666667	19.4529	17.4377	91.6667	62.1212	83.5938
	5.07614	18.4397	13.522	67.5325	44.1861	52.4475
	14.2857	8.54092	17.8947	30.5164	73.3945	37.7301
	0.571429	26.3291	31.0044	47.5884	24.1497	42.6606
				23.8267	48.5597	43.8819
p-Frs2	WT				KR
	3050	3814	3914	2258	3054	3720	3717	3758
	0.903	0.723	0.951	3.394	23.877	10.544	4.551	22.945
	5.848	0.312	0.04	0.305	15.685	16.528	4.971	23.266
	1.212	0.032	8.334	0.136	18.289	19.455	7.281	28.997
	2.092	1.639	2.829	2.254	19.725	1.106	6.604	34.721

## Sheet: Fig.4
Fig. 4E		Basal	EC	Fibroblasts	Krt4+ luminal	Abo+ luminal	Macrophages	Neutrophils	SV	T cells	Tff3+ luminal	Basal	EC	Fibroblasts	Krt4+ luminal	Luminal A	Macrophages	Neutrophils	SV	T cells	Tff3+ luminal
	Basal	4.45e-05	3.59e-06	2.91e-05	9.33e-05	3.96e-05	8.65e-06	0	3.85e-06	5.15e-06	1.78e-05	6.38e-05	6.84e-06	7.4e-05	0.000137	4.47e-05	1.26e-05	0	7.69e-06	4.75e-06	1.34e-05
	EC	0	0	0	0	0	0	0	0	0	0	0	0	0	0	0	0	0	0	0	0
	Fibroblasts	4.59e-05	3.66e-06	2.97e-05	9.54e-05	4.06e-05	8.84e-06	0	3.95e-06	5.26e-06	1.83e-05	9.45e-05	1.01e-05	0.000109	0.000203	6.6e-05	1.86e-05	0	1.14e-05	6.99e-06	1.98e-05
	Krt4+ luminal	0	0	0	0	0	0	0	0	0	0	8.42e-05	8.94e-06	9.69e-05	0.00018	5.86e-05	1.65e-05	0	1.01e-05	6.2e-06	1.76e-05
	Abo+ luminal	9.23e-06	7.34e-07	5.95e-06	1.91e-05	8.15e-06	1.77e-06	0	7.92e-07	1.05e-06	3.67e-06	1.19e-05	1.26e-06	1.37e-05	2.54e-05	8.28e-06	2.32e-06	0	1.42e-06	8.75e-07	2.49e-06
	Macrophages	0	0	0	0	0	0	0	0	0	0	0	0	0	0	0	0	0	0	0	0
	Neutrophils	0	0	0	0	0	0	0	0	0	0	0	0	0	0	0	0	0	0	0	0
	SV	1.4e-06	1.11e-07	9.03e-07	2.9e-06	1.24e-06	2.69e-07	0	1.2e-07	1.6e-07	5.57e-07	5.36e-06	5.7e-07	6.17e-06	1.15e-05	3.74e-06	1.05e-06	0	6.42e-07	3.95e-07	1.12e-06
	T cells	0	0	0	0	0	0	0	0	0	0	0	0	0	0	0	0	0	0	0	0
	Tff3+ luminal	0	0	0	0	0	0	0	0	0	0	0	0	0	0	0	0	0	0	0	0

## Sheet: Fig.5
Fig. 5C
Fgf9	3814	3914	2258	3720	3717	3758
	1.78571	0.238095	1.25628	2.12766	1.34771	2.38612
	1.69491	0.931677	1.20773	2.39521	0.980392	2.75229
	0.694444	0.309598	1.02302	3.19767	6.68605	2.00573
	1.03359	0.534759	0.561798	4.4	3.8961	1.6
	3.07692	0.58309	0.2	4.63321	1.19403	2.52632
Fig. 5D	WT	WT	KR	KR
	0.894532	0.575562	1.74748	2.4909
	1.13096	0.619851	1.7701	2.46489
	1.03205	0.589455	1.66574	2.61816
	0.957757	0.671396	1.97748	2.71229
Fig. 5E	WT	WT	KR	KR
	-26.6421	-31.882	39.4184	193.809
	-24.9578	-31.3206	36.0498	118.953
	-30.3849	-29.6363	58.6938	180.522

## Sheet: Fig.6
Fig. 6A	DU 145		PC-3
	KLF5	KR	KLF5	KR
	0.960406	2.12407	0.678399	1.05673
	1.0142	1.69603	0.702669	1.42572
	0.994845	2.71439	0.468643	1.44251
Fig. 6B	DU 145		PC-3
	KLF5	KR	KLF5	KR
	-23.835	18.6458	-30.1977	20.2793
	-8.1152	30.8099	-32.4434	13.4059
	-29.8234	57.0095	-32.6881	45.594
Fig. 6C
Activator	Prok1	Tnf	Npas3	Ehmt2	Prg2	H19	Wnt5a	Spry2	Htra1	Cbfb	Sox9	Shh	Hexim1	Epfn	Sox7	Leptin	Sox11	Ptgs2
Fold change	2.54	2	1.34	1.12	1.12	1.12	1.03	1.03	1	0.97	0.95	0.91	0.91	0.88	0.86	0.55	0.54	0.54
Suppressor	mir665	Zeb2	mir140	mir219a-1	mir155	Hnrnpd	Wnt1	Spry2	Ctnnb1	mir26a-1	Bap1	Wnt4	Hand2	mir339	Adipoq
Fold change	2.42	1.43	1.32	1.17	1.15	1.06	1.03	1.03	1.03	1.01	0.99	0.97	0.77	0.63	0.36
Fig. 6E
	Tnf
		W/W	KR/W	KR/KR
		3.42552	6.58209	6.0493
		2.49946	3.30487	7.18389
		4.97886	8.75401	9.36817
		3.89957	7.24745	9.26904
		4.47038	11.4484	12.597
		5.64109	7.86957	7.40711
				9.5993
				5.11454
Fig. 6F
Tnf	3050	3814	3914	2258	3054	3720	3717	3758
	4	1.72911	1.19403	2.68657	4.77612	26.6667	6.76328	7.8125
	0.911854	0.993377	1.68675	1.5873	4.10557	13.0742	2.18182	3.73563
	1.27119	0	1.8648	0.539084	7.48032	2.94118	3.93701	5.55556
	4.22078	2.22222	1.25313	1.63551	15.7706	19.1177	3.23326	6.33484
	1.25523	1.44928	1.50376	1.00251	13.8577	9.97567	5.52632	3.49076
Fig. 6G
TNF	Realtime								ELISA
	KLF5	KR	KLF5	KR	KLF5	KR			KLF5	KR	KLF5	KR	KLF5	KR
	0.9089	1.72372	59.6387	163.34	2.19476	6.12202			0.001128	1.5904	7.42481	9.3739	-0.05464	5.18718
	1.11429	1.78588	56.199	166.519	1.64428	5.57623			-0.08252	1.53464	6.05258	17.0741	0.02901	4.99201
	0.98738	1.90209	51.7334	164.266	2.12045	5.47132			-0.1104	0.921234	2.38166	13.106	-0.13828	5.13142
									-0.19405	1.20005			-0.16616	4.40648
Fig. 6H
Fgf9	Realtime				ELISA
	0 h	2 h	24 h		0h	2h	24h
	0.982056	1.41721	18.9715		19.9825	54.193	105.597
	1.04756	1.44625	17.7051		46.4737	38.5789	209.456
	0.972046	1.47607	18.6571		50.6842		163.491
Fig. 6I	Realtime								ELISA
Fgf9	KLF5	KR	KLF5	KR	KLF5	KR	KLF5	KR		KLF5	KR	KLF5	KR	KLF5	KR	KLF5	KR
	0.996572	1.66053	0.879585	1.07325	0.806044	1.09044	1.09709	1.37568		58.9298	156.474	14.5439	20.1579	27.7018	18.7544	37.3509	47.8772
	1.05299	2.3254	1.30132	1.14772	1.39942	1.02311	1.0766	0.870685		47.5263	168.404	-7.21053	2.4386	8.05263	25.9474	15.0702	-5.2807
	0.95294	1.5985	1.28286	1.03907	1.32134	1.12988	1.00649	1.31529		33.3158	208.053	9.98246	24.5439	34.0175	29.4561	7	31.2105

## Sheet: Fig. 7
Fig. 7C		iCAF	Krt4+ luminal	MyCAF	Other fibroblasts	iCAF	Krt4+ luminal	MyCAF	Other fibroblasts
	iCAF	8.72e-05	0.000318	5.41e-06	2.09e-06	0.000605	0.001162	3.13e-05	5.59e-06
	Krt4+ luminal	0	0	0	0	0.000342	0.0008	2.16e-05	3.85e-06
	MyCAF	6.1e-07	0	2.59e-08	2.17e-08	0	0	0	0
	Other fibroblasts	1e-06	5.41e-06	9.21e-08	3.56e-08	2.59e-06	4.97e-06	1.34e-07	2.39e-08
Fig. 7D		iCAF	Krt4+ luminal	MyCAF	Other fibroblasts	iCAF	Krt4+ luminal	MyCAF	Other fibroblasts
	iCAF	0	0	0	0	0	0	0	0
	Krt4+ luminal	0.000159	0	3.14e-05	0	0.000554	0	5.25e-05	1.6e-06
	MyCAF	0	0	0	0	0	0	0	0
	Other fibroblasts	0	0	0	0	0	0	0	0

## Sheet: Fig.8
Fig. 8A	W/W	KR/W	KR/KR
	6.46076	12.8517	12.6088
	4.90036	5.61818	9.93892
	6.72982	11.5403	11.8143
	5.26526	5.2318	8.35447
	6.49012	11.4896	19.5756
	5.42304	7.02669	7.14204
			13.0198
			7.74332
Fig. 8B
Cx3cr1	3050	3814	3914	2258	3054	3720	3717	3758
	47.556	0.906	8.851	26.697	89.838	99.55	65.965	24.889
	42.392	22.187	3.796	14.264	96.945	121.992	65.633	29.624
	15.417	11.852	2.949	2.601	61.544	95.332	47.236	33.759
	11.755	8.381	7.338	7.525	105.004	59.159	47.751	8.929
Fig. 8C	CX3CR1
	KLF5	KR
	0.950439	1.47087
	0.983957	1.71317
	1.0693	1.92741
Fig. 8E	Control	AZD8797	JMS-17-2	Control	AZD8797	JMS-17-2
	37	37	37	25	25	25
	28	31	30	81	62	60
	26	24	31	108	69	56
	30	25	26	94	64	49
	17	20	17	60	33	31
	15	26	19	51	34	31
	22	23	19	57	36	38
Fig. 8F		Control								Capivasertib								JMS-17-2								Both
	0	0	0	0	0	0	0	0	0	0	0	0	0	0	0	0	0	0	0	0	0	0	0	0	0	0	0	0	0	0	0	0	0
	39	139.26	18	6	0	225	18	18	6	26.11	148.84	6	6	40	18	158.76	18	18	0	13.5	18	6	0	18	18	6	18	0	6	6	13.5	4	0
	41	184	22.32	6	0	239.7	83.17	25.73	18	82.47	279.3	18	13.5	106.62	48.07	275.56	60.31	26.95	0	18	24.06	18	18	30.8	22.53	18	32.17	13.5	13.5	18	25.11	18	0
	43	240.12	80.63	18	0	287.09	132.1	149.5	126	157.6	314.87	124.93	43.71	217.33	154.9	393.76	169.14	75	121.84	148.84	65.17	190.78	171	280.85	152.46	152.1	199.12	74.43	152.46	230.69	204.16	53.66	40
	44	296.35	97.69	40	0	299.41	184	213.16	142.23	170.67	471.3	128.77	76.73	312.13	265.59	477.9	120.33	129.96	250.31	183.3	199.58	220.5	244.49	338.69	285.77	175.71	237.14	133.28	193.03	343.26	184.32	112.09	94.64
	45	310.01	129.51	76.73	0	429.3	250.46	282.12	187.27	170.58	425.27	137.31	111.63	430.56	351.01	427.12	222.26	235.67	313.45	213.15	170.57	260.11	272.16	379.91	371.71	233.44	239.06	181.68	265.7	329.23	112.09	159.53	85
	46	423.2	196.61	99.14	0	449.15	301.18	303.12	249.7	252.01	466.01	230.63	190.44	554.47	490.4	557.57	288.04	295.76	302.69	304	254.32	290.52	314.87	371.34	396.05	242.59	236.93	255.79	249.02	377.26	252.05	145.41	265.6
	47	514.43	208.9	116.03	0	592.77	449.15	406.27	285.12	267.1	612.86	259.2	221.15	600.37	657.76	636.19	339.55	343.67	391.99	431.66	396.94	422.05	379.46	562.19	427.65	339.58	291.96	257.09	254.14	331.88	281.25	169	141.33
	48	561.06	252.01	179.56	440.13	592.46	730.68	431.66	430.42	273.83	749.09	296.23	234.48	785.07	663.06	696.29	333.27	371.12	516.1	454.07	332.02	406.45	439.59	697.07	609.85	387.2	285.95	249.14	254.57	393.66	364.8	220.5	147.6
	49	833.18	346.85	215.47	509.01	769.9	716.63	522.2	440.42	341.06	827.42	290.52	285.91	859.55	632.16	719.79	421.65	416.62	590.65	445.28	419.9	484	542.59	751.71	693.67	480.02	418.97	362	330.77	518.83	428.97	391.61	297.6
	50	1022.5	443.76	238.136	567.582	915.734	845.64	732.05	560.106	359.71	1040.67	284.75	368.48	881.5	912.98	998	527.83	440.9	686.66	459.6	444.34	583.81	596.23	868.63	998.35	576.36	520.25	315.06	337.66	468.45	450.36	402.04	374.67
	51	1210.97	622.725	719.17	751.581	1143.76	1047.91	871.2	674.622	429.85	1161.2	433.66	545.72	955.06	962.1	1288.65	637.64	450.51	825.51	732.05	686.07	649.73	635.9	1033.75	1174.82	520.25	689.98	499.49	389.23	549.82	557.86	410.83	474.62
	52	1441.73	599.34	775.1	856.33	1260	1101.42	849.36	619.65	438.75	1204.43	396.94	524.77	1065.77	1328.74	1381.21	793.88	741.58	762.53	821.63	626.34	676.27	782.78	1207.88	1376.5	493.06	780.28	441.6	362	534.65	591.14	277.25	567.02
	53	1730.42	684.45	962.1	982.34	1287.47	1274.19	984.06	806.74	524.8	1116.81	541.7	618.21	979.78	1096.85	1204.31	759.9	715.47	1039.88	942.21	703.95	691.49	831.38	1157.19	1745.08	588.8	730.68	437.06	393.35	560.11	658.94	339.56	599.41
	54	1825.96	803.23	858.68	957.6	1419.35	1392.64	1055.75	870	613.87	1355.21	575.53	677.38	1232.27	1206.58	1422.28	928.29	841.5	1040.32	1090.75	926.97	764.48	1065.67	1332.33	2193.76	644.96	841	558.9	334.69	517.75	729.37	391.99	659.02
	55	1986.94	878.77	854.44	1103.38	1546.35	1771.09	1208.35	986.74	602.79	1461.6	631.75	754.87	1317.69	1382.61	1447.2	1053.31	984.7	1132.63	1273.04	1064.8	886.91	1182.44	1429.97	2582.5	672.53	778.21	658.83	396.3	522.14	744.67	410.48	646.07
	56	1975.39	950.7	915.62	1229.39	1653.92	1855.09	1187.84	944.2	658.24	1784.74	701.09	832.39	1422.13	1564.35	1722.34	1145.85	948.72	1149.79	1433.44	1154.05	921.64	1272.58	1589.22	2807.14	729	794.7	686.69	392.42	525.67	775.1	392.67	689.1
	57	2078.16	1030	1028.61	1304.45	1816.17	1875.25	1390.21	1163.14	642.1	1921.29	794.98	853.94	1459.95	1627.78	1827.65	1300.46	1071.23	1097.71	1442.69	1301.89	1041.12	1375	1681.78	3035.65	711.11	861.18	749.09	433.7	600.16	795.68	422.66	759.76
	58	2497.82	1178.06	1150.49	1304.45	1888.7	1990.66	1420.09	1145.85	687.83	2146.2	816.89	914.84	1491.47	1683.69	2097.2	1311.96	1162.65	1193.54	1456.87	1398.22	1009.89	1500	1545.29	3128.58	758.16	948.79	848.32	472.75	700.57	832.83	469.28	827.54
Fig. 8G	Control	Capivasertib	JMS-17-2	Both
	2.4	1.63	1.87	1.02
	1.36	2.3	1.84	1.24
	1.6	1.14	1.93	0.75
	1.45	1.18	1.53	1.21
	0.95	0.82	2.03	1.18
	1.73	2.09	1.22	0.55
	2.46	2.28	1.58	0.39
	1.4	1.66	2.2	1.45
Fig. 8I
Ac-KLF5	66L	70L	74R	84L	76L	76R	81L	81R	85R	87L	89L	89R	93R	94R	97R	98L
	88.6926	97.2868	91.5916	91.922	39.0909	19.2308	11.6279	0.33557	91.0828	69.434	97.491	84.1176	43.3333	1.16959	22.2222	4.95868
	85.6209	93.7304	85.1852	90.106	14.6067	12.7119	10.7527	7.38636	94.1368	80.7971	50.4762	74.6032	25.1497	30.2326	18.8235	7.87402
	58.8235	83.5366	88.8325	81.6901	34.188	18.1159	20.5128	12.1622	85.5372	53.8462	97.3545	87.1536	16.9811	7.44681	7.84314	55.5556
	93.3921	94.0171	82.2835	91.8518	25.5639	55.2632	11.4286	0.75188	78.8177	90.0763	69.2683	81.2698	9.57854	17.6056	43.5484	46.875
	73.0435	96.4981	88.8158	73.5632	28.0899	66.6667	63.3929	4.89511	58.0645	90.0332	71.1111	81.7232	31.2057	8.84956	53.9326	45.3901
FRS2	66L	70L	70R	74R	84L	76L	76R	81L	81R	95L	85R	87L	89L	89R	121L	91R	93R	94R	97R	98L
	9.158	5.372	1.783	13.952	2.238	112.124	24.755	27.087	56.286	34.602	21.19	7.2	16.411	4.631	9.395	16.209	0.229	1.613	12.499	2.128
	1.774	30.655	2.49	10.156	1.164	49.739	26.935	39.96	36.314	97.94	24.661	0.438	18.742	0.901	19.004	26.793	17.172	1.611	1.506	0.452
	4.231	4.776	38.948	1.488	0.981	13.091	26.874	18.016	9.134	101.427	4.853	15.184	23.118	1.024	24.473	24.843	3.071	6.017	5.931	2.657
	6.403	1.243	3.894	4.729	24.778	33.473	67.093	9.792	26.022	13.016	23.569	13.073	33.682	8.435	9.254	14.676	4.732	1.165	2.419	2.645
	1.464	5.199	3.836	8.55	3.162	73.668	65.64	8.761	12.781	8.164	3.409	5.988	14.676	0.593	39.262	26.352	9.168	6.554	7.72	0.398
	26.692	4.997	19.771	33.821	1.725	60.449	22.917	28.093	30.552	7.273	23.512	26.439	5.57	16.747	12.363	46.838	10.408	5.484	17.891	18.569
Ki67	66L	70L	74R	84L	76L	76R	81L	81R	85R	87L	89L	89R	93R	94R	97R	98L
	28.4404	36.3946	41.4716	39.1931	40.4432	43.7086	38.3051	38.2143	41.5162	36.0153	23.176	47.7273	21.8638	23.024	16.8196	12.987
	40.7295	36.5625	34.5588	33.6634	32.1078	44.1509	21.3816	29.4702	34.5196	36.1564	32.5203	31.1392	27.0758	16.7247	6.54545	20.4225
	37.3541	40.3587	34.1693	40.2477	37.9822	27.7778	20.5047	35.1744	27.2152	38.7417	34.2222	22.2222	20	17.6056	23.0769	21.9409
	52.5114	34.6386	27.7955	40.6433	30.4348	34.4311	36.3636	27.2727	32.2981	29.4478	34.7418	25.6906	21.5827	11.8774	23.676	15.3374
	46.6667	58.9744	30.117	38.1098	31.8296	25.0784	41.4414	28.8961	32.0285	23.1707	33.0709	36.6548	8.62944	16.6667	21.1594	16.035

## Sheet: Fig. 9
Fig. 9C	CX3CR1	p-FRS2
	0.159513	0.058801
	0.019069	0.032318
	0.003587	0.000377
	0.291403	0.007747
	0.028681	0.016407
	0.02257	0.009169
	0.091337	0.030557
	0.036899	0.022207
	0.355074	0.071456
	0.027929	0.003731
	0.000224	0.057648
	0.013802	0.477753
	0.058785	0.031076
	0.053949	0.002468
	0.113995	0.00465
	0.010411	0.001119
	0.415009	0.017809
	0.08257	0.011329
	0.171616	0.00469
	0.006195	0.012288
	0.022365	0.021649
	0.211263	0.091215
	0.349655	0.051417
	0.075171	0.007057
	0.171539	0.041429
	0.001187	0.001437
	1.78287	0.054289
	0.419451	0.059671
Fig. 9D	CX3CR1	p-FRS2
	0.159513	0.058801
	0.02257	0.009169
	0.091337	0.030557
	0.036899	0.022207
	0.355074	0.071456
	0.013802	0.477753
	0.058785	0.031076
	0.113995	0.00465
	0.010411	0.001119
	0.415009	0.017809
	0.08257	0.011329
	0.171616	0.00469
	0.006195	0.012288
	0.349655	0.051417
	0.075171	0.007057
	0.171539	0.041429
	0.001187	0.001437
	1.78287	0.054289
	0.419451	0.059671
Fig. 9E	CX3CR1	p-FRS2
	0.019069	0.032318
	0.003587	0.000377
	0.291403	0.007747
	0.028681	0.016407
	0.027929	0.003731
	0.000224	0.057648
	0.053949	0.002468
	0.022365	0.021649
	0.211263	0.091215
Fig. 9F	FGF9	p-FRS2
	0.012344	0.058801
	0.002033	0.032318
	0.006611	0.000377
	0.000375	0.007747
	0.003062	0.016407
	0.15022	0.009169
	0.045694	0.030557
	0.126387	0.022207
	0.035258	0.071456
	0.000482	0.003731
	0.001322	0.057648
	0.029973	0.477753
	0.087789	0.031076
	0.0109	0.002468
	0.027754	0.00465
	0.088817	0.001119
	0.1955	0.017809
	0.097839	0.011329
	0.001892	0.00469
	0.048	0.012288
	0.004823	0.021649
	0.029084	0.091215
	0.048065	0.051417
	0.000784	0.007057
	0.039587	0.041429
	0.001954	0.001437
	0.110132	0.054289
	0.094005	0.059671
Fig. 9G	FGF9	p-FRS2
	0.002033	0.032318
	0.045694	0.030557
	0.035258	0.071456
	0.000482	0.003731
	0.029973	0.477753
	0.087789	0.031076
	0.027754	0.00465
	0.1955	0.017809
	0.097839	0.011329
	0.001892	0.00469
	0.048	0.012288
	0.004823	0.021649
	0.029084	0.091215
	0.048065	0.051417
	0.000784	0.007057
	0.039587	0.041429
	0.110132	0.054289
	0.094005	0.059671
Fig. 9H	FGF9	p-FRS2
	0.012344	0.058801
	0.006611	0.000377
	0.000375	0.007747
	0.003062	0.016407
	0.15022	0.009169
	0.126387	0.022207
	0.001322	0.057648
	0.0109	0.002468
	0.088817	0.001119
	0.001954	0.001437

## Sheet: Supplementary Fig. 1
Fig. S1A	1245	1249	1296	4232	4259	4566	3916	3917	3918
	81.2081	63.7838	79.8319	70.3704	80.8511	85.2273	83	65.3387	79.7386
	77.5641	77.0833	74.5098	60.2306	86.1878	74.0088	78.0822	72.314	89.4737
	85.9649	59.8684	79.1946	68.5512	86.1607	91.0543	77.986	74.359	90.3846
	81.1111	75.1381	84.8837	68.1818	85.2941	88.7097	80.1223	72.4806	63.9535
	75	66.3717	82.4242	83.3962	76.1905	80.4533	78.5124	73.5849	77.4436
	81.9277	65.625	80.5369	69.2958	80	88.0466	85.4037	86.5	72.3077
Fig. S1B	pAKT-	pAKT+
	35.6984	76.6778
	45.7339	88.4127
	74.2331	8.99471
	96.5913	26.4485
	26.4431	33.1172
	8.26331	44.3171
	74.7043	0.882707
	0	30.286
	7.76527	75.4704
	0.441501	90.7734
	83.0968	3.50877
	2.93499	47.6541
	9.94118	60.9618
	3.58277	91.415
	2.06509	36.2228
	5.24566	48.913
	69.6601	0
	86.5345	10.4086
	0.231481	24.7694
	29.6297	82.6724
	25.1079	44.4146
	1.69506	9.52538
	2.95139	1.38966
	0.238666	35.6987
	90.3278	14.5225
	2.30062	36.3893
	0	0
	4.2027	2.29254
	0.528793	18.1425
	3.70229
	35.7502
	4.45317
	4.55684
	51.3111
	11.7247
	22.8374
	12.9081
	23.6396
	18.3214
	1.28205
	0
	20.8278
	5.32223
	51.9327
	92.2863
	4.36973
	26.0589
	5.73507
	8.25154
	69.6667

[truncated: 4 more sheets: Supplementary Fig. 2, Supplementary Fig. 4, Supplementary Fig. 5, Supplementary Fig. 8]
